# Supplementary material for: Signal pathways JNK and NF-κB, identified by global gene expression profiling, are involved in regulation of TNFα-induced mPGES-1 and COX-2 expression in gingival fibroblasts
Source: BMC Genomics. 2010 Apr 15;11:241. doi: 10.1186/1471-2164-11-241 (PMC2873473; doi:10.1186/1471-2164-11-241)
Supplement: Additional file 1 — List of differentially expressed genes at 1 h of TNFα stimulation. Genes that were differentially expressed in gingival fibroblasts due to TNFα treatment at the 1 h time point. [file 1471-2164-11-241-S1.XLS]

## Sheet: DE genes
geneIndex	geneId	logFc	t	pValue	qValue	entrezId	geneName
32874	Humv392G11	3.76063	-33.3096	3.10554e-28	8.83705e-24	NA	NA
7281	Humv329C03	3.00277	-32.7622	5.4705e-28	8.83705e-24	3659	interferon regulatory factor 1
192	Humv324P13	4.52221	-30.4548	6.58925e-27	7.09619e-23	7128	tumor necrosis factor, alpha-induced protein 3
4374	Humv357G14	4.97303	-27.5802	1.89205e-25	1.52821e-21	2919	chemokine (C-X-C motif) ligand 1 (melanoma growth stimulating activity, alpha)
15779	Humv313L06	3.67999	-28.0583	3.23548e-25	2.09064e-21	4792	nuclear factor of kappa light polypeptide gene enhancer in B-cells inhibitor, alpha
7221	Humv321C15	2.56957	-24.6939	7.72501e-24	4.15966e-20	6648	superoxide dismutase 2, mitochondrial
1129	Humv344C01	2.12639	-24.2924	1.33432e-23	6.15847e-20	64332	nuclear factor of kappa light polypeptide gene enhancer in B-cells inhibitor, zeta
13780	Humv357O05	2.46026	-23.7749	2.73156e-23	1.10314e-19	5806	pentraxin-related gene, rapidly induced by IL-1 beta
12832	Humv336P17	2.9408	-22.7659	1.15012e-22	4.12868e-19	3569	interleukin 6 (interferon, beta 2)
9361	Humv393A03	2.86418	-21.6958	5.62304e-22	1.81669e-18	3569	interleukin 6 (interferon, beta 2)
19765	Humv321C19	2.55214	-19.3833	2.21382e-20	6.50218e-17	6648	superoxide dismutase 2, mitochondrial
7353	Humv338C03	1.8499	-18.968	4.45121e-20	1.19841e-16	8870	immediate early response 3
33858	Humv319E11	2.94426	-18.7657	6.28316e-20	1.56151e-16	6347	chemokine (C-C motif) ligand 2
30785	Humv327A10	1.33033	-17.4034	6.95675e-19	1.60542e-15	25832	neuroblastoma breakpoint family, member 14
8077	Humv330B15	1.52495	-17.3162	8.15605e-19	1.7567e-15	7538	zinc finger protein 36, C3H type, homolog (mouse)
6077	Humv374A14	1.14888	-16.8863	1.80282e-18	3.64035e-15	55672	neuroblastoma breakpoint family, member 1
37302	Humv357E24	3.64769	-23.3322	4.00448e-18	7.61041e-15	2921	chemokine (C-X-C motif) ligand 3
8380	Humv368N03	1.08471	-16.4006	4.50394e-18	8.08407e-15	55672	neuroblastoma breakpoint family, member 1
13601	Humv335C05	1.46179	-16.235	1.17973e-17	2.00603e-14	NA	NA
15345	Humv357A05	1.34017	-16.2807	8.13969e-17	1.31489e-13	56672	chromosome 11 open reading frame 17
9899	Humv362L04	1.0366	-14.5769	2.99814e-16	4.61257e-13	84807	T-cell activation NFKB-like protein
13592	Humv333O17	1.01097	-14.1818	3.91787e-16	5.75357e-13	4814	ninjurin 1
26891	Humv330J09	1.69247	-13.4001	2.13181e-15	2.99455e-12	3976	leukemia inhibitory factor (cholinergic differentiation factor)
28596	Humv347P10	1.12957	-13.9672	3.16303e-15	4.25213e-12	25819	CCR4 carbon catabolite repression 4-like (S. cerevisiae)
30287	Humv362J22	1.07712	-13.2047	3.29031e-15	4.25213e-12	84807	T-cell activation NFKB-like protein
26731	Humv310J09	1.63082	-12.9129	6.34261e-15	7.88142e-12	3383	intercellular adhesion molecule 1 (CD54), human rhinovirus receptor
35373	Humv312C24	0.895413	-12.6172	1.97521e-14	2.36352e-11	4616	growth arrest and DNA-damage-inducible, beta
25272	Humv323P21	1.37474	-12.1516	3.68386e-14	4.18318e-11	1647	growth arrest and DNA-damage-inducible, alpha
21334	Humv321E19	1.77302	-12.131	3.86715e-14	4.18318e-11	22858	intestinal cell (MAK-like) kinase
13973	Humv381C17	0.67939	-12.3186	3.88435e-14	4.18318e-11	285690	hypothetical protein LOC285690
36868	Humv303M12	1.28037	-12.2674	4.36661e-14	4.55085e-11	960	CD44 molecule (Indian blood group)
14403	Humv337J05	1.55494	-11.7235	1.02156e-13	1.03139e-10	5292	pim-1 oncogene
29523	Humv365K10	4.06719	-11.5504	1.55323e-13	1.52066e-10	3576	interleukin 8
1204	Humv353O01	0.742793	-11.4298	2.08398e-13	1.93344e-10	7832	BTG family, member 2
13686	Humv345G17	0.898419	-11.4278	2.09454e-13	1.93344e-10	9589	Wilms tumor 1 associated protein
8479	Humv380J15	0.661876	-11.3533	2.5137e-13	2.2559e-10	440258	similar to p40
412	Humv352P01	0.972413	-11.2845	4.39045e-13	3.82239e-10	3455	interferon (alpha, beta and omega) receptor 2
3531	Humv350L02	0.587774	-11.118	4.49582e-13	3.82239e-10	402469	similar to FKSG62
19958	Humv345G19	0.834961	-11.097	4.73635e-13	3.92364e-10	9589	Wilms tumor 1 associated protein
11430	Humv357F16	1.31498	-12.2117	5.22794e-13	4.21103e-10	80149	zinc finger CCCH-type containing 12A
13781	Humv357C17	1.42542	-11.5515	5.34395e-13	4.21103e-10	151742	protein phosphatase 1 (formerly 2C)-like
13169	Humv379D05	0.746482	-10.7588	1.10707e-12	8.51599e-10	160419	chromosome 12 open reading frame 50
20736	Humv344N19	1.00413	-10.749	1.13486e-12	8.52675e-10	4794	nuclear factor of kappa light polypeptide gene enhancer in B-cells inhibitor, epsilon
5152	Humv356N14	0.695052	-10.8698	1.20545e-12	8.85128e-10	388677	Notch homolog 2 (Drosophila) N-terminal like
25665	Humv373D09	0.705465	-10.7054	1.26735e-12	9.09904e-10	54885	TBC1 domain family, member 8B (with GRAM domain)
35155	Humv383L12	0.726552	-10.68	1.35173e-12	9.49382e-10	54885	TBC1 domain family, member 8B (with GRAM domain)
554	Humv370H01	0.881538	-12.7591	1.64876e-12	1.11508e-09	65059	Ras association (RalGDS/AF-6) and pleckstrin homology domains 1
3941	Humv303C14	1.76503	-10.6002	1.65667e-12	1.11508e-09	330	baculoviral IAP repeat-containing 3
15603	Humv389I05	0.69936	-10.5716	1.78192e-12	1.17491e-09	54885	TBC1 domain family, member 8B (with GRAM domain)
28065	Humv379A09	0.9002	-10.528	1.99229e-12	1.28734e-09	NA	NA
26811	Humv320J09	0.78576	-10.6309	2.17853e-12	1.38008e-09	7124	tumor necrosis factor (TNF superfamily, member 2)
7401	Humv344C03	1.16601	-11.729	2.26041e-12	1.40441e-09	64332	nuclear factor of kappa light polypeptide gene enhancer in B-cells inhibitor, zeta
17702	Humv357F18	0.871252	-10.7325	2.44196e-12	1.48858e-09	80149	zinc finger CCCH-type containing 12A
4290	Humv347G02	0.759871	-10.4154	2.66044e-12	1.59173e-09	54885	TBC1 domain family, member 8B (with GRAM domain)
24879	Humv372I20	0.68443	-10.5364	2.75842e-12	1.62034e-09	650368	similar to beta-1,4-mannosyltransferase
497	Humv363D01	0.835574	-10.525	2.83832e-12	1.63751e-09	624	bradykinin receptor B2
569	Humv372D01	0.702222	-10.3694	2.99554e-12	1.69789e-09	440258	similar to p40
19475	Humv383L07	0.777269	-10.3219	3.38703e-12	1.8867e-09	NA	NA
16248	Humv371P18	0.664903	-10.2834	3.74287e-12	2.04957e-09	160419	chromosome 12 open reading frame 50
1081	Humv338C01	1.06236	-10.2115	4.51182e-12	2.42947e-09	NA	NA
31911	Humv369L23	0.655502	-10.1839	4.84734e-12	2.56734e-09	729348	similar to CG32662-PA
19968	Humv346O19	0.797331	-10.0909	6.18091e-12	3.22085e-09	23245	astrotactin 2
19045	Humv329D19	0.617395	-10.0419	7.02735e-12	3.6038e-09	440258	similar to p40
6928	Humv382P15	0.713297	-10.1545	7.24886e-12	3.65931e-09	144766	hypothetical LOC144766
20284	Humv386O07	0.616094	-10.0063	7.71678e-12	3.8356e-09	729348	similar to CG32662-PA
13965	Humv380C17	0.690686	-9.96952	8.5011e-12	4.16142e-09	10060	ATP-binding cassette, sub-family C (CFTR/MRP), member 9
30944	Humv346M22	0.739266	-9.92888	9.46297e-12	4.56313e-09	727880	hypothetical protein LOC727880
31246	Humv384E22	0.67436	-9.92182	9.64094e-12	4.56535e-09	NA	NA
2162	Humv375F01	0.769152	-9.91389	9.84497e-12	4.56535e-09	160419	chromosome 12 open reading frame 50
20297	Humv388C07	0.584499	-9.9121	9.8915e-12	4.56535e-09	NA	NA
2242	Humv385F01	0.619174	-9.89975	1.02198e-11	4.65044e-09	729348	similar to CG32662-PA
12802	Humv333H05	0.671421	-9.87264	1.09794e-11	4.92672e-09	23135	jumonji domain containing 3, histone lysine demethylase
7517	Humv358C15	0.665201	-9.83429	1.21537e-11	5.37892e-09	NA	NA
10408	Humv327O16	1.15034	-9.91662	1.33592e-11	5.83256e-09	5328	plasminogen activator, urokinase
13999	Humv384K17	0.703058	-9.76415	1.46432e-11	6.30792e-09	57600	KIAA1450 protein
24134	Humv377F20	1.4858	-10.2305	1.69518e-11	7.18555e-09	114614	microRNA 155
6849	Humv373D03	0.766163	-9.70539	1.71254e-11	7.18555e-09	NA	NA
1768	Humv325N13	1.12676	-9.65515	1.95862e-11	8.1127e-09	1843	dual specificity phosphatase 1
25698	Humv377H09	0.656479	-9.62379	2.13016e-11	8.71155e-09	285690	hypothetical protein LOC285690
12025	Humv334A04	0.654286	-9.71792	2.23884e-11	9.04157e-09	643619	hypothetical protein LOC643619
20180	Humv373O07	0.691638	-9.52299	2.79258e-11	1.08809e-08	54885	TBC1 domain family, member 8B (with GRAM domain)
9066	Humv356E03	0.593022	-9.52266	2.79506e-11	1.08809e-08	56973	hypothetical protein DKFZp547I224
20238	Humv380G19	0.934318	-10.5217	2.79532e-11	1.08809e-08	NA	NA
24213	Humv387B20	0.683268	-9.51685	2.83915e-11	1.09199e-08	NA	NA
24793	Humv362A08	0.825313	-9.72239	3.01682e-11	1.14668e-08	9021	suppressor of cytokine signaling 3
30452	Humv383N10	0.660837	-9.42441	3.64379e-11	1.36273e-08	NA	NA
3237	Humv313D14	1.56141	-9.52961	3.66959e-11	1.36273e-08	623	bradykinin receptor B1
5053	Humv344B14	0.964332	-9.41403	3.74763e-11	1.37589e-08	10769	polo-like kinase 2 (Drosophila)
14820	Humv389N05	0.770881	-9.3695	4.22817e-11	1.53487e-08	NA	NA
11325	Humv344B16	0.859567	-9.42173	4.88046e-11	1.75198e-08	10769	polo-like kinase 2 (Drosophila)
15521	Humv379A05	0.733095	-9.27409	5.48037e-11	1.94571e-08	57600	KIAA1450 protein
31067	Humv362I10	0.725505	-9.25035	5.84683e-11	2.0473e-08	10308	zinc finger protein 267
19082	Humv334H07	0.855398	-9.35071	5.89325e-11	2.0473e-08	272	adenosine monophosphate deaminase (isoform E)
32585	Humv356C11	0.532903	-9.24251	5.97322e-11	2.05301e-08	5966	v-rel reticuloendotheliosis viral oncogene homolog (avian)
6668	Humv350P03	0.568598	-9.22621	6.24497e-11	2.08657e-08	57188	ADAMTS-like 3
20684	Humv338N07	0.653315	-9.22073	6.33931e-11	2.08657e-08	440258	similar to p40
7619	Humv371K03	0.636724	-9.3215	6.3697e-11	2.08657e-08	440258	similar to p40
22664	Humv389P20	0.681334	-9.21432	6.45119e-11	2.08657e-08	160419	chromosome 12 open reading frame 50
10094	Humv386H16	0.657026	-9.31638	6.45704e-11	2.08657e-08	144766	hypothetical LOC144766
37457	Humv377A12	0.700574	-9.21392	6.45836e-11	2.08657e-08	51382	ATPase, H+ transporting, lysosomal 34kDa, V1 subunit D
48	Humv306P13	0.449157	-9.31218	6.52971e-11	2.08873e-08	490	ATPase, Ca++ transporting, plasma membrane 1
21472	Humv338M19	0.619381	-9.40424	6.84536e-11	2.16823e-08	NA	NA
14380	Humv334N05	0.692531	-9.14901	7.71391e-11	2.41962e-08	NA	NA
17827	Humv373J06	0.639086	-9.12784	8.17488e-11	2.51938e-08	NA	NA
34764	Humv334P12	0.567439	-9.12726	8.18792e-11	2.51938e-08	NA	NA
23206	Humv359G20	0.617858	-9.1231	8.28194e-11	2.52427e-08	54885	TBC1 domain family, member 8B (with GRAM domain)
7636	Humv373O03	0.526489	-9.11159	8.54773e-11	2.58094e-08	NA	NA
20167	Humv371K19	0.61788	-9.06921	9.60376e-11	2.87295e-08	10060	ATP-binding cassette, sub-family C (CFTR/MRP), member 9
17958	Humv389F18	0.729618	-9.04988	1.01287e-10	3.00218e-08	160419	chromosome 12 open reading frame 50
12069	Humv339A16	0.614397	-9.04148	1.03657e-10	3.04449e-08	56973	hypothetical protein DKFZp547I224
8446	Humv376F15	0.753488	-9.02518	1.0842e-10	3.1557e-08	440258	similar to p40
12319	Humv370I16	0.613519	-9.02044	1.09844e-10	3.1686e-08	729348	similar to CG32662-PA
5837	Humv344A14	0.573177	-9.00543	1.14489e-10	3.27337e-08	440258	similar to p40
3390	Humv332H14	0.628713	-8.98874	1.19886e-10	3.3976e-08	150465	tubulin tyrosine ligase
12132	Humv347M04	0.610592	-9.02018	1.42958e-10	4.01625e-08	54885	TBC1 domain family, member 8B (with GRAM domain)
20215	Humv377K19	0.638322	-8.91595	1.46626e-10	4.08378e-08	729348	similar to CG32662-PA
13120	Humv372P17	0.645216	-8.99953	1.51167e-10	4.14903e-08	56973	hypothetical protein DKFZp547I224
12730	Humv324H05	0.822241	-9.10048	1.51537e-10	4.14903e-08	8609	Kruppel-like factor 7 (ubiquitous)
10874	Humv386G04	0.524024	-8.97681	1.60752e-10	4.36436e-08	NA	NA
16396	Humv390P06	0.632178	-8.85978	1.71352e-10	4.61336e-08	NA	NA
26452	Humv373O09	0.587678	-8.94821	1.73709e-10	4.63817e-08	729348	similar to CG32662-PA
16681	Humv328C06	0.584489	-8.84272	1.79673e-10	4.75809e-08	27304	molybdenum cofactor synthesis 3
3768	Humv379P14	0.592228	-8.83151	1.85363e-10	4.86887e-08	440258	similar to p40
18616	Humv373M18	0.777274	-8.8255	1.88488e-10	4.91101e-08	54885	TBC1 domain family, member 8B (with GRAM domain)
37495	Humv381I24	0.700396	-8.80324	2.00538e-10	5.18319e-08	NA	NA
19512	Humv387P19	0.633494	-8.77388	2.17633e-10	5.5804e-08	285690	hypothetical protein LOC285690
32724	Humv373O11	0.621816	-8.76751	2.21538e-10	5.63579e-08	440258	similar to p40
22640	Humv386P20	0.709058	-8.76035	2.26007e-10	5.70457e-08	54885	TBC1 domain family, member 8B (with GRAM domain)
28795	Humv372L10	0.638098	-8.93957	2.31984e-10	5.81004e-08	7617	zinc finger protein 66
32855	Humv389K23	0.614755	-8.83328	2.37429e-10	5.87978e-08	440258	similar to p40
16923	Humv358K06	1.16758	-8.74121	2.38409e-10	5.87978e-08	1437	colony stimulating factor 2 (granulocyte-macrophage)
24901	Humv375A20	0.692382	-8.72902	2.4667e-10	6.03743e-08	57600	KIAA1450 protein
3431	Humv337L14	0.674134	-8.71923	2.53513e-10	6.15827e-08	440258	similar to p40
627	Humv379L01	0.75553	-9.23625	2.60469e-10	6.28002e-08	57600	KIAA1450 protein
13920	Humv374O17	0.610029	-8.70386	2.64643e-10	6.3334e-08	440258	similar to p40
27294	Humv380F21	0.616585	-8.68954	2.75463e-10	6.54386e-08	160419	chromosome 12 open reading frame 50
9962	Humv370H04	0.687752	-8.73014	3.14736e-10	7.42226e-08	440258	similar to p40
3278	Humv318H14	0.600786	-9.15577	3.17218e-10	7.42658e-08	1326	mitogen-activated protein kinase kinase kinase 8
18756	Humv391M06	0.646529	-8.63328	3.22513e-10	7.47851e-08	NA	NA
17476	Humv329N06	-0.983486	8.63157	3.24066e-10	7.47851e-08	3397	inhibitor of DNA binding 1, dominant negative helix-loop-helix protein
16680	Humv327O18	1.11789	-8.61925	3.35468e-10	7.68673e-08	5328	plasminogen activator, urokinase
23775	Humv332J20	0.693826	-8.60889	3.4537e-10	7.8579e-08	440258	similar to p40
4588	Humv384O02	0.696455	-8.59754	3.5657e-10	8.004e-08	NA	NA
5293	Humv374B14	0.634035	-8.59736	3.56746e-10	8.004e-08	729348	similar to CG32662-PA
37441	Humv375A12	0.650183	-9.3726	3.62409e-10	8.07498e-08	440258	similar to p40
4454	Humv367G14	0.529449	-8.66474	3.76601e-10	8.33372e-08	402469	similar to FKSG62
8407	Humv371J15	0.508806	-8.57081	3.8441e-10	8.44865e-08	400949	FKSG49
8562	Humv391F03	0.707147	-8.56815	3.87292e-10	8.45448e-08	NA	NA
9191	Humv371I15	0.651147	-8.83913	3.96314e-10	8.59336e-08	10221	tribbles homolog 1 (Drosophila)
20954	Humv372F07	0.555435	-8.5297	4.31591e-10	9.2959e-08	400949	FKSG49
18656	Humv378M18	0.640949	-8.51175	4.54004e-10	9.71388e-08	NA	NA
19394	Humv373H07	0.541957	-8.50445	4.63454e-10	9.85083e-08	NA	NA
10841	Humv382C04	0.586046	-8.54054	5.30289e-10	1.11978e-07	729348	similar to CG32662-PA
28882	Humv383H10	0.750388	-8.43302	5.67135e-10	1.18981e-07	54885	TBC1 domain family, member 8B (with GRAM domain)
19494	Humv385H19	0.609774	-8.4078	6.0914e-10	1.26968e-07	NA	NA
11682	Humv389F04	0.605731	-8.57259	6.20361e-10	1.28478e-07	144766	hypothetical LOC144766
17803	Humv370J06	0.567031	-8.39882	6.24838e-10	1.28581e-07	440258	similar to p40
640	Humv380P13	0.590026	-8.39545	6.30842e-10	1.28995e-07	440258	similar to p40
32846	Humv388G23	0.419657	-8.34034	7.37667e-10	1.4989e-07	NA	NA
19380	Humv371P07	0.59625	-8.31231	7.9887e-10	1.61218e-07	440258	similar to p40
2126	Humv370F13	0.694959	-8.31033	8.03397e-10	1.61218e-07	10060	ATP-binding cassette, sub-family C (CFTR/MRP), member 9
7775	Humv390K15	0.712116	-8.28011	8.75573e-10	1.74617e-07	54885	TBC1 domain family, member 8B (with GRAM domain)
23341	Humv376C20	0.644725	-8.27773	8.8153e-10	1.74727e-07	729348	similar to CG32662-PA
21722	Humv370E07	0.431847	-8.31896	9.81168e-10	1.9329e-07	400949	FKSG49
23434	Humv388G08	0.595613	-8.2361	9.92664e-10	1.93921e-07	NA	NA
29598	Humv374G22	0.633376	-8.2348	9.96377e-10	1.93921e-07	440258	similar to p40
13883	Humv370K05	0.49578	-8.30161	1.02985e-09	1.99237e-07	NA	NA
13189	Humv381D17	0.432061	-8.21552	1.05278e-09	2.02459e-07	NA	NA
2122	Humv370F01	0.542843	-8.21073	1.06727e-09	2.04032e-07	440258	similar to p40
7354	Humv338G03	0.458518	-8.9004	1.09175e-09	2.07483e-07	2968	general transcription factor IIH, polypeptide 4, 52kDa
6869	Humv375D15	0.594689	-8.19197	1.12606e-09	2.12754e-07	729348	similar to CG32662-PA
24752	Humv356M20	0.587239	-8.26204	1.15029e-09	2.16067e-07	54885	TBC1 domain family, member 8B (with GRAM domain)
5678	Humv324E14	-0.747126	8.25257	1.18119e-09	2.20588e-07	10628	thioredoxin interacting protein
11534	Humv370F16	0.677827	-8.24411	1.20948e-09	2.24574e-07	440258	similar to p40
24183	Humv383J20	0.652951	-8.14248	1.29746e-09	2.39533e-07	NA	NA
22516	Humv371P08	0.635038	-8.13825	1.31328e-09	2.41076e-07	NA	NA
30365	Humv372B22	0.589051	-8.13438	1.32791e-09	2.42386e-07	440258	similar to p40
12349	Humv374A16	0.621709	-8.12853	1.35039e-09	2.45103e-07	NA	NA
19436	Humv378P07	0.615135	-8.18949	1.40959e-09	2.54418e-07	NA	NA
18620	Humv374M06	0.60992	-8.10802	1.4322e-09	2.56607e-07	440258	similar to p40
2123	Humv370J01	0.582525	-8.10637	1.43904e-09	2.56607e-07	729348	similar to CG32662-PA
29648	Humv380O22	0.5618	-8.10479	1.44554e-09	2.56607e-07	145282	mirror-image polydactyly 1
35861	Humv373C24	0.610348	-8.09727	1.47709e-09	2.59638e-07	56973	hypothetical protein DKFZp547I224
15205	Humv339A17	0.683178	-8.0969	1.47869e-09	2.59638e-07	54885	TBC1 domain family, member 8B (with GRAM domain)
13903	Humv372K17	0.487614	-8.0824	1.54153e-09	2.6921e-07	341676	NIMA (never in mitosis gene a)-related kinase 5
6872	Humv375P15	0.697971	-8.08001	1.55217e-09	2.69611e-07	NA	NA
8135	Humv337J15	-0.388984	8.07635	1.56859e-09	2.71005e-07	7020	transcription factor AP-2 alpha (activating enhancer binding protein 2 alpha)
33637	Humv389B23	0.671748	-8.13432	1.64592e-09	2.82854e-07	144766	hypothetical LOC144766
16563	Humv313K06	1.16397	-8.05749	1.65595e-09	2.8307e-07	79890	Ras and Rab interactor 3
15523	Humv379I05	0.571956	-8.12694	1.68045e-09	2.85748e-07	NA	NA
17811	Humv371J06	0.698118	-8.03168	1.78359e-09	3.00036e-07	374868	ATPase, class II, type 9B
3738	Humv376H02	0.639076	-8.03066	1.78883e-09	3.00036e-07	NA	NA
20680	Humv337N19	0.545896	-8.02998	1.79234e-09	3.00036e-07	10060	ATP-binding cassette, sub-family C (CFTR/MRP), member 9
1073	Humv337C01	0.548992	-8.0277	1.80414e-09	3.00454e-07	341676	NIMA (never in mitosis gene a)-related kinase 5
30371	Humv373J10	0.706775	-8.00405	1.93135e-09	3.1999e-07	NA	NA
34824	Humv341P24	0.65594	-7.99689	1.97162e-09	3.24995e-07	5366	phorbol-12-myristate-13-acetate-induced protein 1
20242	Humv381G07	0.455541	-7.99157	2.00206e-09	3.28338e-07	400949	FKSG49
24155	Humv380J08	0.641054	-7.97863	2.07817e-09	3.39099e-07	285690	hypothetical protein LOC285690
29647	Humv380K22	0.49986	-8.12124	2.12893e-09	3.45636e-07	NA	NA
30055	Humv333J22	0.636555	-7.95668	2.2141e-09	3.57666e-07	NA	NA
18666	Humv380E06	0.633668	-7.95473	2.22656e-09	3.57889e-07	440258	similar to p40
17151	Humv386K18	0.638532	-7.95135	2.24839e-09	3.59609e-07	NA	NA
17820	Humv372N06	0.677887	-7.94504	2.28975e-09	3.6442e-07	729348	similar to CG32662-PA
25655	Humv371L21	0.603824	-8.00021	2.40277e-09	3.79864e-07	54885	TBC1 domain family, member 8B (with GRAM domain)
5882	Humv350E02	0.614372	-7.9991	2.4103e-09	3.79864e-07	NA	NA
18091	Humv308I06	0.549573	-7.98067	2.53936e-09	3.9826e-07	2191	fibroblast activation protein, alpha
3689	Humv370D02	0.586758	-7.86814	2.86023e-09	4.46416e-07	440258	similar to p40
9347	Humv391I03	0.343459	-7.84449	3.06316e-09	4.75792e-07	23049	PI-3-kinase-related kinase SMG-1
3681	Humv369D02	0.545032	-7.82501	3.2412e-09	5.01037e-07	669	2,3-bisphosphoglycerate mutase
6068	Humv373M02	0.615853	-7.81408	3.34564e-09	5.14719e-07	440258	similar to p40
30053	Humv333B22	0.488729	-7.81232	3.36282e-09	5.1491e-07	NA	NA
9970	Humv371H04	0.755727	-7.86819	3.49412e-09	5.32491e-07	54885	TBC1 domain family, member 8B (with GRAM domain)
22594	Humv381H08	0.538064	-7.78628	3.62703e-09	5.50151e-07	729348	similar to CG32662-PA
14683	Humv372J05	0.598255	-7.7722	3.77858e-09	5.69316e-07	729348	similar to CG32662-PA
25738	Humv382H09	0.696817	-7.77128	3.78863e-09	5.69316e-07	440258	similar to p40
18594	Humv371E06	0.688618	-7.76009	3.91398e-09	5.8543e-07	NA	NA
18617	Humv374A06	0.580574	-7.75174	4.01022e-09	5.97061e-07	NA	NA
5951	Humv358I14	0.459644	-7.95061	4.24744e-09	6.27349e-07	NA	NA
9978	Humv372H04	0.74357	-8.03475	4.25249e-09	6.27349e-07	54885	TBC1 domain family, member 8B (with GRAM domain)
20214	Humv377G19	0.732879	-7.84961	4.52519e-09	6.64544e-07	285690	hypothetical protein LOC285690
8515	Humv385J03	0.691093	-7.67356	5.03634e-09	7.36263e-07	NA	NA
33579	Humv382J11	0.492516	-7.66601	5.1485e-09	7.49269e-07	729348	similar to CG32662-PA
20181	Humv373C19	0.344999	-7.72912	5.1949e-09	7.52631e-07	148398	sterile alpha motif domain containing 11
31917	Humv370D23	0.552689	-7.64872	5.41508e-09	7.81029e-07	729348	similar to CG32662-PA
34388	Humv385M11	0.679682	-7.63111	5.70109e-09	8.18626e-07	160419	chromosome 12 open reading frame 50
17826	Humv373F06	0.652346	-7.62602	5.78651e-09	8.27215e-07	NA	NA
28027	Humv374I09	0.701847	-7.68019	5.97589e-09	8.50524e-07	440258	similar to p40
6108	Humv378M02	0.621375	-7.60641	6.12804e-09	8.68354e-07	285690	hypothetical protein LOC285690
13090	Humv369H05	0.622291	-7.59899	6.26255e-09	8.8354e-07	440258	similar to p40
33577	Humv382B11	0.643378	-7.73115	6.30421e-09	8.8555e-07	NA	NA
11546	Humv372F04	0.489356	-7.65775	6.37284e-09	8.91121e-07	440258	similar to p40
37419	Humv372I12	0.702339	-7.59162	6.39904e-09	8.91121e-07	NA	NA
29681	Humv385C10	0.663145	-7.5885	6.4577e-09	8.9543e-07	10060	ATP-binding cassette, sub-family C (CFTR/MRP), member 9
14681	Humv372B05	0.547808	-7.6304	6.89308e-09	9.51717e-07	440258	similar to p40
11668	Humv387N04	0.674985	-7.61816	7.13979e-09	9.81584e-07	1838	dystrobrevin, beta
11645	Humv384B16	0.561713	-7.61447	7.21576e-09	9.87825e-07	NA	NA
8506	Humv384F03	0.654666	-7.54293	7.38003e-09	1.00605e-06	285690	hypothetical protein LOC285690
7627	Humv372K03	0.488477	-7.74554	7.44547e-09	1.01071e-06	440258	similar to p40
17852	Humv376N06	0.771392	-7.53207	7.61898e-09	1.02993e-06	285690	hypothetical protein LOC285690
18695	Humv383I18	0.769176	-7.52808	7.70857e-09	1.0377e-06	9242	musculin (activated B-cell factor-1)
24083	Humv371J08	0.637743	-7.51389	8.03621e-09	1.07732e-06	401209	hypothetical FLJ44796
33535	Humv376J23	-0.45848	7.50264	8.30614e-09	1.10799e-06	NA	NA
15029	Humv317A17	0.700015	-7.50152	8.33358e-09	1.10799e-06	27106	arrestin domain containing 2
20807	Humv353J19	0.467382	-7.62207	8.56729e-09	1.12832e-06	11182	solute carrier family 2 (facilitated glucose transporter), member 6
36434	Humv347F12	0.609548	-7.49196	8.57068e-09	1.12832e-06	NA	NA
3702	Humv371H14	0.341333	-7.49115	8.59129e-09	1.12832e-06	400949	FKSG49
17168	Humv388O18	0.461192	-7.48665	8.7055e-09	1.13869e-06	NA	NA
35068	Humv372P12	0.581962	-7.47983	8.88164e-09	1.15353e-06	729348	similar to CG32662-PA
9144	Humv365M15	-0.400168	7.54191	8.89037e-09	1.15353e-06	154	adrenergic, beta-2-, receptor, surface
10748	Humv370O04	0.605657	-7.53794	8.99254e-09	1.16212e-06	145282	mirror-image polydactyly 1
31950	Humv374H23	0.65317	-7.47092	9.11739e-09	1.17356e-06	440258	similar to p40
21890	Humv391E07	0.403565	-7.46264	9.34203e-09	1.19649e-06	NA	NA
15478	Humv373E17	0.679697	-7.46073	9.39476e-09	1.19649e-06	NA	NA
2911	Humv370I13	0.551932	-7.52232	9.40657e-09	1.19649e-06	NA	NA
31976	Humv377P23	0.608976	-7.45782	9.47525e-09	1.2005e-06	NA	NA
22080	Humv316P20	0.598253	-7.44445	9.85529e-09	1.24377e-06	27113	BCL2 binding component 3
15488	Humv374M17	0.576381	-7.43043	1.02704e-08	1.29111e-06	NA	NA
17513	Humv334B06	0.71078	-7.47686	1.07245e-08	1.34297e-06	NA	NA
9224	Humv375M15	0.568793	-7.40692	1.10066e-08	1.37298e-06	10060	ATP-binding cassette, sub-family C (CFTR/MRP), member 9
13101	Humv370D17	0.583921	-7.40166	1.11784e-08	1.38905e-06	285135	fibrous sheath interacting protein 2
31507	Humv319L11	0.798456	-7.39739	1.132e-08	1.40125e-06	329	baculoviral IAP repeat-containing 2
7637	Humv373C15	0.638142	-7.39537	1.13879e-08	1.40427e-06	440258	similar to p40
5763	Humv335I02	0.534181	-7.3931	1.14641e-08	1.4083e-06	727880	hypothetical protein LOC727880
23334	Humv375G20	0.566243	-7.38316	1.18049e-08	1.44467e-06	285690	hypothetical protein LOC285690
9190	Humv371E15	0.586554	-7.37929	1.19403e-08	1.45573e-06	NA	NA
28933	Humv389D22	0.394951	-7.79731	1.26539e-08	1.53692e-06	4340	myelin oligodendrocyte glycoprotein
35054	Humv370H24	0.625128	-7.34524	1.32021e-08	1.59751e-06	401209	hypothetical FLJ44796
13950	Humv378G17	0.584447	-7.45173	1.3868e-08	1.67181e-06	NA	NA
9985	Humv373D04	0.558261	-7.3607	1.50081e-08	1.80254e-06	401209	hypothetical FLJ44796
20937	Humv370B07	0.638957	-7.29646	1.52486e-08	1.81856e-06	440258	similar to p40
14965	Humv309A17	2.2043	-7.4853	1.52863e-08	1.81856e-06	2920	chemokine (C-X-C motif) ligand 2
18588	Humv370M06	0.629334	-7.29509	1.53104e-08	1.81856e-06	440258	similar to p40
8316	Humv360N03	0.787905	-7.28675	1.56928e-08	1.85201e-06	629	complement factor B
19169	Humv345D07	0.480733	-7.28645	1.57067e-08	1.85201e-06	51312	solute carrier family 25, member 37
32075	Humv390L11	0.51875	-7.27524	1.62361e-08	1.90748e-06	400949	FKSG49
26929	Humv335B09	0.734502	-7.26841	1.65676e-08	1.93937e-06	2113	v-ets erythroblastosis virus E26 oncogene homolog 1 (avian)
19372	Humv370P07	0.589069	-7.25996	1.69872e-08	1.98131e-06	54077	chromosome 21 open reading frame 36
15452	Humv370M05	0.52812	-7.30767	1.75045e-08	2.0343e-06	440258	similar to p40
23955	Humv355J08	0.6185	-7.24598	1.77051e-08	2.05024e-06	54885	TBC1 domain family, member 8B (with GRAM domain)
28729	Humv364D10	0.666873	-7.74034	1.85667e-08	2.14233e-06	NA	NA
35111	Humv377L24	0.569848	-7.28072	1.89302e-08	2.1765e-06	150465	tubulin tyrosine ligase
34218	Humv364E11	0.301591	-7.21929	1.91619e-08	2.19533e-06	23117	KIAA0220-like protein
9209	Humv374A03	0.357233	-7.21146	1.96122e-08	2.22718e-06	400949	FKSG49
25526	Humv355H21	0.404337	-7.21137	1.96172e-08	2.22718e-06	51278	immediate early response 5
32881	Humv393C11	0.686603	-7.26795	1.96467e-08	2.22718e-06	10499	nuclear receptor coactivator 2
19949	Humv344C19	0.817272	-7.39134	1.98567e-08	2.24311e-06	1295	collagen, type VIII, alpha 1
18595	Humv371I06	0.519543	-7.19437	2.06312e-08	2.32248e-06	341676	NIMA (never in mitosis gene a)-related kinase 5
1338	Humv370G01	0.754576	-8.28838	2.14133e-08	2.40215e-06	54885	TBC1 domain family, member 8B (with GRAM domain)
36651	Humv374J12	0.601776	-7.29238	2.1823e-08	2.43965e-06	NA	NA
15473	Humv373A05	0.463284	-7.16768	2.2332e-08	2.48793e-06	NA	NA
28789	Humv371D22	0.667968	-7.34069	2.28734e-08	2.53949e-06	NA	NA
17546	Humv338F06	0.611478	-7.15816	2.29722e-08	2.54173e-06	NA	NA
29573	Humv371C22	0.481964	-7.21131	2.31684e-08	2.55469e-06	NA	NA
9186	Humv371E03	0.63928	-7.13965	2.42701e-08	2.66707e-06	49854	zinc finger protein 295
32638	Humv362G23	-0.436557	7.11886	2.58177e-08	2.82752e-06	389792	immediate early response 5-like
11536	Humv370N16	0.621671	-7.17096	2.60608e-08	2.8445e-06	643619	hypothetical protein LOC643619
4575	Humv382K14	0.408709	-7.15602	2.72223e-08	2.96128e-06	NA	NA
960	Humv322O13	0.625736	-7.14851	2.78253e-08	3.00765e-06	51421	angiomotin like 2
12207	Humv356I16	0.680177	-7.1484	2.78348e-08	3.00765e-06	NA	NA
20471	Humv311J19	0.414468	-7.07471	2.94413e-08	3.17063e-06	58530	lymphocyte antigen 6 complex, locus G6D
22520	Humv371P20	0.531017	-7.11595	3.06023e-08	3.28472e-06	440258	similar to p40
29596	Humv374O10	0.501501	-7.05619	3.11107e-08	3.32822e-06	729348	similar to CG32662-PA
25769	Humv386D09	0.558928	-7.04754	3.19223e-08	3.40378e-06	NA	NA
28092	Humv382M09	0.726131	-9.10488	3.29872e-08	3.50576e-06	389668	XK, Kell blood group complex subunit-related family, member 9
30440	Humv381N22	0.684299	-7.03434	3.32029e-08	3.51711e-06	NA	NA
7335	Humv335K15	0.238239	-7.13055	3.4677e-08	3.66126e-06	4853	Notch homolog 2 (Drosophila)
15453	Humv370A17	0.416711	-7.01666	3.49995e-08	3.68327e-06	400949	FKSG49
17077	Humv377C18	0.518074	-7.00518	3.62191e-08	3.79924e-06	NA	NA
28572	Humv344P10	0.566256	-6.98819	3.81028e-08	3.9839e-06	NA	NA
560	Humv370P13	0.635079	-6.98526	3.84367e-08	4.00585e-06	440258	similar to p40
13899	Humv372K05	0.369673	-6.98181	3.88354e-08	4.02914e-06	400949	FKSG49
17830	Humv373F18	0.465339	-6.98117	3.89097e-08	4.02914e-06	NA	NA
20091	Humv362K07	0.481482	-6.97624	3.9486e-08	4.07154e-06	26258	pallidin homolog (mouse)
28936	Humv389P22	0.654873	-6.97552	3.95711e-08	4.07154e-06	285690	hypothetical protein LOC285690
20658	Humv335F07	0.550225	-6.96876	4.03776e-08	4.14133e-06	23670	transmembrane protein 2
30492	Humv388N10	0.569638	-6.94962	4.2753e-08	4.37109e-06	NA	NA
31926	Humv371H23	0.43162	-6.94294	4.36145e-08	4.44511e-06	400949	FKSG49
6069	Humv373A14	0.462544	-6.94085	4.38878e-08	4.45889e-06	400949	FKSG49
34051	Humv343I11	0.733196	-6.93176	4.50969e-08	4.5599e-06	54885	TBC1 domain family, member 8B (with GRAM domain)
14407	Humv337J17	-0.357922	6.93123	4.51691e-08	4.5599e-06	7020	transcription factor AP-2 alpha (activating enhancer binding protein 2 alpha)
6405	Humv317D15	0.48004	-6.93022	4.53054e-08	4.5599e-06	NA	NA
990	Humv326G13	0.484174	-7.14232	4.77914e-08	4.79517e-06	92344	SCY1-like 1 binding protein 1
2251	Humv386J01	0.705907	-6.90864	4.83249e-08	4.83369e-06	629	complement factor B
9225	Humv376A03	0.568602	-7.00884	4.92086e-08	4.90688e-06	285690	hypothetical protein LOC285690
18611	Humv373I06	0.86528	-6.9455	5.04302e-08	5.01111e-06	160419	chromosome 12 open reading frame 50
15177	Humv336A05	0.297027	-6.8935	5.0564e-08	5.01111e-06	29923	hypoxia-inducible protein 2
3488	Humv344P14	0.510259	-6.88114	5.24692e-08	5.18402e-06	10318	TNFAIP3 interacting protein 1
37576	Humv391M24	0.536197	-6.98476	5.27469e-08	5.19557e-06	NA	NA
23297	Humv371C08	0.481129	-6.86934	5.4355e-08	5.33769e-06	NA	NA
2125	Humv370B13	0.743773	-6.86783	5.46021e-08	5.33926e-06	NA	NA
15554	Humv383E05	0.442641	-6.86722	5.47014e-08	5.33926e-06	NA	NA
16848	Humv348O18	0.513752	-6.86462	5.51298e-08	5.36486e-06	NA	NA
19762	Humv321G07	0.817399	-6.9086	5.62096e-08	5.45352e-06	9308	CD83 molecule
15457	Humv371A05	0.439806	-6.90429	5.69263e-08	5.50652e-06	440258	similar to p40
581	Humv373D13	0.490192	-6.84763	5.80072e-08	5.59431e-06	145282	mirror-image polydactyly 1
9980	Humv372P04	0.685048	-6.89571	5.83811e-08	5.61362e-06	NA	NA
35859	Humv373K12	0.530929	-6.84425	5.85975e-08	5.61771e-06	440258	similar to p40
29589	Humv373C22	0.485387	-6.83847	5.96203e-08	5.69885e-06	NA	NA
24500	Humv325M08	0.636805	-7.11181	6.25779e-08	5.96391e-06	8013	nuclear receptor subfamily 4, group A, member 3
11636	Humv383N04	0.655667	-6.8699	6.29895e-08	5.98549e-06	10060	ATP-binding cassette, sub-family C (CFTR/MRP), member 9
25644	Humv370P09	0.459967	-6.81426	6.41087e-08	6.07397e-06	NA	NA
35857	Humv373C12	0.592655	-6.85473	6.5869e-08	6.2225e-06	401209	hypothetical FLJ44796
12081	Humv341A04	0.417909	-6.80097	6.67153e-08	6.28408e-06	NA	NA
3714	Humv373H02	0.304691	-6.8433	6.81247e-08	6.39818e-06	NA	NA
27995	Humv370I09	0.667842	-6.79143	6.86513e-08	6.42894e-06	401209	hypothetical FLJ44796
25663	Humv372L21	0.552787	-6.83681	6.94389e-08	6.46089e-06	NA	NA
28024	Humv373M21	0.757214	-7.30762	6.95184e-08	6.46089e-06	54885	TBC1 domain family, member 8B (with GRAM domain)
35967	Humv386K24	0.544236	-6.83607	6.95924e-08	6.46089e-06	NA	NA
16128	Humv356P18	0.463869	-6.77526	7.20652e-08	6.67129e-06	440673	neuroblastoma breakpoint family, member 10
30663	Humv311I22	0.441312	-6.92626	7.34908e-08	6.78258e-06	57556	sema domain, transmembrane domain (TM), and cytoplasmic domain, (semaphorin) 6A
12458	Humv388E04	0.718956	-6.76784	7.36872e-08	6.78258e-06	NA	NA
35297	Humv303C12	1.57955	-6.81324	7.44366e-08	6.83209e-06	330	baculoviral IAP repeat-containing 3
33528	Humv375N23	0.665497	-6.75948	7.55603e-08	6.91559e-06	54885	TBC1 domain family, member 8B (with GRAM domain)
2906	Humv370E01	0.484722	-6.74312	7.93658e-08	7.24336e-06	729348	similar to CG32662-PA
13493	Humv321C17	1.85863	-6.73336	8.17263e-08	7.43779e-06	6648	superoxide dismutase 2, mitochondrial
14273	Humv321B05	0.61373	-6.7317	8.2137e-08	7.44648e-06	1839	heparin-binding EGF-like growth factor
23177	Humv356C08	0.495121	-6.77928	8.22829e-08	7.44648e-06	440258	similar to p40
21841	Humv385A07	0.612962	-6.86181	8.82535e-08	7.9645e-06	54885	TBC1 domain family, member 8B (with GRAM domain)
28814	Humv374H22	0.607676	-6.84467	9.26609e-08	8.33896e-06	285135	fibrous sheath interacting protein 2
19508	Humv387P07	0.591077	-6.66766	9.95757e-08	8.93637e-06	285690	hypothetical protein LOC285690
30480	Humv386N22	0.609517	-6.66452	1.00523e-07	8.99639e-06	NA	NA
18974	Humv320H19	0.829252	-6.65773	1.02599e-07	9.1568e-06	135112	nuclear receptor coactivator 7
3694	Humv370H14	0.506771	-6.65392	1.03781e-07	9.23675e-06	NA	NA
31913	Humv370D11	0.61358	-6.63293	1.1055e-07	9.81222e-06	54885	TBC1 domain family, member 8B (with GRAM domain)
17020	Humv370O06	0.489939	-6.62647	1.12722e-07	9.97761e-06	54885	TBC1 domain family, member 8B (with GRAM domain)
19362	Humv369H07	0.416667	-6.62317	1.13849e-07	1.00498e-05	440258	similar to p40
25708	Humv378P09	0.655145	-6.62003	1.1493e-07	1.01176e-05	NA	NA
690	Humv387H01	0.641331	-6.61424	1.16954e-07	1.02678e-05	440258	similar to p40
21732	Humv371M07	0.579855	-6.60832	1.19057e-07	1.04241e-05	341676	NIMA (never in mitosis gene a)-related kinase 5
24682	Humv348E08	0.368703	-6.80764	1.21125e-07	1.05765e-05	667	dystonin
32761	Humv378C11	0.679097	-6.57641	1.3108e-07	1.14149e-05	54885	TBC1 domain family, member 8B (with GRAM domain)
12897	Humv345D05	0.562937	-6.57399	1.32039e-07	1.14675e-05	51312	solute carrier family 25, member 37
23359	Humv378K20	0.717378	-6.57186	1.3289e-07	1.15105e-05	NA	NA
32793	Humv382C11	0.77515	-6.56802	1.34435e-07	1.16132e-05	160419	chromosome 12 open reading frame 50
2135	Humv371J13	0.718252	-6.60827	1.36473e-07	1.17578e-05	1263	polo-like kinase 3 (Drosophila)
18737	Humv389A06	0.519847	-6.70654	1.37382e-07	1.18046e-05	NA	NA
306	Humv339H01	0.569369	-6.55748	1.38778e-07	1.18929e-05	347902	adhesion molecule with Ig-like domain 2
710	Humv389H13	0.628731	-6.55564	1.39552e-07	1.19276e-05	NA	NA
10765	Humv372C16	0.398636	-6.6302	1.47452e-07	1.25696e-05	400949	FKSG49
17821	Humv372B18	0.462698	-6.5264	1.52422e-07	1.29591e-05	440258	similar to p40
18557	Humv366A18	0.618778	-6.55077	1.61864e-07	1.37256e-05	10060	ATP-binding cassette, sub-family C (CFTR/MRP), member 9
37414	Humv371E24	0.59038	-6.70316	1.62288e-07	1.37256e-05	NA	NA
32346	Humv326G11	0.48482	-6.54874	1.62839e-07	1.37363e-05	92344	SCY1-like 1 binding protein 1
4213	Humv337C14	-0.490821	6.54463	1.64841e-07	1.38689e-05	3142	H2.0-like homeobox
36674	Humv377F12	0.479325	-6.4978	1.66168e-07	1.39443e-05	NA	NA
95	Humv312L13	-0.653247	6.49368	1.6825e-07	1.40824e-05	3162	heme oxygenase (decycling) 1
8169	Humv342B03	0.605013	-6.47736	1.76754e-07	1.4756e-05	NA	NA
35838	Humv370G24	0.560643	-6.47535	1.77829e-07	1.48075e-05	440258	similar to p40
33838	Humv316E23	0.573803	-6.47239	1.79428e-07	1.48643e-05	23516	solute carrier family 39 (zinc transporter), member 14
4548	Humv379O02	0.590147	-6.78928	1.79431e-07	1.48643e-05	144766	hypothetical LOC144766
27651	Humv327I09	0.334168	-6.71278	1.86017e-07	1.53705e-05	NA	NA
584	Humv373P13	0.716415	-6.48607	1.96173e-07	1.61682e-05	54885	TBC1 domain family, member 8B (with GRAM domain)
3765	Humv379D14	0.552843	-6.44203	1.96673e-07	1.61682e-05	10060	ATP-binding cassette, sub-family C (CFTR/MRP), member 9
9185	Humv371A03	0.696536	-6.48259	1.98214e-07	1.62536e-05	285690	hypothetical protein LOC285690
34268	Humv370M11	0.754393	-6.43583	2.00393e-07	1.63907e-05	54885	TBC1 domain family, member 8B (with GRAM domain)
27896	Humv357M21	-0.499725	6.43057	2.03608e-07	1.66115e-05	25976	TCDD-inducible poly(ADP-ribose) polymerase
35886	Humv376G24	0.4366	-6.40321	2.21177e-07	1.79727e-05	440258	similar to p40
20169	Humv372C07	0.6501	-6.4454	2.21404e-07	1.79727e-05	144766	hypothetical LOC144766
1427	Humv381K01	0.486336	-7.62439	2.24275e-07	1.81366e-05	NA	NA
7282	Humv329G03	0.491937	-6.44066	2.24546e-07	1.81366e-05	6662	SRY (sex determining region Y)-box 9 (campomelic dysplasia, autosomal sex-reversal)
28046	Humv376E21	0.493717	-6.77008	2.2616e-07	1.82214e-05	NA	NA
19536	Humv390P19	0.539896	-6.39379	2.27571e-07	1.82484e-05	NA	NA
35096	Humv375P24	0.780425	-6.39371	2.27625e-07	1.82484e-05	54885	TBC1 domain family, member 8B (with GRAM domain)
31739	Humv348L11	0.480309	-6.38767	2.31827e-07	1.85393e-05	341676	NIMA (never in mitosis gene a)-related kinase 5
12261	Humv363A16	-0.372636	6.386	2.33003e-07	1.85873e-05	2495	ferritin, heavy polypeptide 1
27204	Humv369N09	0.518287	-6.42324	2.36499e-07	1.88197e-05	54885	TBC1 domain family, member 8B (with GRAM domain)
20606	Humv328F19	0.402618	-6.37708	2.39376e-07	1.90019e-05	6310	ataxin 1
32794	Humv382G11	0.554797	-7.07709	2.4259e-07	1.92028e-05	NA	NA
14767	Humv382J17	0.603793	-6.37199	2.43096e-07	1.92028e-05	341676	NIMA (never in mitosis gene a)-related kinase 5
17011	Humv369K06	0.307495	-6.34305	2.6536e-07	2.08796e-05	64581	C-type lectin domain family 7, member A
3711	Humv372L14	0.492548	-6.42876	2.65616e-07	2.08796e-05	440258	similar to p40
557	Humv370D13	0.693518	-6.33591	2.71158e-07	2.12635e-05	643619	hypothetical protein LOC643619
11392	Humv352N16	0.505334	-6.3727	2.74928e-07	2.15069e-05	NA	NA
4498	Humv373G02	0.478943	-6.32887	2.77001e-07	2.16168e-05	NA	NA
2180	Humv377N01	0.50583	-6.36705	2.79601e-07	2.17671e-05	NA	NA
6881	Humv377D03	0.306071	-6.36218	2.83691e-07	2.20324e-05	9839	zinc finger E-box binding homeobox 2
13093	Humv369D17	0.382861	-6.31515	2.88765e-07	2.23727e-05	145282	mirror-image polydactyly 1
14385	Humv335B05	0.60557	-6.29034	3.11315e-07	2.40621e-05	2113	v-ets erythroblastosis virus E26 oncogene homolog 1 (avian)
14027	Humv388K05	0.470231	-6.32408	3.17825e-07	2.45066e-05	4983	oligophrenin 1
9187	Humv371I03	0.444125	-6.28191	3.19372e-07	2.45673e-05	400949	FKSG49
17920	Humv384N18	0.682448	-6.26758	3.33559e-07	2.55977e-05	NA	NA
19389	Humv372D19	0.729757	-6.25971	3.4161e-07	2.61534e-05	160419	chromosome 12 open reading frame 50
21737	Humv372A07	0.262166	-6.54633	3.45722e-07	2.64057e-05	114897	C1q and tumor necrosis factor related protein 1
19220	Humv351P07	0.486644	-7.39952	3.52809e-07	2.68834e-05	85301	collagen, type XXVII, alpha 1
22910	Humv322G20	-0.251216	6.24754	3.54459e-07	2.69456e-05	3280	hairy and enhancer of split 1, (Drosophila)
14666	Humv370F05	0.548807	-6.23351	3.69867e-07	2.80509e-05	55076	transmembrane protein 45A
2967	Humv377I13	0.599743	-6.40778	3.73043e-07	2.82255e-05	NA	NA
6825	Humv370D03	0.383641	-6.26916	3.74438e-07	2.82648e-05	22992	F-box and leucine-rich repeat protein 11
19330	Humv365H07	0.49558	-6.25894	3.86045e-07	2.90731e-05	NA	NA
37570	Humv391E12	0.37034	-6.34332	3.89875e-07	2.92932e-05	NA	NA
14675	Humv371J05	0.608999	-6.215	3.91245e-07	2.9297e-05	341676	NIMA (never in mitosis gene a)-related kinase 5
10801	Humv377C04	0.45589	-6.39051	3.91738e-07	2.9297e-05	NA	NA
27203	Humv369J09	0.440366	-6.33215	4.02654e-07	3.00437e-05	729348	similar to CG32662-PA
36211	Humv319J12	0.337144	-6.18515	4.28349e-07	3.18874e-05	51274	Kruppel-like factor 3 (basic)
10809	Humv378C04	0.430814	-6.21549	4.39572e-07	3.26476e-05	284581	hypothetical protein LOC284581
34848	Humv344P24	0.373446	-6.16299	4.58165e-07	3.39504e-05	64777	required for meiotic nuclear division 5 homolog B (S. cerevisiae)
32442	Humv338G11	0.455778	-6.15807	4.65064e-07	3.43359e-05	NA	NA
32769	Humv379C11	0.552736	-6.23685	4.66529e-07	3.43359e-05	54077	chromosome 21 open reading frame 36
16180	Humv363P06	-0.261826	6.15702	4.66555e-07	3.43359e-05	NA	NA
20657	Humv335B07	0.604417	-6.1545	4.70136e-07	3.45208e-05	2113	v-ets erythroblastosis virus E26 oncogene homolog 1 (avian)
26404	Humv367O09	0.543079	-6.48401	4.82268e-07	3.53314e-05	NA	NA
20166	Humv371G19	0.436571	-6.47499	4.93982e-07	3.61076e-05	440258	similar to p40
13095	Humv369L17	0.429058	-6.12878	5.08354e-07	3.70293e-05	729096	similar to BMS1-like, ribosome assembly protein
16252	Humv372P06	0.478236	-6.2511	5.08883e-07	3.70293e-05	NA	NA
8030	Humv324F15	0.269386	-6.13271	5.63067e-07	4.08799e-05	8828	neuropilin 2
10033	Humv379D04	0.53739	-6.16833	5.70763e-07	4.13458e-05	NA	NA
7492	Humv355O03	0.241059	-6.11196	5.9916e-07	4.33058e-05	NA	NA
35983	Humv388K24	0.540479	-6.07331	6.01701e-07	4.33923e-05	1052	CCAAT/enhancer binding protein (C/EBP), delta
30519	Humv391J22	0.37021	-6.07008	6.07646e-07	4.37234e-05	NA	NA
23326	Humv374G20	0.543819	-6.06624	6.14787e-07	4.4139e-05	23594	origin recognition complex, subunit 6 like (yeast)
29653	Humv381C22	0.333473	-6.10184	6.17587e-07	4.42417e-05	9659	phosphodiesterase 4D interacting protein (myomegalin)
31179	Humv376I10	0.520046	-6.05294	6.40152e-07	4.57567e-05	440264	hypothetical LOC440264
13239	Humv387L17	0.346602	-6.04659	6.52631e-07	4.65457e-05	8505	poly (ADP-ribose) glycohydrolase
7575	Humv365K15	0.454635	-6.24772	6.74941e-07	4.80308e-05	1942	ephrin-A1
35847	Humv371K24	0.454993	-6.03393	6.78262e-07	4.81611e-05	729348	similar to CG32662-PA
6871	Humv375L15	0.348398	-6.03269	6.80827e-07	4.82372e-05	NA	NA
2891	Humv368I01	0.371877	-6.06511	6.89424e-07	4.87394e-05	4163	mutated in colorectal cancers
10002	Humv375H04	0.472698	-6.05284	7.15228e-07	5.04379e-05	NA	NA
22561	Humv377D08	0.475032	-6.01587	7.16572e-07	5.04379e-05	2109	electron-transfer-flavoprotein, beta polypeptide
35067	Humv372L12	0.410544	-6.01242	7.2413e-07	5.08591e-05	729348	similar to CG32662-PA
5952	Humv358M14	0.336568	-6.0046	7.41561e-07	5.19704e-05	115004	chromosome 6 open reading frame 150
35858	Humv373G12	0.386321	-5.9861	7.84511e-07	5.48615e-05	400949	FKSG49
18394	Humv346E06	0.540041	-5.98496	7.87244e-07	5.49337e-05	9536	prostaglandin E synthase
36379	Humv340J12	0.5869	-6.42588	7.92399e-07	5.51731e-05	NA	NA
3846	Humv389H14	0.645089	-5.98201	7.94338e-07	5.51731e-05	10060	ATP-binding cassette, sub-family C (CFTR/MRP), member 9
16266	Humv374H06	0.402947	-6.01723	7.95799e-07	5.51731e-05	NA	NA
13799	Humv359K17	0.355159	-5.97867	8.02455e-07	5.55154e-05	157680	vacuolar protein sorting 13 homolog B (yeast)
1746	Humv323F01	0.664928	-5.96346	8.40482e-07	5.8022e-05	54206	ERBB receptor feedback inhibitor 1
18517	Humv361A18	-0.399505	5.97786	8.95516e-07	6.16664e-05	7465	WEE1 homolog (S. pombe)
22883	Humv319K08	0.537047	-5.94205	8.9709e-07	6.16664e-05	4790	nuclear factor of kappa light polypeptide gene enhancer in B-cells 1 (p105)
17141	Humv385C18	0.429903	-5.92904	9.33339e-07	6.40219e-05	285690	hypothetical protein LOC285690
579	Humv373L01	0.477693	-6.29406	9.39669e-07	6.43195e-05	NA	NA
4589	Humv384C14	0.450371	-5.92076	9.57159e-07	6.53782e-05	NA	NA
633	Humv380D01	0.49154	-6.35089	9.59751e-07	6.5417e-05	NA	NA
10430	Humv330G16	0.224556	-6.01856	9.98523e-07	6.79164e-05	92797	helicase (DNA) B
2174	Humv376F13	0.342528	-5.90092	1.01675e-06	6.90111e-05	152137	coiled-coil domain containing 50
15577	Humv386A05	0.399083	-5.93451	1.01989e-06	6.9079e-05	9792	SERTA domain containing 2
23384	Humv381O20	0.488051	-5.89751	1.02739e-06	6.94415e-05	NA	NA
28020	Humv373M09	0.284706	-5.92201	1.05886e-06	7.11993e-05	23117	KIAA0220-like protein
23820	Humv338N08	0.324353	-6.38261	1.05905e-06	7.11993e-05	8412	breast cancer anti-estrogen resistance 3
19766	Humv321G19	1.03544	-5.88724	1.06001e-06	7.11993e-05	221662	RNA binding motif protein 24
8687	Humv308I15	0.300367	-5.88536	1.06613e-06	7.14615e-05	NA	NA
16229	Humv369D18	0.422241	-6.30302	1.08497e-06	7.25739e-05	NA	NA
28124	Humv386M09	0.710031	-5.87512	1.09989e-06	7.34197e-05	144766	hypothetical LOC144766
29586	Humv373G10	0.545326	-5.86809	1.12368e-06	7.48532e-05	341676	NIMA (never in mitosis gene a)-related kinase 5
30401	Humv377B10	0.494018	-5.84405	1.20907e-06	8.03758e-05	NA	NA
32717	Humv372C23	0.564507	-5.83782	1.23224e-06	8.17476e-05	10060	ATP-binding cassette, sub-family C (CFTR/MRP), member 9
27322	Humv384F09	0.453936	-5.82581	1.27817e-06	8.46212e-05	NA	NA
23178	Humv356G08	0.389111	-6.36835	1.32291e-06	8.72616e-05	93082	likely ortholog of mouse lung-inducible Neutralized-related C3HC4 RING domain protein
19058	Humv331H07	0.354511	-5.81438	1.32345e-06	8.72616e-05	6303	spermidine/spermine N1-acetyltransferase 1
14399	Humv336J17	0.334626	-5.96184	1.32708e-06	8.73224e-05	4008	LIM domain 7
1236	Humv357O01	0.50105	-5.80674	1.35463e-06	8.89543e-05	57018	cyclin L1
355	Humv345L01	0.320287	-5.83786	1.36324e-06	8.93379e-05	245972	ATPase, H+ transporting, lysosomal 38kDa, V0 subunit d2
14959	Humv308I17	0.506629	-5.83464	1.37647e-06	9.00224e-05	4791	nuclear factor of kappa light polypeptide gene enhancer in B-cells 2 (p49/p100)
4529	Humv377C02	0.236219	-5.81836	1.44546e-06	9.43113e-05	NA	NA
9203	Humv373I03	0.509892	-5.78489	1.44789e-06	9.43113e-05	341676	NIMA (never in mitosis gene a)-related kinase 5
34330	Humv378E11	0.481039	-5.81882	1.60207e-06	0.000104144	51301	glucosaminyl (N-acetyl) transferase 4, core 2 (beta-1,6-N-acetylglucosaminyltransferase)
15450	Humv370E05	0.270842	-5.7493	1.61378e-06	0.000104695	400949	FKSG49
20208	Humv376O19	0.358117	-6.03094	1.62565e-06	0.000105254	NA	NA
13593	Humv334C05	0.335937	-5.77795	1.63205e-06	0.000105457	325	amyloid P component, serum
20938	Humv370F07	0.498699	-5.71889	1.7705e-06	0.000114174	NA	NA
14535	Humv353J17	0.406233	-5.7075	1.83306e-06	0.000117973	11182	solute carrier family 2 (facilitated glucose transporter), member 6
13107	Humv371L05	0.334868	-5.73058	1.88172e-06	0.000120686	145282	mirror-image polydactyly 1
7256	Humv325O15	0.265945	-5.83969	1.88268e-06	0.000120686	23314	SATB homeobox 2
35175	Humv385L24	0.520658	-5.79684	1.90358e-06	0.000121784	4983	oligophrenin 1
37480	Humv379M24	0.533016	-5.78879	1.94877e-06	0.000124337	NA	NA
906	Humv316G01	0.584256	-5.68701	1.95119e-06	0.000124337	23516	solute carrier family 39 (zinc transporter), member 14
32054	Humv387H23	0.494836	-5.68215	1.98033e-06	0.000125946	NA	NA
24847	Humv368I20	0.642217	-5.72437	2.11896e-06	0.000134498	341676	NIMA (never in mitosis gene a)-related kinase 5
24130	Humv377F08	0.456834	-6.03923	2.14095e-06	0.000135627	NA	NA
9982	Humv372H16	0.610798	-5.79655	2.39359e-06	0.000151335	54885	TBC1 domain family, member 8B (with GRAM domain)
5158	Humv357F14	0.476142	-5.83819	2.40846e-06	0.000151977	80149	zinc finger CCCH-type containing 12A
20216	Humv377O19	0.305986	-5.70135	2.51484e-06	0.000158381	50618	intersectin 2
37162	Humv340E12	0.511716	-6.03033	2.56753e-06	0.000161385	55449	chromosome 14 open reading frame 167
11531	Humv370J04	0.656864	-5.64846	2.6534e-06	0.000166225	NA	NA
34282	Humv372E11	0.606539	-5.586	2.65482e-06	0.000166225	10060	ATP-binding cassette, sub-family C (CFTR/MRP), member 9
5284	Humv373N02	0.641807	-5.56487	2.83147e-06	0.000176942	26027	acyl-CoA thioesterase 11
36648	Humv373N24	0.699729	-5.5572	2.89845e-06	0.000180778	441173	hypothetical LOC441173
28797	Humv372D22	0.550205	-5.8073	2.97962e-06	0.000185483	440258	similar to p40
25649	Humv371D09	0.466729	-5.57298	3.02227e-06	0.000187776	440258	similar to p40
25001	Humv388A08	0.484802	-5.57231	3.02836e-06	0.000187793	NA	NA
19408	Humv374P19	0.754041	-5.57086	3.04165e-06	0.000188256	57600	KIAA1450 protein
10072	Humv383P16	0.728797	-5.56496	3.09602e-06	0.000191255	NA	NA
20315	Humv390K07	0.378098	-5.52593	3.18827e-06	0.000196375	NA	NA
36503	Humv355J24	0.869921	-5.6558	3.19107e-06	0.000196375	2634	guanylate binding protein 2, interferon-inducible
16226	Humv369H06	0.326028	-5.54849	3.25327e-06	0.000199823	84331	chromosome 16 open reading frame 14
1863	Humv337J13	-0.443754	5.51863	3.26004e-06	0.000199858	NA	NA
10837	Humv381C16	0.342999	-5.54664	3.2714e-06	0.00020009	9659	phosphodiesterase 4D interacting protein (myomegalin)
1455	Humv384K13	0.421366	-6.23884	3.2762e-06	0.00020009	NA	NA
35892	Humv377O12	0.405475	-5.67992	3.32653e-06	0.00020278	NA	NA
3005	Humv382A13	0.327633	-5.52832	3.45669e-06	0.000210136	728531	similar to septin 7
24109	Humv374B20	0.474716	-5.49907	3.4602e-06	0.000210136	129880	Bardet-Biedl syndrome 5
32068	Humv389P11	0.691701	-5.49343	3.52019e-06	0.000213378	160419	chromosome 12 open reading frame 50
17109	Humv381C18	0.375498	-5.48496	3.61227e-06	0.000218549	9659	phosphodiesterase 4D interacting protein (myomegalin)
26566	Humv387G21	0.569301	-5.51194	3.6312e-06	0.000219284	374868	ATPase, class II, type 9B
31814	Humv357H23	-0.455505	5.56621	3.73112e-06	0.000224898	10252	sprouty homolog 1, antagonist of FGF signaling (Drosophila)
5106	Humv351F02	0.305257	-5.47243	3.75292e-06	0.00022579	23049	PI-3-kinase-related kinase SMG-1
2935	Humv373I13	0.406012	-5.46633	3.82325e-06	0.000229594	129880	Bardet-Biedl syndrome 5
25330	Humv331H09	0.566905	-5.4623	3.87059e-06	0.000232005	6303	spermidine/spermine N1-acetyltransferase 1
1758	Humv324F13	0.618316	-5.45893	3.91054e-06	0.000233966	8828	neuropilin 2
28564	Humv343P10	0.542287	-5.45622	3.94293e-06	0.000235468	341676	NIMA (never in mitosis gene a)-related kinase 5
19554	Humv393H07	0.186766	-5.44624	4.06464e-06	0.000242289	7182	nuclear receptor subfamily 2, group C, member 2
14561	Humv357B05	0.398182	-5.43632	4.18936e-06	0.000249263	64789	chromosome 1 open reading frame 176
369	Humv347D01	0.283548	-5.42831	4.29288e-06	0.000254953	55293	UEV and lactate/malate dehyrogenase domains
4135	Humv327K14	0.265825	-5.42339	4.35765e-06	0.000258325	NA	NA
585	Humv374D01	0.369827	-5.50956	4.40258e-06	0.00026051	112755	syntaxin 1B
33436	Humv364N11	0.581959	-5.40893	4.55395e-06	0.000268975	341676	NIMA (never in mitosis gene a)-related kinase 5
28792	Humv371P22	0.232138	-5.40679	4.58369e-06	0.000270237	667	dystonin
28009	Humv372A09	0.659222	-5.45988	4.64077e-06	0.000273104	114897	C1q and tumor necrosis factor related protein 1
11120	Humv318N16	0.565809	-5.38879	4.84201e-06	0.000284429	10105	peptidylprolyl isomerase F (cyclophilin F)
28595	Humv347L10	0.757077	-7.08366	4.9679e-06	0.000291294	54937	spermatogenesis and oogenesis specific basic helix-loop-helix 2
35914	Humv380G12	0.193854	-5.36843	5.15186e-06	0.000301533	NA	NA
30072	Humv335N22	0.310971	-5.36296	5.2383e-06	0.000306038	7174	tripeptidyl peptidase II
3076	Humv391M01	0.45952	-5.38643	5.29581e-06	0.000308839	400949	FKSG49
26439	Humv371K21	0.246089	-5.38166	5.37239e-06	0.000312741	NA	NA
32770	Humv379G11	0.252511	-5.35166	5.42179e-06	0.000315049	23117	KIAA0220-like protein
33163	Humv330J11	0.192021	-5.3953	5.62026e-06	0.000325948	NA	NA
17297	Humv307B06	1.06978	-5.33929	5.62982e-06	0.000325948	NA	NA
16122	Humv356H06	-0.429587	5.36551	5.63963e-06	0.000325948	10123	ADP-ribosylation factor-like 4C
13989	Humv383C17	0.698015	-5.37102	6.03971e-06	0.000348448	160419	chromosome 12 open reading frame 50
17169	Humv389C06	0.311593	-5.31164	6.12419e-06	0.000352692	NA	NA
9585	Humv323D04	0.508326	-5.33651	6.15317e-06	0.000353731	8942	kynureninase (L-kynurenine hydrolase)
5404	Humv388N02	0.473185	-5.30114	6.32299e-06	0.000362848	NA	NA
26434	Humv371G09	0.363207	-5.29512	6.43991e-06	0.000368902	NA	NA
16273	Humv375D06	0.641424	-5.28463	6.64883e-06	0.000380195	57600	KIAA1450 protein
3002	Humv382E01	0.672143	-5.91897	6.77589e-06	0.000386776	NA	NA
17012	Humv369O06	0.256744	-5.2751	6.84442e-06	0.000389999	25988	MBD2-interacting zinc finger
17807	Humv370J18	0.583809	-5.26459	7.06682e-06	0.000401962	400949	FKSG49
8508	Humv384N03	0.36209	-5.25877	7.19311e-06	0.000408427	8293	small EDRK-rich factor 1A (telomeric)
6963	Humv387L03	0.259244	-5.27987	7.29465e-06	0.000413466	NA	NA
23207	Humv359K20	0.297765	-5.32137	7.63057e-06	0.000431749	117531	transmembrane channel-like 1
11548	Humv372N04	0.357714	-5.2556	7.8461e-06	0.000443167	400949	FKSG49
10722	Humv367G04	0.410709	-6.03431	7.90418e-06	0.000445669	NA	NA
7450	Humv350G03	-0.391892	5.305	8.00436e-06	0.000450531	9510	ADAM metallopeptidase with thrombospondin type 1 motif, 1
10790	Humv375G16	0.358822	-5.22923	8.49278e-06	0.000477191	NA	NA
2779	Humv354I01	0.425506	-5.30183	8.83514e-06	0.000495151	6274	S100 calcium binding protein A3
21445	Humv335A19	0.529756	-5.27055	8.85224e-06	0.000495151	3656	interleukin-1 receptor-associated kinase 2
30005	Humv327B22	0.369004	-5.19029	8.85841e-06	0.000495151	NA	NA
25500	Humv352P09	0.593936	-5.18912	8.88993e-06	0.000496055	3460	interferon gamma receptor 2 (interferon gamma transducer 1)
15618	Humv391E05	0.175275	-5.21271	8.92453e-06	0.000497127	55803	centaurin, alpha 2
12223	Humv358I16	-0.50593	5.39816	9.09837e-06	0.000505938	94234	forkhead box Q1
1734	Humv321F13	0.33161	-5.18074	9.11925e-06	0.000506228	57396	CDC-like kinase 4
24104	Humv373N20	0.418494	-5.2001	9.26894e-06	0.000513655	NA	NA
12378	Humv378E04	0.384617	-5.34392	9.51114e-06	0.000526174	NA	NA
10107	Humv388L04	0.696715	-5.185	9.6985e-06	0.000535623	144766	hypothetical LOC144766
19381	Humv371D19	0.357142	-5.17726	9.92659e-06	0.000547284	145282	mirror-image polydactyly 1
34392	Humv385M23	0.548549	-5.55299	9.96807e-06	0.000548634	4983	oligophrenin 1
7694	Humv380G15	0.363453	-5.25081	1.02332e-05	0.000562271	440345	hypothetical protein LOC440345
2932	Humv373M01	0.533744	-5.27999	1.03201e-05	0.00056608	NA	NA
23934	Humv352F20	0.254002	-5.13716	1.04101e-05	0.00057005	11039	glucuronidase, beta pseudogene
3477	Humv343D14	0.249583	-5.13329	1.05331e-05	0.00057581	11158	RAB, member of RAS oncogene family-like 2B
3446	Humv339H14	0.439859	-5.12989	1.06425e-05	0.000580805	NA	NA
30802	Humv329E10	0.202477	-5.17634	1.07543e-05	0.000585916	8744	tumor necrosis factor (ligand) superfamily, member 9
20092	Humv362O07	0.351361	-5.63736	1.09787e-05	0.00059714	284099	chromosome 17 open reading frame 78
20943	Humv370J19	-0.312693	5.10713	1.14037e-05	0.000619211	165631	poly (ADP-ribose) polymerase family, member 15
36623	Humv370J24	0.50277	-5.10621	1.14356e-05	0.000619667	341676	NIMA (never in mitosis gene a)-related kinase 5
27236	Humv373N09	0.540845	-5.10579	1.14504e-05	0.000619667	341676	NIMA (never in mitosis gene a)-related kinase 5
24107	Humv374J08	0.489787	-5.11742	1.18783e-05	0.000641746	400949	FKSG49
33505	Humv373B11	0.370465	-5.09113	1.19712e-05	0.000645683	NA	NA
37460	Humv377M12	0.348882	-5.08797	1.20866e-05	0.000650825	54581	SCAN domain containing 2
21076	Humv387N07	0.311092	-5.07818	1.24511e-05	0.000669336	NA	NA
5870	Humv348E14	0.271873	-5.07412	1.26055e-05	0.000676509	667	dystonin
20724	Humv343N07	0.389767	-5.06774	1.28517e-05	0.00068858	64651	AXIN1 up-regulated 1
11319	Humv343J16	0.200451	-5.08215	1.3203e-05	0.000706231	114805	UDP-N-acetyl-alpha-D-galactosamine:polypeptide N-acetylgalactosaminyltransferase 13 (GalNAc-T13)
13990	Humv383G17	0.252558	-5.33876	1.33805e-05	0.000714543	29065	DDEF1 intronic transcript 1
13209	Humv384D05	0.339602	-5.0496	1.35785e-05	0.000723917	NA	NA
24706	Humv351E08	0.416525	-5.0411	1.39329e-05	0.000741588	NA	NA
7607	Humv369K15	0.436439	-5.0602	1.41005e-05	0.000749276	8293	small EDRK-rich factor 1A (telomeric)
233	Humv330D01	0.576522	-5.08165	1.42334e-05	0.000755094	3791	kinase insert domain receptor (a type III receptor tyrosine kinase)
27239	Humv373J21	0.288779	-5.02998	1.44108e-05	0.000763251	400949	FKSG49
12402	Humv381E04	0.300597	-5.01987	1.48592e-05	0.000785711	NA	NA
6158	Humv384E14	0.291366	-5.01696	1.49906e-05	0.000791366	27308	neuronal thread protein AD7c-NTP
33965	Humv332A23	0.226501	-5.00928	1.53435e-05	0.000808675	64423	inverted formin, FH2 and WH2 domain containing
34005	Humv337A23	0.380171	-4.9969	1.59302e-05	0.000838227	10060	ATP-binding cassette, sub-family C (CFTR/MRP), member 9
21530	Humv346E07	0.222921	-5.01861	1.59711e-05	0.000839016	1030	cyclin-dependent kinase inhibitor 2B (p15, inhibits CDK4)
7984	Humv318N15	0.270667	-5.03902	1.61462e-05	0.000846836	51655	RAS, dexamethasone-induced 1
27329	Humv385B09	0.298858	-4.98162	1.66845e-05	0.000873654	NA	NA
8180	Humv343N03	0.45066	-4.9775	1.68938e-05	0.000883178	64651	AXIN1 up-regulated 1
27231	Humv372J21	0.386294	-4.99384	1.72003e-05	0.000897749	NA	NA
24863	Humv370I20	0.502655	-5.09349	1.75117e-05	0.000912529	54885	TBC1 domain family, member 8B (with GRAM domain)
29487	Humv360K22	0.404974	-4.96428	1.75836e-05	0.000914752	144455	E2F transcription factor 7
11662	Humv386F16	0.805376	-4.98595	1.7611e-05	0.000914752	57600	KIAA1450 protein
24140	Humv378N08	0.345041	-4.96131	1.77427e-05	0.000920115	123879	DCN1, defective in cullin neddylation 1, domain containing 3 (S. cerevisiae)
360	Humv345P13	0.658907	-5.36152	1.84698e-05	0.000956287	246122	testis-specific transcript, Y-linked 7
23308	Humv372O08	0.28378	-4.94682	1.85377e-05	0.000958264	400949	FKSG49
31571	Humv327L11	1.14476	-4.94582	1.8594e-05	0.000959639	7130	tumor necrosis factor, alpha-induced protein 6
34281	Humv372A11	0.436946	-4.92923	1.95511e-05	0.00100594	341676	NIMA (never in mitosis gene a)-related kinase 5
16615	Humv319K18	0.275652	-4.92919	1.95534e-05	0.00100594	7323	ubiquitin-conjugating enzyme E2D 3 (UBC4/5 homolog, yeast)
27234	Humv373F09	0.280783	-4.94972	1.96269e-05	0.00100812	400949	FKSG49
13602	Humv335G05	0.354668	-5.39168	1.97817e-05	0.00101445	83998	regenerating islet-derived family, member 4
5098	Humv350F02	0.218555	-4.98735	2.02368e-05	0.00103615	NA	NA
20199	Humv375K19	0.382927	-4.91547	2.03817e-05	0.00104192	NA	NA
21687	Humv365I19	0.300353	-4.92883	2.08912e-05	0.00106628	23049	PI-3-kinase-related kinase SMG-1
32710	Humv371G23	0.451176	-4.95002	2.10027e-05	0.00107028	285135	fibrous sheath interacting protein 2
28799	Humv372L22	0.32805	-4.92253	2.12883e-05	0.00108312	401209	hypothetical FLJ44796
1791	Humv328J13	0.67961	-4.90008	2.13526e-05	0.00108468	2069	epiregulin
1323	Humv368K01	0.321431	-5.23895	2.20313e-05	0.0011174	54811	zinc finger protein 562
3022	Humv384E13	0.612046	-4.8924	2.32933e-05	0.00117956	160419	chromosome 12 open reading frame 50
13127	Humv373L17	0.2243	-4.88447	2.38518e-05	0.00120314	5095	propionyl Coenzyme A carboxylase, alpha polypeptide
7626	Humv372G03	0.559546	-4.86295	2.38864e-05	0.00120314	NA	NA
7477	Humv353C15	0.615048	-4.88388	2.38936e-05	0.00120314	1827	regulator of calcineurin 1
22939	Humv326K08	-0.354606	4.86266	2.3908e-05	0.00120314	1846	dual specificity phosphatase 4
9646	Humv330H16	0.291828	-4.87651	2.44249e-05	0.00122725	148022	toll-like receptor adaptor molecule 1
9260	Humv380M03	0.240095	-4.84872	2.49355e-05	0.00125096	677784	family with sequence similarity 138, member D
17812	Humv371N06	0.281275	-4.84639	2.51112e-05	0.00125782	400949	FKSG49
14050	Humv391G05	0.284782	-4.84514	2.52058e-05	0.0012606	25880	transmembrane protein 186
2172	Humv376N01	0.372517	-4.83609	2.59038e-05	0.00129351	NA	NA
13267	Humv391L05	0.308095	-4.83501	2.59886e-05	0.00129574	NA	NA
13966	Humv380G17	0.312049	-4.89967	2.61283e-05	0.0013007	NA	NA
28905	Humv386D10	0.758589	-5.92014	2.62846e-05	0.00130647	NA	NA
15529	Humv380A05	0.237574	-4.89534	2.64595e-05	0.00131314	NA	NA
36002	Humv391G12	0.342219	-4.89371	2.65852e-05	0.00131735	NA	NA
10123	Humv390L04	0.410678	-4.86317	2.7137e-05	0.00134197	NA	NA
11360	Humv348N16	0.291387	-4.84088	2.71651e-05	0.00134197	NA	NA
33220	Humv337N11	-0.351987	4.81542	2.75706e-05	0.00135993	2295	forkhead box F2
29406	Humv350G22	0.349903	-4.81309	2.77651e-05	0.00136743	NA	NA
10409	Humv328C04	0.349178	-4.83057	2.8013e-05	0.00137754	6615	snail homolog 1 (Drosophila)
23674	Humv320F08	0.307428	-4.80767	2.82224e-05	0.00138573	4673	nucleosome assembly protein 1-like 1
3816	Humv385P14	0.448363	-4.84565	2.85754e-05	0.00140093	440258	similar to p40
29714	Humv389G10	0.694216	-4.80176	2.87294e-05	0.00140635	57600	KIAA1450 protein
27343	Humv386J21	-0.250056	4.78682	3.00521e-05	0.00146887	84206	mex-3 homolog B (C. elegans)
23867	Humv344J08	0.274309	-4.78365	3.03409e-05	0.00148075	85480	thymic stromal lymphopoietin
36626	Humv371F12	0.220768	-4.80259	3.045e-05	0.00148383	NA	NA
4971	Humv334J02	0.456056	-4.79116	3.1505e-05	0.00153293	5810	RAD1 homolog (S. pombe)
8844	Humv328M03	-0.207576	4.77052	3.15648e-05	0.00153353	NA	NA
20249	Humv382C07	0.400764	-4.78684	3.19125e-05	0.00154809	NA	NA
19880	Humv335O19	-0.426464	4.76337	3.22523e-05	0.00156223	54407	solute carrier family 38, member 2
8916	Humv337M03	-0.156198	4.7817	3.24048e-05	0.00156727	1444	chorionic somatomammotropin hormone-like 1
18766	Humv392E18	-0.17045	4.75557	3.30182e-05	0.00159455	NA	NA
10910	Humv390G16	0.206465	-4.76368	3.41907e-05	0.00164871	833	cysteinyl-tRNA synthetase
31995	Humv380L11	0.402231	-4.76154	3.44098e-05	0.0016568	284581	hypothetical protein LOC284581
35559	Humv335K24	0.216164	-4.74856	3.57646e-05	0.00171947	3824	killer cell lectin-like receptor subfamily D, member 1
12282	Humv366E04	0.240214	-4.73888	3.68098e-05	0.00176709	642780	similar to hypothetical protein LOC284701
9192	Humv371M15	0.409521	-4.71765	3.70078e-05	0.00177396	NA	NA
33988	Humv335M11	0.358224	-4.71572	3.72231e-05	0.00178163	4803	nerve growth factor, beta polypeptide
9724	Humv340P04	0.271192	-4.73273	3.74894e-05	0.00179172	7168	tropomyosin 1 (alpha)
7090	Humv305G03	0.710941	-4.73113	3.76684e-05	0.00179762	7185	TNF receptor-associated factor 1
18497	Humv359A06	0.396189	-4.72885	3.79246e-05	0.00180718	2669	GTP binding protein overexpressed in skeletal muscle
10909	Humv390C16	0.338668	-4.72497	3.83644e-05	0.00182545	NA	NA
18198	Humv321E18	0.616091	-4.69393	3.97425e-05	0.00188823	10767	HBS1-like (S. cerevisiae)
13401	Humv310C05	0.450197	-4.69018	4.01921e-05	0.00190362	23645	protein phosphatase 1, regulatory (inhibitor) subunit 15A
23311	Humv372K20	0.283542	-4.69008	4.02042e-05	0.00190362	401209	hypothetical FLJ44796
22304	Humv344P20	0.187844	-4.92267	4.0243e-05	0.00190362	23138	Nedd4 binding protein 3
23360	Humv378O20	0.281329	-4.68303	4.10653e-05	0.00193967	NA	NA
10902	Humv389G16	0.333119	-4.76436	4.14383e-05	0.00195444	NA	NA
7508	Humv357O03	0.35451	-4.67729	4.1779e-05	0.00196763	NA	NA
31157	Humv373A22	0.572374	-4.67527	4.20331e-05	0.00197672	400949	FKSG49
35752	Humv359O24	0.290684	-4.67074	4.26088e-05	0.00200088	91283	chromosome 9 open reading frame 30
29667	Humv383K10	0.306428	-5.01526	4.36179e-05	0.00204529	NA	NA
22527	Humv372L20	0.406591	-4.76044	4.49738e-05	0.00210429	54077	chromosome 21 open reading frame 36
37360	Humv364M24	0.169481	-4.71214	4.50664e-05	0.00210429	26716	olfactory receptor, family 2, subfamily H, member 1
12989	Humv356D17	0.370067	-4.65201	4.50715e-05	0.00210429	NA	NA
37184	Humv342M24	0.215842	-4.77358	4.66885e-05	0.00217664	90874	zinc finger protein 697
444	Humv356P01	0.333179	-4.82442	4.77843e-05	0.00222452	115350	Fc receptor-like 1
23762	Humv331F08	-0.403375	4.63162	4.79131e-05	0.00222731	5083	paired box 9
10844	Humv382O04	0.356618	-4.62986	5.0882e-05	0.00236192	642691	hypothetical LOC642691
27341	Humv386B21	0.336297	-4.60257	5.2271e-05	0.00242292	54952	tRNA selenocysteine associated protein 1
11394	Humv353F04	0.211635	-4.61938	5.24867e-05	0.00242943	79140	coiled-coil domain containing 28B
23335	Humv375K20	0.295574	-4.6383	5.25641e-05	0.00242953	NA	NA
33817	Humv314A11	0.192369	-4.61824	5.26646e-05	0.0024307	10139	ADP-ribosylation factor related protein 1
17056	Humv374O18	-0.233527	4.5983	5.29429e-05	0.00244006	1937	eukaryotic translation elongation factor 1 gamma
27751	Humv339I21	0.306719	-4.67425	5.36391e-05	0.00246752	4664	NGFI-A binding protein 1 (EGR1 binding protein 1)
23806	Humv336F20	0.205443	-4.65145	5.37365e-05	0.00246752	116496	family with sequence similarity 129, member A
18729	Humv388A06	0.343125	-4.59314	5.37679e-05	0.00246752	NA	NA
17831	Humv373J18	0.797834	-4.58672	5.48104e-05	0.00251179	4314	matrix metallopeptidase 3 (stromelysin 1, progelatinase)
29238	Humv329G22	0.182995	-4.58448	5.51791e-05	0.00252511	9322	thyroid hormone receptor interactor 10
16805	Humv343C18	-0.308346	4.58155	5.56649e-05	0.00254282	130497	odd-skipped related 1 (Drosophila)
32028	Humv384P11	0.352476	-4.5812	5.57236e-05	0.00254282	NA	NA
6578	Humv339H03	0.296178	-4.59807	5.59069e-05	0.00254759	9169	splicing factor, arginine/serine-rich 2, interacting protein
17076	Humv377O06	0.252857	-4.57475	5.68087e-05	0.00258503	NA	NA
15355	Humv358I05	0.36103	-4.90719	5.71151e-05	0.00259249	644285	hypothetical LOC644285
36912	Humv308M24	0.430644	-4.63028	5.71331e-05	0.00259249	1906	endothelin 1
29396	Humv349O10	0.253489	-4.59016	5.72325e-05	0.00259336	NA	NA
34168	Humv357M23	0.360484	-4.57047	5.75407e-05	0.00260368	57018	cyclin L1
25725	Humv380D21	0.572901	-4.58704	5.77623e-05	0.00261005	341676	NIMA (never in mitosis gene a)-related kinase 5
31212	Humv380M10	0.416927	-4.72087	5.83425e-05	0.00263258	NA	NA
37052	Humv326M12	0.315926	-4.74861	5.86347e-05	0.00264208	5533	protein phosphatase 3 (formerly 2B), catalytic subunit, gamma isoform
15522	Humv379E05	0.301152	-4.57983	5.90095e-05	0.00265526	NA	NA
33488	Humv370N23	0.236391	-4.56085	5.92197e-05	0.00266102	400949	FKSG49
6188	Humv388M02	0.371258	-4.57312	6.01924e-05	0.00270097	NA	NA
16336	Humv382P18	0.226583	-4.62848	6.11392e-05	0.00273964	8505	poly (ADP-ribose) glycohydrolase
32038	Humv385H23	0.290171	-4.54416	6.22476e-05	0.00278545	NA	NA
4476	Humv370O02	0.359633	-4.54551	6.53123e-05	0.00291855	440258	similar to p40
27375	Humv390J21	-0.172266	4.54119	6.61521e-05	0.00295199	4043	low density lipoprotein receptor-related protein associated protein 1
8965	Humv343A15	-0.265375	4.52213	6.64811e-05	0.00296258	7170	tropomyosin 3
34214	Humv363E23	0.375153	-4.99844	6.66353e-05	0.00296536	92162	transmembrane protein 88
30948	Humv347M10	0.349609	-4.51918	6.70684e-05	0.00298053	NA	NA
33184	Humv332N23	0.375295	-4.51313	6.82895e-05	0.00303063	NA	NA
19881	Humv336C07	-0.387358	4.51206	6.85093e-05	0.00303389	25821	mitochondrial translation optimization 1 homolog (S. cerevisiae)
31008	Humv354M22	0.403241	-4.51185	6.85508e-05	0.00303389	8878	sequestosome 1
3610	Humv360H02	0.329839	-4.50731	6.94856e-05	0.00307106	221079	ADP-ribosylation factor-like 5B
37552	Humv388M24	0.246063	-4.50404	7.01666e-05	0.00309692	23049	PI-3-kinase-related kinase SMG-1
34777	Humv336D12	-0.261168	4.52038	7.03453e-05	0.00310057	2752	glutamate-ammonia ligase (glutamine synthetase)
7776	Humv390O15	0.184011	-4.51578	7.13081e-05	0.00313872	NA	NA
24870	Humv371E20	0.543193	-4.73532	7.2321e-05	0.00317898	341676	NIMA (never in mitosis gene a)-related kinase 5
20060	Humv358O07	0.785957	-4.50575	7.34501e-05	0.00322422	11082	endothelial cell-specific molecule 1
6607	Humv342L15	0.233166	-4.52206	7.38543e-05	0.00323756	8444	dual-specificity tyrosine-(Y)-phosphorylation regulated kinase 3
28660	Humv355P10	-0.146741	4.56104	7.41242e-05	0.00324153	23528	zinc finger protein 281
5821	Humv342A14	-0.29939	4.48554	7.41453e-05	0.00324153	83442	SH3 domain binding glutamic acid-rich protein like 3
17828	Humv373N06	0.349593	-4.48402	7.44832e-05	0.0032519	9435	carbohydrate (N-acetylglucosamine-6-O) sulfotransferase 2
27023	Humv346J21	0.375264	-4.51403	7.56067e-05	0.00329649	85463	zinc finger CCCH-type containing 12C
10078	Humv384H16	0.405359	-4.49422	7.59924e-05	0.00330495	NA	NA
22236	Humv336P08	0.265657	-4.47723	7.60053e-05	0.00330495	57730	KIAA1641
25440	Humv344P21	0.324747	-4.475	7.65118e-05	0.00332251	10957	proline-rich nuclear receptor coactivator 1
37355	Humv364I12	0.375066	-4.46993	7.7676e-05	0.00336692	3136	major histocompatibility complex, class I, H (pseudogene)
18679	Humv381I18	0.33961	-4.46964	7.7743e-05	0.00336692	NA	NA
25692	Humv376P09	0.207493	-4.54365	7.7895e-05	0.00336899	NA	NA
12386	Humv379E04	0.35578	-4.63814	7.89927e-05	0.00341189	NA	NA
35615	Humv342K24	0.20717	-4.44528	8.35887e-05	0.00360559	148932	MOB1, Mps One Binder kinase activator-like 2C (yeast)
22919	Humv323K20	-0.173546	4.45957	8.41624e-05	0.00362549	3398	inhibitor of DNA binding 2, dominant negative helix-loop-helix protein
13791	Humv358K17	0.281042	-4.95668	8.4478e-05	0.00363424	NA	NA
35219	Humv391L12	0.291568	-4.44102	8.46543e-05	0.00363698	441295	olfactory receptor, family 2, subfamily A, member 9 pseudogene
17845	Humv375B18	0.421047	-4.45395	8.55675e-05	0.00367134	NA	NA
4991	Humv336J14	0.224297	-4.44838	8.69837e-05	0.00372715	80704	solute carrier family 19, member 3
923	Humv318K01	0.289528	-4.43018	8.74287e-05	0.00374125	8939	far upstream element (FUSE) binding protein 3
8219	Humv348J03	0.246928	-4.42636	8.84248e-05	0.00377887	7402	utrophin
925	Humv318C13	0.203618	-4.62247	8.92266e-05	0.0038081	7091	transducin-like enhancer of split 4 (E(sp1) homolog, Drosophila)
15465	Humv372A05	0.384478	-4.4392	8.93666e-05	0.00380905	114897	C1q and tumor necrosis factor related protein 1
25952	Humv310O21	-0.403827	4.43812	8.96487e-05	0.00381604	7022	transcription factor AP-2 gamma (activating enhancer binding protein 2 gamma)
25006	Humv388E20	0.187927	-4.41894	9.03971e-05	0.00384079	NA	NA
29343	Humv342K22	0.232584	-4.56074	9.0468e-05	0.00384079	148932	MOB1, Mps One Binder kinase activator-like 2C (yeast)
31518	Humv320H23	0.412788	-4.41382	9.17823e-05	0.00389147	135112	nuclear receptor coactivator 7
25774	Humv386H21	0.373404	-4.41038	9.2726e-05	0.00392633	NA	NA
4227	Humv339K02	0.183692	-4.42407	9.34335e-05	0.00395111	2250	fibroblast growth factor 5
14477	Humv346B17	0.182701	-4.57288	9.41853e-05	0.0039777	51144	hydroxysteroid (17-beta) dehydrogenase 12
13231	Humv386L17	0.26121	-4.39363	0.000102177	0.00430958	NA	NA
34022	Humv339E23	0.389044	-4.3922	0.000102608	0.00431933	NA	NA
15996	Humv340P06	0.355357	-4.49012	0.000102676	0.00431933	7168	tropomyosin 1 (alpha)
20108	Humv364O07	-0.309829	4.40652	0.000103411	0.00434405	2668	glial cell derived neurotrophic factor
2983	Humv379I13	0.360334	-4.48712	0.000103532	0.00434405	NA	NA
17928	Humv385N18	0.331923	-4.36872	0.000104925	0.00439676	NA	NA
7640	Humv373O15	0.418617	-4.36478	0.000106157	0.00444265	400949	FKSG49
23342	Humv376G20	0.334018	-4.37924	0.000106585	0.0044548	NA	NA
6983	Humv389L15	0.169968	-4.36123	0.000107281	0.00447807	2099	estrogen receptor 1
4433	Humv365C02	0.293389	-4.36832	0.000110056	0.004588	283846	hypothetical gene LOC283846
28569	Humv344D10	0.278855	-4.53864	0.00011143	0.00463617	5295	phosphoinositide-3-kinase, regulatory subunit 1 (alpha)
2087	Humv365J13	0.349848	-4.34809	0.000111537	0.00463617	7360	UDP-glucose pyrophosphorylase 2
24222	Humv388F20	0.41497	-4.34777	0.000111642	0.00463617	NA	NA
818	Humv305G01	0.547031	-4.39632	0.000112195	0.00465313	7185	TNF receptor-associated factor 1
6865	Humv375D03	0.20917	-4.34094	0.000113922	0.00471872	729603	calcium binding protein P22 pseudogene
204	Humv326P01	-0.179846	4.35565	0.000114223	0.00472127	55924	chromosome 1 open reading frame 183
14693	Humv373B17	0.571077	-4.33989	0.000114276	0.00472127	400949	FKSG49
5151	Humv356J14	-0.19259	4.33644	0.000115449	0.00476363	90780	pygopus homolog 2 (Drosophila)
470	Humv359H13	0.167869	-4.33338	0.000116502	0.00480095	51084	crystallin, lambda 1
31821	Humv358D23	-0.207185	4.32758	0.000118516	0.00487774	1278	collagen, type I, alpha 2
4291	Humv347K02	0.24507	-4.35497	0.000120112	0.00493711	143162	FERM and PDZ domain containing 2
17773	Humv366B18	0.217617	-4.40994	0.000120704	0.00495517	55742	parvin, alpha
10090	Humv386H04	0.280095	-4.336	0.000120993	0.00496073	NA	NA
10067	Humv383L04	-0.26007	4.32433	0.000125199	0.00512667	NA	NA
36176	Humv314N24	-0.22111	4.31335	0.000129289	0.00528741	8266	ubiquitin-like 4A
9064	Humv355M15	0.499187	-4.29757	0.000129508	0.00528967	400949	FKSG49
11408	Humv354N16	0.134902	-4.30883	0.000131011	0.00534331	51	acyl-Coenzyme A oxidase 1, palmitoyl
482	Humv361H01	0.234858	-4.2933	0.000131151	0.00534331	115701	alpha-kinase 2
25606	Humv365H21	0.20762	-4.47657	0.000131344	0.0053444	440895	LIM and senescent cell antigen-like domains 3-like
16012	Humv342P06	0.215666	-4.29008	0.000132406	0.00538086	27	v-abl Abelson murine leukemia viral oncogene homolog 2 (arg, Abelson-related gene)
22555	Humv376L08	0.227546	-4.28944	0.000132656	0.00538425	283377	SPRY domain containing 4
19825	Humv329C07	-0.154703	4.39421	0.000133911	0.00542835	7737	ring finger protein 113A
13534	Humv326G17	0.28132	-4.28562	0.000140208	0.0056765	127428	chromosome 1 open reading frame 83
27079	Humv353J21	0.330745	-4.26476	0.000142672	0.00576902	11182	solute carrier family 2 (facilitated glucose transporter), member 6
11178	Humv326F04	-0.329604	4.27812	0.000143313	0.00578768	6909	T-box 2
34908	Humv352P12	0.297624	-4.26154	0.000144034	0.00580956	NA	NA
30769	Humv325A10	0.333135	-4.26032	0.000144551	0.00582312	9414	tight junction protein 2 (zona occludens 2)
35836	Humv370O12	0.333865	-4.36229	0.000146265	0.00588482	23594	origin recognition complex, subunit 6 like (yeast)
32631	Humv361K23	0.302993	-4.25362	0.000147436	0.00591971	4853	Notch homolog 2 (Drosophila)
24936	Humv379M20	0.383085	-4.40621	0.000147498	0.00591971	NA	NA
13827	Humv363K05	0.234272	-4.26507	0.000148881	0.00596779	NA	NA
281	Humv336D01	-0.339043	4.26211	0.000150174	0.00601215	10970	cytoskeleton-associated protein 4
24149	Humv379B20	0.167327	-4.26083	0.000150732	0.00602703	NA	NA
22946	Humv327G08	0.308458	-4.25781	0.000152069	0.00607298	NA	NA
35071	Humv372L24	0.370254	-4.2556	0.000153053	0.00610475	400949	FKSG49
29664	Humv382O22	0.164477	-4.28727	0.000153364	0.00610959	NA	NA
32843	Humv388K11	0.344043	-4.25148	0.000154901	0.00616322	NA	NA
2406	Humv307E13	-0.249128	4.24713	0.000156879	0.00623425	28951	tribbles homolog 2 (Drosophila)
21100	Humv390N07	0.266546	-4.24525	0.000157741	0.0062608	344595	hypothetical LOC344595
21389	Humv328A19	-0.172919	4.27428	0.000159167	0.00630966	10608	MAX dimerization protein 4
34830	Humv342H24	0.221025	-4.2909	0.000159684	0.00632238	55811	adenylate cyclase 10 (soluble)
29211	Humv326K10	-0.160897	4.24055	0.00015992	0.006324	1846	dual specificity phosphatase 4
19205	Humv349D19	0.434943	-4.27118	0.000160581	0.00634238	79667	hypothetical FLJ13197
10929	Humv393C04	-0.166127	4.2368	0.000161675	0.00637776	2597	glyceraldehyde-3-phosphate dehydrogenase
24967	Humv383I20	0.373066	-4.39561	0.000162723	0.00641127	NA	NA
11463	Humv361J16	0.172145	-4.34022	0.000165188	0.00650047	NA	NA
17021	Humv370C18	0.26379	-4.21265	0.000166324	0.00653723	253943	YTH domain family, member 3
17041	Humv373C06	0.261067	-4.24004	0.000167483	0.00657477	9662	centrosomal protein 135kDa
18624	Humv374M18	0.31443	-4.20442	0.000170395	0.00668099	80227	proteasomal ATPase-associated factor 1
5101	Humv350B14	0.264135	-4.20377	0.00017072	0.00668508	NA	NA
24021	Humv363B20	0.387788	-4.23266	0.000171088	0.00668508	54541	DNA-damage-inducible transcript 4
17113	Humv382C06	0.223905	-4.20298	0.00017112	0.00668508	NA	NA
31494	Humv317H23	0.229438	-4.2164	0.000171574	0.00669414	55665	up-regulated gene 4
9692	Humv336P04	0.28907	-4.21601	0.000171767	0.00669414	57730	KIAA1641
25007	Humv388I20	0.385198	-4.21132	0.000174129	0.00677803	NA	NA
29729	Humv391C10	0.166232	-4.22544	0.000174688	0.00679159	NA	NA
37226	Humv348E12	0.195356	-4.1919	0.000176776	0.00686453	667	dystonin
20212	Humv377O07	0.171689	-4.21945	0.000177731	0.00689333	NA	NA
320	Humv340P13	0.286447	-4.18953	0.000178013	0.00689598	440354	PI-3-kinase-related kinase SMG-1 pseudogene
21479	Humv339I19	0.273241	-4.28853	0.000179283	0.00693687	4664	NGFI-A binding protein 1 (EGR1 binding protein 1)
1003	Humv328K01	0.323532	-4.18504	0.000180376	0.0069708	6385	syndecan 4
32652	Humv364O11	-0.287444	4.3305	0.000180754	0.00697704	2668	glial cell derived neurotrophic factor
17078	Humv377G18	0.237348	-4.24649	0.000181024	0.00697915	286016	hypothetical protein LOC286016
6067	Humv373I02	0.15289	-4.17898	0.000183607	0.00707029	767846	chromosome 1 open reading frame 152
22644	Humv387P08	0.370805	-4.17699	0.000184685	0.00710332	NA	NA
7262	Humv326G15	0.304893	-4.18924	0.00018568	0.0071331	92344	SCY1-like 1 binding protein 1
10413	Humv328C16	0.216838	-4.23358	0.000187743	0.00720379	NA	NA
28130	Humv387E09	0.147915	-4.17015	0.000188428	0.00722152	NA	NA
26873	Humv328B09	-0.238439	4.16118	0.000193446	0.00740502	116138	kelch domain containing 3
14806	Humv387F17	0.342268	-4.15753	0.000195525	0.00747575	NA	NA
18426	Humv350E06	0.538607	-4.16845	0.000197241	0.00753246	7071	Kruppel-like factor 10
17700	Humv357N06	0.352833	-4.57971	0.00019859	0.00757501	131540	zinc finger, DHHC-type containing 19
30801	Humv329A10	0.159607	-4.17608	0.000201362	0.00767171	5342	plasminogen-like B2
31231	Humv382I22	0.371306	-4.26382	0.000203346	0.00773816	NA	NA
20646	Humv333F19	0.302769	-4.14079	0.000205347	0.0078051	91107	tripartite motif-containing 47
19894	Humv337G19	0.166895	-4.32681	0.000209463	0.00795221	58489	family with sequence similarity 108, member C1
37470	Humv378E24	0.275152	-4.14604	0.000210494	0.00798199	NA	NA
17124	Humv383O06	0.245201	-4.12852	0.000212856	0.00805979	NA	NA
20021	Humv353C19	0.336501	-4.12821	0.000213045	0.00805979	1827	regulator of calcineurin 1
15072	Humv322M17	0.139071	-4.16995	0.00021431	0.0080975	604	B-cell CLL/lymphoma 6 (zinc finger protein 51)
6048	Humv370M14	0.499443	-4.12582	0.000214543	0.0080975	341676	NIMA (never in mitosis gene a)-related kinase 5
17118	Humv382G18	-0.291244	4.1253	0.000214866	0.00810023	NA	NA
18931	Humv315L07	0.484413	-4.12366	0.000215897	0.00812961	8767	receptor-interacting serine-threonine kinase 2
24110	Humv374F20	0.219105	-4.14909	0.000217599	0.00818416	NA	NA
10678	Humv361G16	0.177405	-4.13244	0.000218956	0.00822192	55628	zinc finger protein 407
17486	Humv330F18	0.232231	-4.11861	0.000219112	0.00822192	23499	microtubule-actin crosslinking factor 1
29346	Humv343G10	0.258121	-4.12883	0.000221254	0.00829266	NA	NA
20209	Humv377C07	0.14796	-4.21031	0.000222363	0.00832456	NA	NA
4606	Humv386G14	-0.211022	4.10898	0.000225362	0.00842707	NA	NA
12122	Humv346E04	0.352497	-4.18406	0.000226837	0.00847243	9536	prostaglandin E synthase
12185	Humv354A04	-0.374041	4.12969	0.000230055	0.00858272	4000	lamin A/C
35855	Humv372K24	0.389096	-4.11106	0.000232937	0.00867695	NA	NA
16010	Humv342H06	0.212437	-4.11041	0.000233379	0.00867695	5451	POU class 2 homeobox 1
2452	Humv313M01	0.265178	-4.12468	0.000233387	0.00867695	5905	Ran GTPase activating protein 1
35807	Humv366K24	0.300791	-4.10746	0.000235376	0.00874082	9720	coiled-coil domain containing 144A
3030	Humv385E13	0.440053	-4.14972	0.000237727	0.00881802	NA	NA
12423	Humv383I16	0.513236	-4.14645	0.000239924	0.00888931	9242	musculin (activated B-cell factor-1)
32547	Humv351K11	0.191019	-4.08424	0.000251721	0.00931569	157680	vacuolar protein sorting 13 homolog B (yeast)
24869	Humv371A20	0.475538	-4.12476	0.000254983	0.00942563	400949	FKSG49
18387	Humv345I06	0.506142	-4.34026	0.000257132	0.00949419	NA	NA
548	Humv369P01	0.390856	-4.07424	0.000259092	0.00955563	NA	NA
28121	Humv386A09	0.16785	-4.15037	0.000262139	0.00965701	171582	hypothetical protein DKFZp761H2121
15163	Humv334I05	-0.115889	4.08062	0.000264769	0.00974277	5509	protein phosphatase 1, regulatory (inhibitor) subunit 3D
32411	Humv334K11	0.237978	-4.05934	0.000270474	0.00993522	10207	InaD-like (Drosophila)
33077	Humv319B23	0.449469	-4.0462	0.000270614	0.00993522	10938	EH-domain containing 1
1091	Humv339K01	0.195331	-4.04476	0.00027175	0.00996561	NA	NA
26459	Humv374K09	-0.142759	4.0708	0.00027231	0.00997484	84285	eukaryotic translation initiation factor 1A domain containing
27332	Humv385N09	0.169503	-4.07	0.000272933	0.00998633	NA	NA
2176	Humv376N13	0.259844	-4.12113	0.000284011	0.0103743	259287	taste receptor, type 2, member 41
33289	Humv346B11	0.198162	-4.02938	0.000284179	0.0103743	7762	zinc finger protein 215
36720	Humv382N24	0.415507	-4.7701	0.000285056	0.0103946	NA	NA
24133	Humv377B20	0.249367	-4.0407	0.00028541	0.0103957	677784	family with sequence similarity 138, member D
18636	Humv376M06	0.33141	-4.41909	0.000286616	0.0104279	NA	NA
31635	Humv335L11	0.202071	-4.03536	0.000289834	0.0105331	NA	NA
30270	Humv360F22	0.311093	-4.01884	0.000293009	0.0106366	9200	protein tyrosine phosphatase-like (proline instead of catalytic arginine), member A
6950	Humv385H15	0.301534	-4.02541	0.00029825	0.0108147	NA	NA
9830	Humv353H16	0.225172	-4.01799	0.000304692	0.0110359	219293	ATPase family, AAA domain containing 3C
28815	Humv374L22	0.284242	-4.00389	0.000306001	0.0110708	NA	NA
12383	Humv378I16	0.19421	-4.05496	0.000310043	0.0111948	399761	BMS1 pseudogene 5
5683	Humv325I02	-0.162711	3.99928	0.00031012	0.0111948	22954	tripartite motif-containing 32
8053	Humv327B15	0.19427	-3.99699	0.000312186	0.0112568	4035	low density lipoprotein-related protein 1 (alpha-2-macroglobulin receptor)
11424	Humv356N16	0.429579	-4.03492	0.000314205	0.011317	388677	Notch homolog 2 (Drosophila) N-terminal like
8795	Humv322I03	-0.275029	3.9925	0.000316281	0.0113673	8614	stanniocalcin 2
17067	Humv376K06	0.275681	-3.99247	0.000316305	0.0113673	113277	transmembrane protein 106A
11618	Humv381F04	0.174794	-4.11824	0.00031892	0.0114485	NA	NA
5778	Humv337E02	0.117032	-4.05482	0.000324588	0.0116391	83593	Ras association (RalGDS/AF-6) domain family 5
30954	Humv348E10	0.265664	-3.9953	0.000325221	0.0116488	667	dystonin
13829	Humv363C17	0.148036	-4.20621	0.000330489	0.0118244	10871	CD300c molecule
4581	Humv383C14	0.268582	-3.97215	0.000335474	0.0119819	11039	glucuronidase, beta pseudogene
37312	Humv358M24	-0.404061	3.97199	0.000335632	0.0119819	10370	Cbp/p300-interacting transactivator, with Glu/Asp-rich carboxy-terminal domain, 2
13828	Humv363O05	0.197069	-3.96645	0.000341052	0.0121619	21	ATP-binding cassette, sub-family A (ABC1), member 3
24712	Humv351M20	-0.191721	3.96467	0.00034281	0.0122112	5757	prothymosin, alpha (gene sequence 28)
9154	Humv367E03	0.183603	-4.06449	0.000348852	0.0124035	56969	ribosomal protein L23a pseudogene 13
12970	Humv354H05	0.298602	-3.95851	0.000348979	0.0124035	91010	formin-like 3
34964	Humv359P12	-0.162076	3.95649	0.000351017	0.0124623	254170	F-box protein 33
14760	Humv381N17	0.346161	-3.97965	0.000353088	0.012522	NA	NA
8759	Humv317I15	-0.313579	3.95306	0.000354519	0.012559	2077	Ets2 repressor factor
22947	Humv327K08	0.162267	-3.9638	0.000355984	0.0125971	27290	serine peptidase inhibitor, Kazal type 4
35223	Humv391L24	0.308334	-3.9463	0.000361513	0.0127787	NA	NA
34352	Humv380M23	0.507739	-3.94545	0.000362397	0.012796	NA	NA
26480	Humv376O21	0.278948	-3.95709	0.000362895	0.0127996	NA	NA
12929	Humv349D05	0.311833	-4.00273	0.000374779	0.0132043	23461	ATP-binding cassette, sub-family A (ABC1), member 5
22689	Humv393D08	0.208859	-3.95533	0.000378334	0.013315	7026	nuclear receptor subfamily 2, group F, member 2
4448	Humv366O14	0.266611	-3.9281	0.000381009	0.0133946	NA	NA
17688	Humv355N18	0.845432	-3.99313	0.000384827	0.0135138	7412	vascular cell adhesion molecule 1
15589	Humv387A17	0.338492	-3.92427	0.000385236	0.0135138	NA	NA
5375	Humv384J14	0.356298	-4.28406	0.000390525	0.0136723	NA	NA
21067	Humv386J07	0.3148	-3.93139	0.000390602	0.0136723	170394	PWWP domain containing 2B
6575	Humv338L15	0.204975	-4.03668	0.000396269	0.0138557	26509	fer-1-like 3, myoferlin (C. elegans)
37392	Humv368M24	0.157406	-3.92482	0.000398001	0.0139012	80176	splA/ryanodine receptor domain and SOCS box containing 1
36973	Humv316A24	0.500975	-3.97928	0.000399795	0.0139488	5971	v-rel reticuloendotheliosis viral oncogene homolog B, nuclear factor of kappa light polypeptide gene enhancer in B-cells 3 (avian)
22293	Humv343D20	0.25909	-3.91062	0.000400702	0.0139654	11158	RAB, member of RAS oncogene family-like 2B
17446	Humv325F18	-0.292109	3.90788	0.000403876	0.0140608	64207	chromosome 14 open reading frame 4
872	Humv311O13	0.163321	-3.91914	0.00040452	0.0140681	285	angiopoietin 2
6223	Humv392I14	-0.234313	3.9057	0.000406418	0.0141189	NA	NA
9197	Humv372A15	0.466297	-3.89646	0.000417368	0.0144837	400949	FKSG49
29443	Humv355K10	0.130174	-3.91979	0.000418428	0.0145049	55672	neuroblastoma breakpoint family, member 1
29524	Humv365O10	0.409244	-3.89079	0.000424228	0.0146902	7975	v-maf musculoaponeurotic fibrosarcoma oncogene homolog K (avian)
13143	Humv375L17	0.263639	-4.10431	0.000426445	0.0147511	NA	NA
4355	Humv355K02	0.24039	-3.91126	0.00042865	0.0148017	10630	podoplanin
32401	Humv333C11	0.283337	-3.88705	0.000428821	0.0148017	8572	PDZ and LIM domain 4
22498	Humv369H08	0.215689	-3.89733	0.0004305	0.0148438	84331	chromosome 16 open reading frame 14
14452	Humv343N05	0.336905	-3.8842	0.000432354	0.0148918	64651	AXIN1 up-regulated 1
7222	Humv321G15	0.503358	-3.90421	0.000437282	0.0150455	653	bone morphogenetic protein 5
31549	Humv324D23	0.207339	-3.88987	0.000439756	0.0151145	NA	NA
37340	Humv362M12	-0.245093	3.87791	0.000440237	0.015115	90007	midnolin
35049	Humv370D12	0.399631	-3.87527	0.000443584	0.0152137	400949	FKSG49
16111	Humv354L18	0.457179	-4.11597	0.000445981	0.0152797	NA	NA
486	Humv361H13	-0.186975	3.86948	0.000451025	0.0154361	7529	tyrosine 3-monooxygenase/tryptophan 5-monooxygenase activation protein, beta polypeptide
20652	Humv334N07	0.298188	-3.86472	0.000457233	0.015632	NA	NA
23309	Humv372C20	0.200801	-3.85916	0.000464592	0.0158668	649179	similar to leucine rich repeat containing 14
28788	Humv371P10	0.506675	-3.95671	0.000466243	0.0159064	23594	origin recognition complex, subunit 6 like (yeast)
35057	Humv371D12	0.252294	-3.855	0.000470171	0.0160235	4277	MHC class I polypeptide-related sequence B
19331	Humv365L07	0.146976	-3.91746	0.000473832	0.0161313	50834	taste receptor, type 2, member 1
26270	Humv350G21	0.318414	-3.85169	0.000474656	0.0161398	NA	NA
18671	Humv380I18	0.31256	-3.85137	0.000475082	0.0161398	642780	similar to hypothetical protein LOC284701
31429	Humv309D23	0.29982	-3.84899	0.000478332	0.0162331	231	aldo-keto reductase family 1, member B1 (aldose reductase)
1868	Humv338N01	0.447637	-3.92734	0.000481746	0.0163318	9023	cholesterol 25-hydroxylase
23049	Humv340C08	0.327819	-3.84165	0.000488511	0.0165438	79774	growth hormone regulated TBC protein 1
254	Humv332H13	-0.128467	3.85209	0.000489689	0.0165522	7770	zinc finger protein 227
15272	Humv347M17	-0.184985	3.85203	0.000489782	0.0165522	149986	LSM14B, SCD6 homolog B (S. cerevisiae)
442	Humv356H01	0.165934	-3.84945	0.00049338	0.0166563	84283	transmembrane protein 79
4460	Humv368O02	0.275528	-3.83665	0.000495554	0.0167123	80176	splA/ryanodine receptor domain and SOCS box containing 1
19226	Humv352H07	0.445824	-3.89385	0.000505517	0.0170272	NA	NA
29539	Humv367K10	0.261201	-3.9645	0.000505946	0.0170272	126014	osteoclast associated, immunoglobulin-like receptor
31060	Humv361M10	0.334248	-3.82884	0.000506755	0.0170367	NA	NA
13884	Humv370O05	0.18696	-3.92294	0.00051044	0.0171427	NA	NA
35865	Humv374C12	-0.262154	3.82254	0.000515976	0.0173107	57804	polymerase (DNA-directed), delta 4
17378	Humv317F06	-0.127269	3.82035	0.000519216	0.0174013	155400	NOL1/NOP2/Sun domain family, member 5B
16924	Humv358O06	0.430832	-4.15943	0.000519837	0.017404	6862	T, brachyury homolog (mouse)
5028	Humv341N02	0.150977	-3.83015	0.000521186	0.0174311	25914	rotatin
32281	Humv318C11	0.223573	-3.81572	0.000526137	0.0175785	7091	transducin-like enhancer of split 4 (E(sp1) homolog, Drosophila)
29205	Humv325C22	0.268278	-3.81416	0.000528489	0.0176389	84886	chromosome 1 open reading frame 198
6123	Humv380I02	0.318747	-3.81362	0.00052931	0.017648	NA	NA
33410	Humv361F11	0.22556	-3.82081	0.000535178	0.0178253	219988	protein associated with topoisomerase II homolog 1 (yeast)
26468	Humv375O09	0.249388	-3.80296	0.000545672	0.0181561	NA	NA
24363	Humv308I08	0.235885	-3.8026	0.000546245	0.0181565	NA	NA
24898	Humv375E08	0.260371	-3.85854	0.000556801	0.0184883	NA	NA
26383	Humv364K21	0.24055	-3.80375	0.000561685	0.0186145	NA	NA
9042	Humv353E03	-0.222321	3.79279	0.000561754	0.0186145	148523	chromosome 1 open reading frame 51
5943	Humv357I14	-0.154223	3.86589	0.000569007	0.0188355	84343	Hermansky-Pudlak syndrome 3
13181	Humv380D17	0.317593	-3.7778	0.000586287	0.0193877	NA	NA
35483	Humv326K12	-0.328986	3.77499	0.000590997	0.0195234	1846	dual specificity phosphatase 4
18646	Humv377E18	0.239388	-3.90399	0.00059252	0.0195538	114760	testis-specific transcript, Y-linked 3
1239	Humv357K13	0.230502	-3.7734	0.000593686	0.0195722	6314	ataxin 7
7638	Humv373G15	0.213902	-3.81992	0.000595451	0.0196104	158724	family with sequence similarity 47, member A
21344	Humv322M19	0.22757	-3.77175	0.00059648	0.0196243	604	B-cell CLL/lymphoma 6 (zinc finger protein 51)
16642	Humv323G06	-0.193968	3.77132	0.000597209	0.0196283	27013	chromosome 2 open reading frame 24
31630	Humv334H23	0.331204	-3.80324	0.000601411	0.0197463	NA	NA
6102	Humv377E14	0.239854	-3.76589	0.000606529	0.0198942	NA	NA
20024	Humv353O19	0.265639	-3.76445	0.000609013	0.0199554	NA	NA
14801	Humv387B05	0.274662	-3.76183	0.000613569	0.0200843	NA	NA
9331	Humv389I03	0.261405	-3.75792	0.000620442	0.0202887	NA	NA
22525	Humv372D20	0.432054	-3.7568	0.000622412	0.0203326	23594	origin recognition complex, subunit 6 like (yeast)
14036	Humv389O05	0.396762	-3.75606	0.000623738	0.0203553	644116	hypothetical protein LOC644116
12835	Humv337L05	0.192465	-3.7547	0.000626151	0.0204134	55362	transmembrane protein 63B
35999	Humv390K24	0.270877	-3.75312	0.000628976	0.0204848	NA	NA
2140	Humv372N01	0.486504	-3.74741	0.000639267	0.020799	NA	NA
27396	Humv393N09	0.267846	-4.21298	0.00064031	0.020812	NA	NA
24497	Humv325A08	0.348642	-3.83225	0.000650502	0.021122	687	Kruppel-like factor 9
36452	Humv349N12	0.344247	-3.74062	0.000651727	0.0211406	NA	NA
35837	Humv370C24	0.176476	-3.7739	0.000652479	0.0211437	23491	carboxylesterase 3 (brain)
16291	Humv377L06	-0.40934	3.7362	0.000659955	0.0213646	NA	NA
31935	Humv372L23	0.238722	-3.7348	0.000662581	0.0214281	29101	SSU72 RNA polymerase II CTD phosphatase homolog (S. cerevisiae)
17087	Humv378K18	0.236531	-3.73247	0.000666971	0.0215357	NA	NA
35147	Humv382L12	0.481579	-3.95154	0.000667241	0.0215357	NA	NA
31806	Humv356H23	0.175757	-3.75276	0.000669426	0.0215847	152110	NIMA (never in mitosis gene a)- related kinase 10
7443	Humv349K03	0.336602	-3.81171	0.000687098	0.0221324	4929	nuclear receptor subfamily 4, group A, member 2
26346	Humv360G09	-0.249398	3.73104	0.000689689	0.0221937	84858	zinc finger protein 503
33486	Humv370F23	0.325873	-3.73027	0.000691195	0.02222	65059	Ras association (RalGDS/AF-6) and pleckstrin homology domains 1
3832	Humv387P14	0.280967	-3.72857	0.000694495	0.0222968	NA	NA
3331	Humv325L02	0.320813	-3.71798	0.000694963	0.0222968	8111	G protein-coupled receptor 68
37586	Humv393E12	0.246004	-3.71643	0.000698035	0.0223731	1588	cytochrome P450, family 19, subfamily A, polypeptide 1
21528	Humv345M19	-0.216463	3.71116	0.000708534	0.0226871	5478	peptidylprolyl isomerase A (cyclophilin A)
163	Humv321L01	-0.432556	3.70538	0.000720226	0.0230387	57561	arrestin domain containing 3
26509	Humv380C21	0.145818	-3.73724	0.000722219	0.0230796	NA	NA
25282	Humv325H09	0.185624	-3.70242	0.000726299	0.023187	NA	NA
689	Humv387D01	0.523843	-3.70105	0.000729122	0.0232542	341676	NIMA (never in mitosis gene a)-related kinase 5
31882	Humv366H11	0.195097	-3.70055	0.000730145	0.0232638	10045	SH2 domain containing 3A
10775	Humv373K16	0.285577	-3.70945	0.000732863	0.0233274	152078	chromosome 3 open reading frame 55
1483	Humv388K01	0.393114	-4.04621	0.000739767	0.023524	84333	polycomb group ring finger 5
19124	Humv339P07	0.288339	-3.69424	0.000743307	0.0236115	89894	transmembrane protein 116
34742	Humv331H24	0.204136	-3.69392	0.00074398	0.0236115	NA	NA
24027	Humv364J08	0.201816	-3.68543	0.00076205	0.0241613	56242	zinc finger protein 253
35879	Humv375K24	0.22424	-3.68446	0.000764151	0.0241809	NA	NA
7701	Humv381C15	0.300546	-3.68428	0.000764535	0.0241809	NA	NA
3314	Humv323H02	0.152242	-3.70497	0.000764915	0.0241809	22848	AP2 associated kinase 1
7539	Humv361K03	0.27974	-3.68925	0.000775636	0.0244959	NA	NA
9814	Humv351H16	0.200094	-3.68848	0.000777306	0.0245185	3084	neuregulin 1
6524	Humv332P03	0.269551	-4.12074	0.00077787	0.0245185	84941	hematopoietic SH2 domain containing
24013	Humv362B20	0.216097	-3.67642	0.000781719	0.0246158	NA	NA
17609	Humv346B06	0.25178	-3.67262	0.000790152	0.0248571	26091	hect domain and RLD 4
16505	Humv306C06	0.21173	-3.68007	0.000795856	0.0250122	5315	pyruvate kinase, muscle
22943	Humv326K20	0.201747	-3.66807	0.000800355	0.0251291	8795	tumor necrosis factor receptor superfamily, member 10b
3362	Humv329H02	0.140906	-3.68567	0.000807116	0.0253168	3704	inosine triphosphatase (nucleoside triphosphate pyrophosphatase)
11547	Humv372J04	0.411445	-3.6721	0.000813837	0.0255028	400949	FKSG49
3243	Humv314L02	0.145724	-3.66151	0.00081532	0.0255246	NA	NA
7482	Humv354G03	0.344653	-3.66943	0.000819924	0.0256438	NA	NA
694	Humv387H13	0.290709	-3.65085	0.00086369	0.0269653	NA	NA
15052	Humv320M05	0.203898	-3.64099	0.000863844	0.0269653	4891	solute carrier family 11 (proton-coupled divalent metal ion transporters), member 2
10412	Humv328O04	0.354834	-3.64988	0.000866021	0.0270072	NA	NA
12362	Humv376E04	0.319834	-3.63949	0.000867495	0.027027	NA	NA
2927	Humv372I13	0.429825	-3.64863	0.000869069	0.02705	23594	origin recognition complex, subunit 6 like (yeast)
12914	Humv347H05	0.142318	-3.63565	0.000876934	0.0272685	9231	discs, large homolog 5 (Drosophila)
8154	Humv340F03	0.21497	-3.96542	0.000886619	0.0275254	79748	lectin, mannose-binding, 1 like
24865	Humv371A08	0.260695	-3.64136	0.000886898	0.0275254	NA	NA
16947	Humv361K06	0.207751	-3.62991	0.000891198	0.0276323	6236	Ras-related associated with diabetes
37500	Humv382M12	0.126421	-3.76487	0.000892786	0.027655	NA	NA
16332	Humv382P06	0.172678	-3.67067	0.000896442	0.0277416	10794	zinc finger protein 460
7365	Humv339C15	0.193403	-3.69549	0.000899867	0.027821	4477	microseminoprotein, beta-
7369	Humv340C03	0.21929	-3.6457	0.000901804	0.0278542	9818	nucleoporin like 1
25654	Humv371H21	0.287015	-3.6249	0.000903849	0.0278907	NA	NA
24031	Humv364J20	-0.362614	3.62303	0.000908611	0.0280109	4144	methionine adenosyltransferase II, alpha
26292	Humv353O09	0.348051	-3.61747	0.000922916	0.0284248	221223	carboxylesterase 7
18928	Humv314P19	-0.405029	3.607	0.00095046	0.0292452	28984	chromosome 13 open reading frame 15
23469	Humv392C20	-0.2085	3.60377	0.000959092	0.0294827	NA	NA
30424	Humv379N22	0.220634	-3.62016	0.000967844	0.0297235	81472	olfactory receptor, family 2, subfamily C, member 3
10060	Humv382P04	0.168881	-3.8255	0.000968912	0.029728	NA	NA
19368	Humv369P19	0.317601	-3.59848	0.000973433	0.0298384	400949	FKSG49
27306	Humv382F09	0.198741	-3.59281	0.000989026	0.0302876	NA	NA
10054	Humv381H16	0.138516	-3.61122	0.000992064	0.0303519	122183	FLJ40296 protein
15605	Humv389A17	0.23143	-3.61079	0.000993236	0.030359	NA	NA
35619	Humv343K12	0.219359	-3.63152	0.000997229	0.0304522	NA	NA
19919	Humv340K19	-0.199782	3.58821	0.00100186	0.0305648	10161	purinergic receptor P2Y, G-protein coupled, 5
31232	Humv382M22	0.245104	-3.58656	0.0010065	0.0306531	11039	glucuronidase, beta pseudogene
5159	Humv357J14	-0.220964	3.58651	0.00100665	0.0306531	7086	transketolase (Wernicke-Korsakoff syndrome)
26923	Humv334J09	-0.272854	3.58524	0.00101024	0.0307115	80139	zinc finger protein 703
22111	Humv320L20	-0.165007	3.59455	0.00101047	0.0307115	5564	protein kinase, AMP-activated, beta 1 non-catalytic subunit
17283	Humv305J06	0.237467	-3.5809	0.00102257	0.0310501	5770	protein tyrosine phosphatase, non-receptor type 1
6805	Humv367D15	0.278885	-3.59936	0.00102509	0.0310974	740	mitochondrial ribosomal protein L49
22193	Humv331D08	0.139487	-3.57763	0.00103198	0.031277	112487	chromosome 14 open reading frame 126
6499	Humv329L03	-0.220132	3.57658	0.00103502	0.0313395	9572	nuclear receptor subfamily 1, group D, member 1
25727	Humv380L21	0.149535	-3.57852	0.0010565	0.03196	441452	family with sequence similarity 75, member C1
649	Humv382D01	0.288728	-4.09425	0.00105765	0.0319649	NA	NA
31195	Humv378I10	0.186811	-3.57248	0.00107438	0.0324401	147912	SIX homeobox 5
22559	Humv376L20	0.151253	-3.55911	0.00108683	0.0327855	NA	NA
1045	Humv333C13	0.221237	-3.56726	0.00109005	0.032852	8572	PDZ and LIM domain 4
34542	Humv306H24	0.296163	-3.55658	0.00109454	0.0329374	602	B-cell CLL/lymphoma 3
32079	Humv390L23	-0.201352	3.55624	0.00109556	0.0329374	NA	NA
15966	Humv336H18	0.222021	-3.8709	0.00109594	0.0329374	5077	paired box 3
31645	Humv336D23	-0.176852	3.54564	0.00112845	0.0338563	NA	NA
27274	Humv378F09	0.305691	-3.54559	0.00112861	0.0338563	NA	NA
20330	Humv392G07	-0.159222	3.54525	0.00112967	0.0338566	NA	NA
4263	Humv343K14	0.274534	-3.54488	0.00113087	0.033861	57730	KIAA1641
24819	Humv365I08	0.240837	-3.58413	0.001134	0.0339233	5747	PTK2 protein tyrosine kinase 2
22602	Humv382H08	0.231207	-3.54952	0.00114496	0.0342195	11039	glucuronidase, beta pseudogene
16637	Humv322C18	-0.157202	3.53881	0.00115015	0.0343431	9616	ring finger protein 7
10253	Humv308C16	0.16915	-3.55416	0.00116094	0.0346332	2260	fibroblast growth factor receptor 1 (fms-related tyrosine kinase 2, Pfeiffer syndrome)
4318	Humv350G14	0.172098	-3.64333	0.00116404	0.0346936	158219	chromosome 9 open reading frame 52
15964	Humv336P06	0.170001	-3.55229	0.00116692	0.0347189	57730	KIAA1641
24769	Humv359A08	-0.152794	3.53358	0.00116704	0.0347189	54704	protein phosphatase 2C, magnesium-dependent, catalytic subunit
12052	Humv337M04	-0.354322	3.53291	0.00116922	0.0347518	9314	Kruppel-like factor 4 (gut)
14588	Humv360N05	-0.235708	3.5304	0.00117743	0.0349636	79156	pleckstrin homology domain containing, family F (with FYVE domain) member 1
15292	Humv350M05	0.313417	-3.67329	0.00118293	0.0350947	NA	NA
27278	Humv378F21	0.134467	-3.52795	0.00118548	0.0351379	NA	NA
35950	Humv384G24	-0.154308	3.52626	0.00119108	0.0352718	811	calreticulin
29613	Humv376C22	0.155301	-3.53089	0.00120551	0.0356664	7694	zinc finger protein 135
1384	Humv375O13	0.323171	-3.73139	0.00121347	0.035869	9294	endothelial differentiation, sphingolipid G-protein-coupled receptor, 5
35431	Humv319K24	0.199683	-3.51906	0.00121516	0.035886	NA	NA
23268	Humv367O08	0.240055	-3.5179	0.00121911	0.0359698	120526	DPH4, JJJ3 homolog (S. cerevisiae)
34593	Humv313D12	0.265046	-3.52291	0.0012324	0.0363288	22990	pecanex homolog (Drosophila)
18578	Humv369E06	-0.165243	3.51296	0.00123597	0.0364007	79736	chromosome 17 open reading frame 42
9216	Humv374M15	0.356996	-3.51159	0.00124069	0.0365065	400949	FKSG49
31433	Humv310D11	0.227729	-3.50792	0.00125338	0.0368196	55668	chromosome 14 open reading frame 118
24046	Humv366F20	0.245885	-3.5076	0.0012545	0.0368196	84140	hypothetical protein FLJ13305
3973	Humv307C14	0.204298	-3.53591	0.00125475	0.0368196	8974	procollagen-proline, 2-oxoglutarate 4-dioxygenase (proline 4-hydroxylase), alpha polypeptide II
26246	Humv347G21	0.281531	-3.50185	0.00127472	0.0373716	25819	CCR4 carbon catabolite repression 4-like (S. cerevisiae)
4206	Humv336G14	0.262416	-3.50007	0.00128103	0.0375225	NA	NA
28688	Humv358P22	0.305935	-4.25282	0.00129398	0.0378676	NA	NA
13545	Humv328C05	0.188982	-3.50166	0.00130679	0.038208	5379	postmeiotic segregation increased 2-like 1
5178	Humv360F02	0.302483	-3.49215	0.0013095	0.0382525	9317	phosphotriesterase related
1516	Humv392O01	-0.22389	3.66913	0.00132823	0.0387645	NA	NA
9674	Humv334H04	0.239507	-3.4942	0.00133393	0.0388957	NA	NA
33491	Humv371J11	0.376111	-3.48579	0.00136517	0.039763	149478	hypothetical protein LOC149478
22621	Humv384D20	0.181628	-3.49475	0.00136613	0.039763	NA	NA
8439	Humv375J15	0.293576	-3.46661	0.00140548	0.0408716	441748	similar to NPIP gene
17595	Humv344J06	0.145292	-3.47262	0.00141549	0.0411256	167227	DCP2 decapping enzyme homolog (S. cerevisiae)
17552	Humv338N18	0.155226	-3.57095	0.00146141	0.0424215	56267	cysteine conjugate-beta lyase 2
5190	Humv361F14	0.426221	-3.45049	0.00146953	0.0426189	4837	nicotinamide N-methyltransferase
22017	Humv309D08	0.260469	-3.44993	0.0014718	0.0426465	NA	NA
23627	Humv314J08	0.18753	-3.4577	0.00147468	0.0426918	5956	opsin 1 (cone pigments), long-wave-sensitive (color blindness, protan)
5346	Humv381F02	0.293161	-3.44718	0.00148301	0.0428944	NA	NA
5277	Humv372B14	0.190653	-3.44549	0.00148995	0.0430568	NA	NA
23730	Humv327F08	-0.115896	3.4451	0.00149154	0.0430641	79039	DEAD (Asp-Glu-Ala-Asp) box polypeptide 54
13608	Humv335O17	-0.290439	3.452	0.00149791	0.0432094	54407	solute carrier family 38, member 2
36093	Humv304B24	0.173375	-3.44313	0.00149968	0.0432095	57492	AT rich interactive domain 1B (SWI1-like)
21843	Humv385I07	0.181959	-3.57814	0.00150059	0.0432095	NA	NA
3421	Humv336D14	-0.264916	3.44157	0.00150612	0.0433302	2752	glutamate-ammonia ligase (glutamine synthetase)
18234	Humv326E06	0.155998	-3.44699	0.00151861	0.0436161	7045	transforming growth factor, beta-induced, 68kDa
14744	Humv379N17	-0.224695	3.44695	0.00151876	0.0436161	7726	tripartite motif-containing 26
17119	Humv382K18	-0.298452	3.43192	0.00154675	0.0443449	143244	eukaryotic translation initiation factor 5A-like 1
12456	Humv387M16	0.264679	-3.44025	0.00154688	0.0443449	54952	tRNA selenocysteine associated protein 1
30804	Humv329M10	-0.125118	3.43782	0.00155721	0.0445775	64412	GDNF-inducible zinc finger protein 1
1488	Humv388O13	-0.168962	3.45607	0.00155776	0.0445775	NA	NA
19760	Humv320O19	0.174118	-3.4368	0.00156159	0.044618	1594	cytochrome P450, family 27, subfamily B, polypeptide 1
23081	Humv344C08	0.298579	-3.42838	0.00156193	0.044618	81608	FIP1 like 1 (S. cerevisiae)
6572	Humv338P03	-0.16511	3.42787	0.00156411	0.0446408	51063	family with sequence similarity 26, member B
24157	Humv380B20	0.182329	-3.42618	0.00157139	0.044809	79633	FAT tumor suppressor homolog 4 (Drosophila)
16621	Humv320C18	0.13413	-3.45119	0.00157842	0.0449696	81029	wingless-type MMTV integration site family, member 5B
3313	Humv323D02	0.653772	-3.52315	0.00158382	0.0450837	8942	kynureninase (L-kynurenine hydrolase)
13383	Humv307K17	0.21725	-3.43014	0.00159029	0.045228	22905	epsin 2
37448	Humv375M24	0.262077	-3.49291	0.00159235	0.0452467	NA	NA
9113	Humv362A03	0.21092	-3.45689	0.0015971	0.0453418	NA	NA
957	Humv322C13	0.192967	-3.41972	0.00159962	0.0453735	10802	SEC24 related gene family, member A (S. cerevisiae)
15074	Humv323E05	0.136345	-3.42019	0.00163414	0.046312	57142	reticulon 4
24014	Humv362F20	-0.217595	3.40827	0.0016508	0.0467432	29946	SERTA domain containing 3
16366	Humv386H18	0.207089	-3.59837	0.00166619	0.0471378	NA	NA
6485	Humv327D15	-0.137649	3.42114	0.00166917	0.0471807	10376	tubulin, alpha 1b
3718	Humv373H14	0.161986	-3.47369	0.00167408	0.047278	763	carbonic anhydrase VA, mitochondrial
77	Humv310D13	0.17434	-3.40173	0.00168073	0.0474245	55668	chromosome 14 open reading frame 118
23751	Humv329J20	0.123287	-3.41721	0.00168707	0.0475617	80818	zinc finger protein 436
36243	Humv323J12	0.204737	-3.39808	0.00169766	0.0477948	4780	nuclear factor (erythroid-derived 2)-like 2
9096	Humv359M15	0.148869	-3.46817	0.00169829	0.0477948	25879	WD repeats and SOF1 domain containing
3433	Humv338D02	0.256746	-3.40216	0.00171657	0.0482671	58472	sulfide quinone reductase-like (yeast)
29715	Humv389K10	0.297174	-3.39737	0.00173911	0.0488585	152578	hypothetical protein LOC152578
23327	Humv374K20	0.188299	-3.39655	0.001743	0.0489252	26005	C2 calcium-dependent domain containing 3
22881	Humv319C08	-0.148695	3.38784	0.00174604	0.0489679	9368	solute carrier family 9 (sodium/hydrogen exchanger), member 3 regulator 1
36365	Humv338B24	0.218246	-3.39538	0.0017486	0.0489973	58472	sulfide quinone reductase-like (yeast)
17116	Humv382O06	0.27686	-3.38585	0.00175558	0.0491501	NA	NA
17663	Humv352J18	0.260312	-3.38488	0.00176023	0.0492377	84919	protein phosphatase 1, regulatory (inhibitor) subunit 15B
3169	Humv305D02	0.186351	-3.39086	0.00177024	0.0494748	81671	transmembrane protein 49
7580	Humv366O03	0.256668	-3.39765	0.00177882	0.0496717	79027	zinc finger protein 655
