# Supplementary material for: Signal pathways JNK and NF-κB, identified by global gene expression profiling, are involved in regulation of TNFα-induced mPGES-1 and COX-2 expression in gingival fibroblasts
Source: BMC Genomics. 2010 Apr 15;11:241. doi: 10.1186/1471-2164-11-241 (PMC2873473; doi:10.1186/1471-2164-11-241)
Supplement: Additional file 2 — List of significant Gene Ontology (GO) categories at 1 h of TNFα stimulation. Significant GO categories due to TNFα stimulation at the 1 h time point, containing the name and number of each GO category for reference to the different worksheets of Additional file 3. [file 1471-2164-11-241-S2.XLS]

## Sheet: GOsummary
goBpId	qValue	expCount	count	size	term
GO:0008219	0.00211839	22.1844	46	723	cell death
GO:0006915	0.00211839	20.8036	43	678	apoptosis
GO:0006954	0.00211839	7.42547	22	242	inflammatory response
GO:0043067	0.00299697	14.0532	32	458	regulation of programmed cell death
GO:0016481	0.00299697	7.94709	22	259	negative regulation of transcription
GO:0008283	0.00299697	19.8524	40	647	cell proliferation
GO:0019219	0.00299697	64.5586	96	2104	regulation of nucleobase, nucleoside, nucleotide and nucleic acid metabolic process
GO:0006350	0.00299697	65.6019	97	2138	transcription
GO:0006366	0.00299697	17.4591	36	569	transcription from RNA polymerase II promoter
GO:0006916	0.00299697	4.35709	15	142	anti-apoptosis
GO:0031324	0.00299697	10.1563	25	331	negative regulation of cellular metabolic process
GO:0006355	0.00299697	59.3424	89	1934	regulation of transcription, DNA-dependent
GO:0032774	0.00299697	61.0914	91	1991	RNA biosynthetic process
GO:0007243	0.00479206	10.5245	25	343	protein kinase cascade
GO:0006950	0.00736566	27.4006	48	893	response to stress
GO:0007275	0.00838439	52.8668	79	1741	multicellular organismal development
GO:0048523	0.0095327	11.9028	26	415	negative regulation of cellular process
GO:0002292	0.0095327	0.306838	4	10	T cell differentiation during immune response
GO:0002294	0.0095327	0.306838	4	10	CD4-positive, alpha-beta T cell differentiation during immune response
GO:0002263	0.0095327	0.306838	4	10	cell activation during immune response
GO:0019222	0.0119607	73.9172	102	2409	regulation of metabolic process
GO:0009605	0.0186824	16.0476	31	523	response to external stimulus
GO:0002520	0.0234331	4.97077	14	162	immune system development
GO:0007165	0.0234331	46.0803	68	1579	signal transduction
GO:0050789	0.0245062	34.7579	54	1272	regulation of biological process
GO:0008285	0.0269003	5.68024	15	186	negative regulation of cell proliferation
