# Supplementary material for: Signal pathways JNK and NF-κB, identified by global gene expression profiling, are involved in regulation of TNFα-induced mPGES-1 and COX-2 expression in gingival fibroblasts
Source: BMC Genomics. 2010 Apr 15;11:241. doi: 10.1186/1471-2164-11-241 (PMC2873473; doi:10.1186/1471-2164-11-241)
Supplement: Additional file 3 — Complete lists of differentially expressed genes in the significant GO categories at 1 h of TNFα stimulation. The differentially expressed genes of each significant GO category are listed on a separate worksheet, labeled with the GO category number. [file 1471-2164-11-241-S3.XLS]

## Sheet: GO.0002263
geneId	qValue	logFc	entrezId	symbol	geneName
Humv393A03	1.81669e-18	2.86418	3569	IL6	interleukin 6 (interferon, beta 2)
Humv336P17	4.12868e-19	2.9408	3569	IL6	interleukin 6 (interferon, beta 2)
Humv322M17	0.0080975	0.139071	604	BCL6	B-cell CLL/lymphoma 6 (zinc finger protein 51)
Humv322M19	0.0196243	0.22757	604	BCL6	B-cell CLL/lymphoma 6 (zinc finger protein 51)
Humv306H24	0.0329374	0.296163	602	BCL3	B-cell CLL/lymphoma 3
Humv316A24	0.0139488	0.500975	5971	RELB	v-rel reticuloendotheliosis viral oncogene homolog B, nuclear factor of kappa light polypeptide gene enhancer in B-cells 3 (avian)

## Sheet: GO.0002292
geneId	qValue	logFc	entrezId	symbol	geneName
Humv393A03	1.81669e-18	2.86418	3569	IL6	interleukin 6 (interferon, beta 2)
Humv336P17	4.12868e-19	2.9408	3569	IL6	interleukin 6 (interferon, beta 2)
Humv322M17	0.0080975	0.139071	604	BCL6	B-cell CLL/lymphoma 6 (zinc finger protein 51)
Humv322M19	0.0196243	0.22757	604	BCL6	B-cell CLL/lymphoma 6 (zinc finger protein 51)
Humv306H24	0.0329374	0.296163	602	BCL3	B-cell CLL/lymphoma 3
Humv316A24	0.0139488	0.500975	5971	RELB	v-rel reticuloendotheliosis viral oncogene homolog B, nuclear factor of kappa light polypeptide gene enhancer in B-cells 3 (avian)

## Sheet: GO.0002294
geneId	qValue	logFc	entrezId	symbol	geneName
Humv393A03	1.81669e-18	2.86418	3569	IL6	interleukin 6 (interferon, beta 2)
Humv336P17	4.12868e-19	2.9408	3569	IL6	interleukin 6 (interferon, beta 2)
Humv322M17	0.0080975	0.139071	604	BCL6	B-cell CLL/lymphoma 6 (zinc finger protein 51)
Humv322M19	0.0196243	0.22757	604	BCL6	B-cell CLL/lymphoma 6 (zinc finger protein 51)
Humv306H24	0.0329374	0.296163	602	BCL3	B-cell CLL/lymphoma 3
Humv316A24	0.0139488	0.500975	5971	RELB	v-rel reticuloendotheliosis viral oncogene homolog B, nuclear factor of kappa light polypeptide gene enhancer in B-cells 3 (avian)

## Sheet: GO.0002520
geneId	qValue	logFc	entrezId	symbol	geneName
Humv369D02	5.01037e-07	0.545032	669	BPGM	2,3-bisphosphoglycerate mutase
Humv342L15	0.00323756	0.233166	8444	DYRK3	dual-specificity tyrosine-(Y)-phosphorylation regulated kinase 3
Humv335K15	3.66126e-06	0.238239	4853	NOTCH2	Notch homolog 2 (Drosophila)
Humv361K23	0.00591971	0.302993	4853	NOTCH2	Notch homolog 2 (Drosophila)
Humv330B15	1.7567e-15	1.52495	7538	ZFP36	zinc finger protein 36, C3H type, homolog (mouse)
Humv393A03	1.81669e-18	2.86418	3569	IL6	interleukin 6 (interferon, beta 2)
Humv336P17	4.12868e-19	2.9408	3569	IL6	interleukin 6 (interferon, beta 2)
Humv335B05	2.40621e-05	0.60557	2113	ETS1	v-ets erythroblastosis virus E26 oncogene homolog 1 (avian)
Humv335B07	3.45208e-05	0.604417	2113	ETS1	v-ets erythroblastosis virus E26 oncogene homolog 1 (avian)
Humv335B09	1.93937e-06	0.734502	2113	ETS1	v-ets erythroblastosis virus E26 oncogene homolog 1 (avian)
Humv308I17	9.00224e-05	0.506629	4791	NFKB2	nuclear factor of kappa light polypeptide gene enhancer in B-cells 2 (p49/p100)
Humv322M17	0.0080975	0.139071	604	BCL6	B-cell CLL/lymphoma 6 (zinc finger protein 51)
Humv322M19	0.0196243	0.22757	604	BCL6	B-cell CLL/lymphoma 6 (zinc finger protein 51)
Humv313L06	2.09064e-21	3.67999	4792	NFKBIA	nuclear factor of kappa light polypeptide gene enhancer in B-cells inhibitor, alpha
Humv358K06	5.87978e-08	1.16758	1437	CSF2	colony stimulating factor 2 (granulocyte-macrophage)
Humv323K20	0.00362549	-0.173546	3398	ID2	inhibitor of DNA binding 2, dominant negative helix-loop-helix protein
Humv320J09	1.38008e-09	0.78576	7124	TNF	tumor necrosis factor (TNF superfamily, member 2)
Humv306H24	0.0329374	0.296163	602	BCL3	B-cell CLL/lymphoma 3
Humv316A24	0.0139488	0.500975	5971	RELB	v-rel reticuloendotheliosis viral oncogene homolog B, nuclear factor of kappa light polypeptide gene enhancer in B-cells 3 (avian)

## Sheet: GO.0006350
geneId	qValue	logFc	entrezId	symbol	geneName
Humv312L13	1.40824e-05	-0.653247	3162	HMOX1	heme oxygenase (decycling) 1
Humv332H13	0.0165522	-0.128467	7770	ZNF227	zinc finger protein 227
Humv318K01	0.00374125	0.289528	8939	FUBP3	far upstream element (FUSE) binding protein 3
Humv318C13	0.0038081	0.203618	7091	TLE4	transducin-like enhancer of split 4 (E(sp1) homolog, Drosophila)
Humv318C11	0.0175785	0.223573	7091	TLE4	transducin-like enhancer of split 4 (E(sp1) homolog, Drosophila)
Humv353O01	1.93344e-10	0.742793	7832	BTG2	BTG family, member 2
Humv357O01	8.89543e-05	0.50105	57018	CCNL1	cyclin L1
Humv357M23	0.00260368	0.360484	57018	CCNL1	cyclin L1
Humv357K13	0.0195722	0.230502	6314	ATXN7	ataxin 7
Humv368K01	0.0011174	0.321431	54811	ZNF562	zinc finger protein 562
Humv388K01	0.023524	0.393114	84333	PCGF5	polycomb group ring finger 5
Humv328J13	0.00108468	0.67961	2069	EREG	epiregulin
Humv337C14	1.38689e-05	-0.490821	3142	HLX	H2.0-like homeobox
Humv324E14	2.20588e-07	-0.747126	10628	TXNIP	thioredoxin interacting protein
Humv329L03	0.0313395	-0.220132	9572	NR1D1	nuclear receptor subfamily 1, group D, member 1
Humv370D03	2.82648e-05	0.383641	22992	FBXL11	F-box and leucine-rich repeat protein 11
Humv377D03	2.20324e-05	0.306071	9839	ZEB2	zinc finger E-box binding homeobox 2
Humv389L15	0.00447807	0.169968	2099	ESR1	estrogen receptor 1
Humv321C15	4.15966e-20	2.56957	6648	SOD2	superoxide dismutase 2, mitochondrial
Humv321C17	7.43779e-06	1.85863	6648	SOD2	superoxide dismutase 2, mitochondrial
Humv321C19	6.50218e-17	2.55214	6648	SOD2	superoxide dismutase 2, mitochondrial
Humv325O15	0.000120686	0.265945	23314	SATB2	SATB homeobox 2
Humv329C03	8.83705e-24	3.00277	3659	IRF1	interferon regulatory factor 1
Humv329G03	1.81366e-05	0.491937	6662	SOX9	SRY (sex determining region Y)-box 9 (campomelic dysplasia, autosomal sex-reversal)
Humv335K15	3.66126e-06	0.238239	4853	NOTCH2	Notch homolog 2 (Drosophila)
Humv361K23	0.00591971	0.302993	4853	NOTCH2	Notch homolog 2 (Drosophila)
Humv338G03	2.07483e-07	0.458518	2968	GTF2H4	general transcription factor IIH, polypeptide 4, 52kDa
Humv349K03	0.0221324	0.336602	4929	NR4A2	nuclear receptor subfamily 4, group A, member 2
Humv366O03	0.0496717	0.256668	79027	ZNF655	zinc finger protein 655
Humv337J15	2.71005e-07	-0.388984	7020	TFAP2A	transcription factor AP-2 alpha (activating enhancer binding protein 2 alpha)
Humv337J17	4.5599e-06	-0.357922	7020	TFAP2A	transcription factor AP-2 alpha (activating enhancer binding protein 2 alpha)
Humv317I15	0.012559	-0.313579	2077	ERF	Ets2 repressor factor
Humv365M15	1.15353e-06	-0.400168	154	ADRB2	adrenergic, beta-2-, receptor, surface
Humv371E03	2.66707e-06	0.63928	49854	ZNF295	zinc finger protein 295
Humv393A03	1.81669e-18	2.86418	3569	IL6	interleukin 6 (interferon, beta 2)
Humv336P17	4.12868e-19	2.9408	3569	IL6	interleukin 6 (interferon, beta 2)
Humv351H16	0.0245185	0.200094	3084	NRG1	neuregulin 1
Humv361G16	0.00822192	0.177405	55628	ZNF407	zinc finger protein 407
Humv326F04	0.00578768	-0.329604	6909	TBX2	T-box 2
Humv337M04	0.0347518	-0.354322	9314	KLF4	Kruppel-like factor 4 (gut)
Humv358I16	0.000505938	-0.50593	94234	FOXQ1	forkhead box Q1
Humv383I16	0.00888931	0.513236	9242	MSC	musculin (activated B-cell factor-1)
Humv383I18	1.0377e-06	0.769176	9242	MSC	musculin (activated B-cell factor-1)
Humv324H05	4.14903e-08	0.822241	8609	KLF7	Kruppel-like factor 7 (ubiquitous)
Humv326G17	0.0056765	0.28132	127428	C1orf83	chromosome 1 open reading frame 83
Humv335B05	2.40621e-05	0.60557	2113	ETS1	v-ets erythroblastosis virus E26 oncogene homolog 1 (avian)
Humv335B07	3.45208e-05	0.604417	2113	ETS1	v-ets erythroblastosis virus E26 oncogene homolog 1 (avian)
Humv335B09	1.93937e-06	0.734502	2113	ETS1	v-ets erythroblastosis virus E26 oncogene homolog 1 (avian)
Humv308I17	9.00224e-05	0.506629	4791	NFKB2	nuclear factor of kappa light polypeptide gene enhancer in B-cells 2 (p49/p100)
Humv322M17	0.0080975	0.139071	604	BCL6	B-cell CLL/lymphoma 6 (zinc finger protein 51)
Humv322M19	0.0196243	0.22757	604	BCL6	B-cell CLL/lymphoma 6 (zinc finger protein 51)
Humv386A05	6.9079e-05	0.399083	9792	SERTAD2	SERTA domain containing 2
Humv336H18	0.0329374	0.222021	5077	PAX3	paired box 3
Humv342H06	0.00867695	0.212437	5451	POU2F1	POU class 2 homeobox 1
Humv382P06	0.0277416	0.172678	10794	ZNF460	zinc finger protein 460
Humv358O06	0.017404	0.430832	6862	T	T, brachyury homolog (mouse)
Humv369O06	0.000389999	0.256744	25988	MIZF	MBD2-interacting zinc finger
Humv329N06	7.47851e-08	-0.983486	3397	ID1	inhibitor of DNA binding 1, dominant negative helix-loop-helix protein
Humv350E06	0.00753246	0.538607	7071	KLF10	Kruppel-like factor 10
Humv315L07	0.00812961	0.484413	8767	RIPK2	receptor-interacting serine-threonine kinase 2
Humv320H19	9.1568e-06	0.829252	135112	NCOA7	nuclear receptor coactivator 7
Humv320H23	0.00389147	0.412788	135112	NCOA7	nuclear receptor coactivator 7
Humv393H07	0.000242289	0.186766	7182	NR2C2	nuclear receptor subfamily 2, group C, member 2
Humv328F19	1.90019e-05	0.402618	6310	ATXN1	ataxin 1
Humv370J19	0.000619211	-0.312693	165631	PARP15	poly (ADP-ribose) polymerase family, member 15
Humv328A19	0.00630966	-0.172919	10608	MXD4	MAX dimerization protein 4
Humv339I19	0.00693687	0.273241	4664	NAB1	NGFI-A binding protein 1 (EGR1 binding protein 1)
Humv339I21	0.00246752	0.306719	4664	NAB1	NGFI-A binding protein 1 (EGR1 binding protein 1)
Humv393D08	0.013315	0.208859	7026	NR2F2	nuclear receptor subfamily 2, group F, member 2
Humv319K08	6.16664e-05	0.537047	4790	NFKB1	nuclear factor of kappa light polypeptide gene enhancer in B-cells 1 (p105)
Humv322G20	2.69456e-05	-0.251216	3280	HES1	hairy and enhancer of split 1, (Drosophila)
Humv323K20	0.00362549	-0.173546	3398	ID2	inhibitor of DNA binding 2, dominant negative helix-loop-helix protein
Humv327F08	0.0430641	-0.115896	79039	DDX54	DEAD (Asp-Glu-Ala-Asp) box polypeptide 54
Humv329J20	0.0475617	0.123287	80818	ZNF436	zinc finger protein 436
Humv331F08	0.00222731	-0.403375	5083	PAX9	paired box 9
Humv362F20	0.0467432	-0.217595	29946	SERTAD3	SERTA domain containing 3
Humv364J08	0.0241613	0.201816	56242	ZNF253	zinc finger protein 253
Humv325A08	0.021122	0.348642	687	KLF9	Kruppel-like factor 9
Humv325M08	5.96391e-06	0.636805	8013	NR4A3	nuclear receptor subfamily 4, group A, member 3
Humv351M20	0.0122112	-0.191721	5757	PTMA	prothymosin, alpha (gene sequence 28)
Humv344P21	0.00332251	0.324747	10957	PNRC1	proline-rich nuclear receptor coactivator 1
Humv310O21	0.00381604	-0.403827	7022	TFAP2C	transcription factor AP-2 gamma (activating enhancer binding protein 2 gamma)
Humv347G21	0.0373716	0.281531	25819	CCRN4L	CCR4 carbon catabolite repression 4-like (S. cerevisiae)
Humv347P10	4.25213e-12	1.12957	25819	CCRN4L	CCR4 carbon catabolite repression 4-like (S. cerevisiae)
Humv360G09	0.0221937	-0.249398	84858	ZNF503	zinc finger protein 503
Humv320J09	1.38008e-09	0.78576	7124	TNF	tumor necrosis factor (TNF superfamily, member 2)
Humv334J09	0.0307115	-0.272854	80139	ZNF703	zinc finger protein 703
Humv347L10	0.000291294	0.757077	54937	SOHLH2	spermatogenesis and oogenesis specific basic helix-loop-helix 2
Humv355P10	0.00324153	-0.146741	23528	ZNF281	zinc finger protein 281
Humv372L10	5.81004e-08	0.638098	7617	ZNF66	zinc finger protein 66
Humv360K22	0.000914752	0.404974	144455	E2F7	E2F transcription factor 7
Humv365O10	0.0146902	0.409244	7975	MAFK	v-maf musculoaponeurotic fibrosarcoma oncogene homolog K (avian)
Humv376C22	0.0356664	0.155301	7694	ZNF135	zinc finger protein 135
Humv329M10	0.0445775	-0.125118	64412	GZF1	GDNF-inducible zinc finger protein 1
Humv354M22	0.00303389	0.403241	8878	SQSTM1	sequestosome 1
Humv362I10	2.0473e-08	0.725505	10308	ZNF267	zinc finger protein 267
Humv378I10	0.0324401	0.186811	147912	SIX5	SIX homeobox 5
Humv356C11	2.05301e-08	0.532903	5966	REL	v-rel reticuloendotheliosis viral oncogene homolog (avian)
Humv393C11	2.22718e-06	0.686603	10499	NCOA2	nuclear receptor coactivator 2
Humv337N11	0.00135993	-0.351987	2295	FOXF2	forkhead box F2
Humv346B11	0.0103743	0.198162	7762	ZNF215	zinc finger protein 215
Humv306H24	0.0329374	0.296163	602	BCL3	B-cell CLL/lymphoma 3
Humv384G24	0.0352718	-0.154308	811	CALR	calreticulin
Humv388K24	4.33923e-05	0.540479	1052	CEBPD	CCAAT/enhancer binding protein (C/EBP), delta
Humv304B24	0.0432095	0.173375	57492	ARID1B	AT rich interactive domain 1B (SWI1-like)
Humv319J12	3.18874e-05	0.337144	51274	KLF3	Kruppel-like factor 3 (basic)
Humv323J12	0.0477948	0.204737	4780	NFE2L2	nuclear factor (erythroid-derived 2)-like 2
Humv316A24	0.0139488	0.500975	5971	RELB	v-rel reticuloendotheliosis viral oncogene homolog B, nuclear factor of kappa light polypeptide gene enhancer in B-cells 3 (avian)
Humv342M24	0.00217664	0.215842	90874	ZNF697	zinc finger protein 697
Humv358M24	0.0119819	-0.404061	10370	CITED2	Cbp/p300-interacting transactivator, with Glu/Asp-rich carboxy-terminal domain, 2
Humv377M12	0.000650825	0.348882	54581	SCAND2	SCAN domain containing 2

## Sheet: GO.0006355
geneId	qValue	logFc	entrezId	symbol	geneName
Humv332H13	0.0165522	-0.128467	7770	ZNF227	zinc finger protein 227
Humv318K01	0.00374125	0.289528	8939	FUBP3	far upstream element (FUSE) binding protein 3
Humv318C13	0.0038081	0.203618	7091	TLE4	transducin-like enhancer of split 4 (E(sp1) homolog, Drosophila)
Humv318C11	0.0175785	0.223573	7091	TLE4	transducin-like enhancer of split 4 (E(sp1) homolog, Drosophila)
Humv353O01	1.93344e-10	0.742793	7832	BTG2	BTG family, member 2
Humv357O01	8.89543e-05	0.50105	57018	CCNL1	cyclin L1
Humv357M23	0.00260368	0.360484	57018	CCNL1	cyclin L1
Humv357K13	0.0195722	0.230502	6314	ATXN7	ataxin 7
Humv368K01	0.0011174	0.321431	54811	ZNF562	zinc finger protein 562
Humv388K01	0.023524	0.393114	84333	PCGF5	polycomb group ring finger 5
Humv337C14	1.38689e-05	-0.490821	3142	HLX	H2.0-like homeobox
Humv324E14	2.20588e-07	-0.747126	10628	TXNIP	thioredoxin interacting protein
Humv329L03	0.0313395	-0.220132	9572	NR1D1	nuclear receptor subfamily 1, group D, member 1
Humv370D03	2.82648e-05	0.383641	22992	FBXL11	F-box and leucine-rich repeat protein 11
Humv377D03	2.20324e-05	0.306071	9839	ZEB2	zinc finger E-box binding homeobox 2
Humv389L15	0.00447807	0.169968	2099	ESR1	estrogen receptor 1
Humv321C15	4.15966e-20	2.56957	6648	SOD2	superoxide dismutase 2, mitochondrial
Humv321C17	7.43779e-06	1.85863	6648	SOD2	superoxide dismutase 2, mitochondrial
Humv321C19	6.50218e-17	2.55214	6648	SOD2	superoxide dismutase 2, mitochondrial
Humv325O15	0.000120686	0.265945	23314	SATB2	SATB homeobox 2
Humv329C03	8.83705e-24	3.00277	3659	IRF1	interferon regulatory factor 1
Humv329G03	1.81366e-05	0.491937	6662	SOX9	SRY (sex determining region Y)-box 9 (campomelic dysplasia, autosomal sex-reversal)
Humv335K15	3.66126e-06	0.238239	4853	NOTCH2	Notch homolog 2 (Drosophila)
Humv361K23	0.00591971	0.302993	4853	NOTCH2	Notch homolog 2 (Drosophila)
Humv338G03	2.07483e-07	0.458518	2968	GTF2H4	general transcription factor IIH, polypeptide 4, 52kDa
Humv349K03	0.0221324	0.336602	4929	NR4A2	nuclear receptor subfamily 4, group A, member 2
Humv366O03	0.0496717	0.256668	79027	ZNF655	zinc finger protein 655
Humv337J15	2.71005e-07	-0.388984	7020	TFAP2A	transcription factor AP-2 alpha (activating enhancer binding protein 2 alpha)
Humv337J17	4.5599e-06	-0.357922	7020	TFAP2A	transcription factor AP-2 alpha (activating enhancer binding protein 2 alpha)
Humv317I15	0.012559	-0.313579	2077	ERF	Ets2 repressor factor
Humv365M15	1.15353e-06	-0.400168	154	ADRB2	adrenergic, beta-2-, receptor, surface
Humv371E03	2.66707e-06	0.63928	49854	ZNF295	zinc finger protein 295
Humv393A03	1.81669e-18	2.86418	3569	IL6	interleukin 6 (interferon, beta 2)
Humv336P17	4.12868e-19	2.9408	3569	IL6	interleukin 6 (interferon, beta 2)
Humv361G16	0.00822192	0.177405	55628	ZNF407	zinc finger protein 407
Humv326F04	0.00578768	-0.329604	6909	TBX2	T-box 2
Humv337M04	0.0347518	-0.354322	9314	KLF4	Kruppel-like factor 4 (gut)
Humv358I16	0.000505938	-0.50593	94234	FOXQ1	forkhead box Q1
Humv383I16	0.00888931	0.513236	9242	MSC	musculin (activated B-cell factor-1)
Humv383I18	1.0377e-06	0.769176	9242	MSC	musculin (activated B-cell factor-1)
Humv324H05	4.14903e-08	0.822241	8609	KLF7	Kruppel-like factor 7 (ubiquitous)
Humv335B05	2.40621e-05	0.60557	2113	ETS1	v-ets erythroblastosis virus E26 oncogene homolog 1 (avian)
Humv335B07	3.45208e-05	0.604417	2113	ETS1	v-ets erythroblastosis virus E26 oncogene homolog 1 (avian)
Humv335B09	1.93937e-06	0.734502	2113	ETS1	v-ets erythroblastosis virus E26 oncogene homolog 1 (avian)
Humv308I17	9.00224e-05	0.506629	4791	NFKB2	nuclear factor of kappa light polypeptide gene enhancer in B-cells 2 (p49/p100)
Humv322M17	0.0080975	0.139071	604	BCL6	B-cell CLL/lymphoma 6 (zinc finger protein 51)
Humv322M19	0.0196243	0.22757	604	BCL6	B-cell CLL/lymphoma 6 (zinc finger protein 51)
Humv386A05	6.9079e-05	0.399083	9792	SERTAD2	SERTA domain containing 2
Humv336H18	0.0329374	0.222021	5077	PAX3	paired box 3
Humv342H06	0.00867695	0.212437	5451	POU2F1	POU class 2 homeobox 1
Humv382P06	0.0277416	0.172678	10794	ZNF460	zinc finger protein 460
Humv358O06	0.017404	0.430832	6862	T	T, brachyury homolog (mouse)
Humv369O06	0.000389999	0.256744	25988	MIZF	MBD2-interacting zinc finger
Humv329N06	7.47851e-08	-0.983486	3397	ID1	inhibitor of DNA binding 1, dominant negative helix-loop-helix protein
Humv350E06	0.00753246	0.538607	7071	KLF10	Kruppel-like factor 10
Humv320H19	9.1568e-06	0.829252	135112	NCOA7	nuclear receptor coactivator 7
Humv320H23	0.00389147	0.412788	135112	NCOA7	nuclear receptor coactivator 7
Humv393H07	0.000242289	0.186766	7182	NR2C2	nuclear receptor subfamily 2, group C, member 2
Humv370J19	0.000619211	-0.312693	165631	PARP15	poly (ADP-ribose) polymerase family, member 15
Humv328A19	0.00630966	-0.172919	10608	MXD4	MAX dimerization protein 4
Humv339I19	0.00693687	0.273241	4664	NAB1	NGFI-A binding protein 1 (EGR1 binding protein 1)
Humv339I21	0.00246752	0.306719	4664	NAB1	NGFI-A binding protein 1 (EGR1 binding protein 1)
Humv393D08	0.013315	0.208859	7026	NR2F2	nuclear receptor subfamily 2, group F, member 2
Humv319K08	6.16664e-05	0.537047	4790	NFKB1	nuclear factor of kappa light polypeptide gene enhancer in B-cells 1 (p105)
Humv322G20	2.69456e-05	-0.251216	3280	HES1	hairy and enhancer of split 1, (Drosophila)
Humv323K20	0.00362549	-0.173546	3398	ID2	inhibitor of DNA binding 2, dominant negative helix-loop-helix protein
Humv327F08	0.0430641	-0.115896	79039	DDX54	DEAD (Asp-Glu-Ala-Asp) box polypeptide 54
Humv329J20	0.0475617	0.123287	80818	ZNF436	zinc finger protein 436
Humv331F08	0.00222731	-0.403375	5083	PAX9	paired box 9
Humv362F20	0.0467432	-0.217595	29946	SERTAD3	SERTA domain containing 3
Humv364J08	0.0241613	0.201816	56242	ZNF253	zinc finger protein 253
Humv325A08	0.021122	0.348642	687	KLF9	Kruppel-like factor 9
Humv325M08	5.96391e-06	0.636805	8013	NR4A3	nuclear receptor subfamily 4, group A, member 3
Humv344P21	0.00332251	0.324747	10957	PNRC1	proline-rich nuclear receptor coactivator 1
Humv310O21	0.00381604	-0.403827	7022	TFAP2C	transcription factor AP-2 gamma (activating enhancer binding protein 2 gamma)
Humv360G09	0.0221937	-0.249398	84858	ZNF503	zinc finger protein 503
Humv320J09	1.38008e-09	0.78576	7124	TNF	tumor necrosis factor (TNF superfamily, member 2)
Humv334J09	0.0307115	-0.272854	80139	ZNF703	zinc finger protein 703
Humv347L10	0.000291294	0.757077	54937	SOHLH2	spermatogenesis and oogenesis specific basic helix-loop-helix 2
Humv355P10	0.00324153	-0.146741	23528	ZNF281	zinc finger protein 281
Humv372L10	5.81004e-08	0.638098	7617	ZNF66	zinc finger protein 66
Humv360K22	0.000914752	0.404974	144455	E2F7	E2F transcription factor 7
Humv365O10	0.0146902	0.409244	7975	MAFK	v-maf musculoaponeurotic fibrosarcoma oncogene homolog K (avian)
Humv376C22	0.0356664	0.155301	7694	ZNF135	zinc finger protein 135
Humv329M10	0.0445775	-0.125118	64412	GZF1	GDNF-inducible zinc finger protein 1
Humv354M22	0.00303389	0.403241	8878	SQSTM1	sequestosome 1
Humv362I10	2.0473e-08	0.725505	10308	ZNF267	zinc finger protein 267
Humv378I10	0.0324401	0.186811	147912	SIX5	SIX homeobox 5
Humv356C11	2.05301e-08	0.532903	5966	REL	v-rel reticuloendotheliosis viral oncogene homolog (avian)
Humv393C11	2.22718e-06	0.686603	10499	NCOA2	nuclear receptor coactivator 2
Humv337N11	0.00135993	-0.351987	2295	FOXF2	forkhead box F2
Humv346B11	0.0103743	0.198162	7762	ZNF215	zinc finger protein 215
Humv306H24	0.0329374	0.296163	602	BCL3	B-cell CLL/lymphoma 3
Humv384G24	0.0352718	-0.154308	811	CALR	calreticulin
Humv388K24	4.33923e-05	0.540479	1052	CEBPD	CCAAT/enhancer binding protein (C/EBP), delta
Humv304B24	0.0432095	0.173375	57492	ARID1B	AT rich interactive domain 1B (SWI1-like)
Humv319J12	3.18874e-05	0.337144	51274	KLF3	Kruppel-like factor 3 (basic)
Humv323J12	0.0477948	0.204737	4780	NFE2L2	nuclear factor (erythroid-derived 2)-like 2
Humv316A24	0.0139488	0.500975	5971	RELB	v-rel reticuloendotheliosis viral oncogene homolog B, nuclear factor of kappa light polypeptide gene enhancer in B-cells 3 (avian)
Humv342M24	0.00217664	0.215842	90874	ZNF697	zinc finger protein 697
Humv358M24	0.0119819	-0.404061	10370	CITED2	Cbp/p300-interacting transactivator, with Glu/Asp-rich carboxy-terminal domain, 2
Humv377M12	0.000650825	0.348882	54581	SCAND2	SCAN domain containing 2

## Sheet: GO.0006366
geneId	qValue	logFc	entrezId	symbol	geneName
Humv337C14	1.38689e-05	-0.490821	3142	HLX	H2.0-like homeobox
Humv321C15	4.15966e-20	2.56957	6648	SOD2	superoxide dismutase 2, mitochondrial
Humv321C17	7.43779e-06	1.85863	6648	SOD2	superoxide dismutase 2, mitochondrial
Humv321C19	6.50218e-17	2.55214	6648	SOD2	superoxide dismutase 2, mitochondrial
Humv329C03	8.83705e-24	3.00277	3659	IRF1	interferon regulatory factor 1
Humv329G03	1.81366e-05	0.491937	6662	SOX9	SRY (sex determining region Y)-box 9 (campomelic dysplasia, autosomal sex-reversal)
Humv338G03	2.07483e-07	0.458518	2968	GTF2H4	general transcription factor IIH, polypeptide 4, 52kDa
Humv349K03	0.0221324	0.336602	4929	NR4A2	nuclear receptor subfamily 4, group A, member 2
Humv337J15	2.71005e-07	-0.388984	7020	TFAP2A	transcription factor AP-2 alpha (activating enhancer binding protein 2 alpha)
Humv337J17	4.5599e-06	-0.357922	7020	TFAP2A	transcription factor AP-2 alpha (activating enhancer binding protein 2 alpha)
Humv317I15	0.012559	-0.313579	2077	ERF	Ets2 repressor factor
Humv365M15	1.15353e-06	-0.400168	154	ADRB2	adrenergic, beta-2-, receptor, surface
Humv383I16	0.00888931	0.513236	9242	MSC	musculin (activated B-cell factor-1)
Humv383I18	1.0377e-06	0.769176	9242	MSC	musculin (activated B-cell factor-1)
Humv324H05	4.14903e-08	0.822241	8609	KLF7	Kruppel-like factor 7 (ubiquitous)
Humv322M17	0.0080975	0.139071	604	BCL6	B-cell CLL/lymphoma 6 (zinc finger protein 51)
Humv322M19	0.0196243	0.22757	604	BCL6	B-cell CLL/lymphoma 6 (zinc finger protein 51)
Humv336H18	0.0329374	0.222021	5077	PAX3	paired box 3
Humv358O06	0.017404	0.430832	6862	T	T, brachyury homolog (mouse)
Humv329N06	7.47851e-08	-0.983486	3397	ID1	inhibitor of DNA binding 1, dominant negative helix-loop-helix protein
Humv350E06	0.00753246	0.538607	7071	KLF10	Kruppel-like factor 10
Humv328A19	0.00630966	-0.172919	10608	MXD4	MAX dimerization protein 4
Humv393D08	0.013315	0.208859	7026	NR2F2	nuclear receptor subfamily 2, group F, member 2
Humv319K08	6.16664e-05	0.537047	4790	NFKB1	nuclear factor of kappa light polypeptide gene enhancer in B-cells 1 (p105)
Humv322G20	2.69456e-05	-0.251216	3280	HES1	hairy and enhancer of split 1, (Drosophila)
Humv323K20	0.00362549	-0.173546	3398	ID2	inhibitor of DNA binding 2, dominant negative helix-loop-helix protein
Humv325A08	0.021122	0.348642	687	KLF9	Kruppel-like factor 9
Humv310O21	0.00381604	-0.403827	7022	TFAP2C	transcription factor AP-2 gamma (activating enhancer binding protein 2 gamma)
Humv347G21	0.0373716	0.281531	25819	CCRN4L	CCR4 carbon catabolite repression 4-like (S. cerevisiae)
Humv347P10	4.25213e-12	1.12957	25819	CCRN4L	CCR4 carbon catabolite repression 4-like (S. cerevisiae)
Humv320J09	1.38008e-09	0.78576	7124	TNF	tumor necrosis factor (TNF superfamily, member 2)
Humv355P10	0.00324153	-0.146741	23528	ZNF281	zinc finger protein 281
Humv329M10	0.0445775	-0.125118	64412	GZF1	GDNF-inducible zinc finger protein 1
Humv354M22	0.00303389	0.403241	8878	SQSTM1	sequestosome 1
Humv356C11	2.05301e-08	0.532903	5966	REL	v-rel reticuloendotheliosis viral oncogene homolog (avian)
Humv393C11	2.22718e-06	0.686603	10499	NCOA2	nuclear receptor coactivator 2
Humv337N11	0.00135993	-0.351987	2295	FOXF2	forkhead box F2
Humv306H24	0.0329374	0.296163	602	BCL3	B-cell CLL/lymphoma 3
Humv388K24	4.33923e-05	0.540479	1052	CEBPD	CCAAT/enhancer binding protein (C/EBP), delta
Humv319J12	3.18874e-05	0.337144	51274	KLF3	Kruppel-like factor 3 (basic)
Humv323J12	0.0477948	0.204737	4780	NFE2L2	nuclear factor (erythroid-derived 2)-like 2
Humv358M24	0.0119819	-0.404061	10370	CITED2	Cbp/p300-interacting transactivator, with Glu/Asp-rich carboxy-terminal domain, 2

## Sheet: GO.0006915
geneId	qValue	logFc	entrezId	symbol	geneName
Humv312L13	1.40824e-05	-0.653247	3162	HMOX1	heme oxygenase (decycling) 1
Humv324P13	7.09619e-23	4.52221	7128	TNFAIP3	tumor necrosis factor, alpha-induced protein 3
Humv305G01	0.00465313	0.547031	7185	TRAF1	TNF receptor-associated factor 1
Humv305G03	0.00179762	0.710941	7185	TRAF1	TNF receptor-associated factor 1
Humv353O01	1.93344e-10	0.742793	7832	BTG2	BTG family, member 2
Humv303C14	1.11508e-09	1.76503	330	BIRC3	baculoviral IAP repeat-containing 3
Humv303C12	6.83209e-06	1.57955	330	BIRC3	baculoviral IAP repeat-containing 3
Humv337E02	0.0116391	0.117032	83593	RASSF5	Ras association (RalGDS/AF-6) domain family 5
Humv384E14	0.000791366	0.291366	27308	RP5-886K2.1	neuronal thread protein AD7c-NTP
Humv389L15	0.00447807	0.169968	2099	ESR1	estrogen receptor 1
Humv321C15	4.15966e-20	2.56957	6648	SOD2	superoxide dismutase 2, mitochondrial
Humv321C17	7.43779e-06	1.85863	6648	SOD2	superoxide dismutase 2, mitochondrial
Humv321C19	6.50218e-17	2.55214	6648	SOD2	superoxide dismutase 2, mitochondrial
Humv329G03	1.81366e-05	0.491937	6662	SOX9	SRY (sex determining region Y)-box 9 (campomelic dysplasia, autosomal sex-reversal)
Humv335K15	3.66126e-06	0.238239	4853	NOTCH2	Notch homolog 2 (Drosophila)
Humv361K23	0.00591971	0.302993	4853	NOTCH2	Notch homolog 2 (Drosophila)
Humv338C03	1.19841e-16	1.8499	8870	IER3	immediate early response 3
Humv343N03	0.000883178	0.45066	64651	AXUD1	AXIN1 up-regulated 1
Humv343N05	0.0148918	0.336905	64651	AXUD1	AXIN1 up-regulated 1
Humv343N07	0.00068858	0.389767	64651	AXUD1	AXIN1 up-regulated 1
Humv365M15	1.15353e-06	-0.400168	154	ADRB2	adrenergic, beta-2-, receptor, surface
Humv393A03	1.81669e-18	2.86418	3569	IL6	interleukin 6 (interferon, beta 2)
Humv336P17	4.12868e-19	2.9408	3569	IL6	interleukin 6 (interferon, beta 2)
Humv347H05	0.0272685	0.142318	9231	DLG5	discs, large homolog 5 (Drosophila)
Humv310C05	0.00190362	0.450197	23645	PPP1R15A	protein phosphatase 1, regulatory (inhibitor) subunit 15A
Humv337J05	1.03139e-10	1.55494	5292	PIM1	pim-1 oncogene
Humv360N05	0.0349636	-0.235708	79156	PLEKHF1	pleckstrin homology domain containing, family F (with FYVE domain) member 1
Humv322M17	0.0080975	0.139071	604	BCL6	B-cell CLL/lymphoma 6 (zinc finger protein 51)
Humv322M19	0.0196243	0.22757	604	BCL6	B-cell CLL/lymphoma 6 (zinc finger protein 51)
Humv323E05	0.046312	0.136345	57142	RTN4	reticulon 4
Humv313L06	2.09064e-21	3.67999	4792	NFKBIA	nuclear factor of kappa light polypeptide gene enhancer in B-cells inhibitor, alpha
Humv336H18	0.0329374	0.222021	5077	PAX3	paired box 3
Humv322C18	0.0343431	-0.157202	9616	RNF7	ring finger protein 7
Humv358K06	5.87978e-08	1.16758	1437	CSF2	colony stimulating factor 2 (granulocyte-macrophage)
Humv315L07	0.00812961	0.484413	8767	RIPK2	receptor-interacting serine-threonine kinase 2
Humv364O07	0.00434405	-0.309829	2668	GDNF	glial cell derived neurotrophic factor
Humv364O11	0.00697704	-0.287444	2668	GDNF	glial cell derived neurotrophic factor
Humv316P20	1.24377e-06	0.598253	27113	BBC3	BCL2 binding component 3
Humv319K08	6.16664e-05	0.537047	4790	NFKB1	nuclear factor of kappa light polypeptide gene enhancer in B-cells 1 (p105)
Humv326K20	0.0251291	0.201747	8795	TNFRSF10B	tumor necrosis factor receptor superfamily, member 10b
Humv363B20	0.00668508	0.387788	54541	DDIT4	DNA-damage-inducible transcript 4
Humv362A08	1.14668e-08	0.825313	9021	SOCS3	suppressor of cytokine signaling 3
Humv323P21	4.18318e-11	1.37474	1647	GADD45A	growth arrest and DNA-damage-inducible, alpha
Humv320J09	1.38008e-09	0.78576	7124	TNF	tumor necrosis factor (TNF superfamily, member 2)
Humv311I22	6.78258e-06	0.441312	57556	SEMA6A	sema domain, transmembrane domain (TM), and cytoplasmic domain, (semaphorin) 6A
Humv329E10	0.000585916	0.202477	8744	TNFSF9	tumor necrosis factor (ligand) superfamily, member 9
Humv354M22	0.00303389	0.403241	8878	SQSTM1	sequestosome 1
Humv319L11	1.40125e-06	0.798456	329	BIRC2	baculoviral IAP repeat-containing 2
Humv319E11	1.56151e-16	2.94426	6347	CCL2	chemokine (C-C motif) ligand 2
Humv306H24	0.0329374	0.296163	602	BCL3	B-cell CLL/lymphoma 3
Humv341P24	3.24995e-07	0.65594	5366	PMAIP1	phorbol-12-myristate-13-acetate-induced protein 1
Humv312C24	2.36352e-11	0.895413	4616	GADD45B	growth arrest and DNA-damage-inducible, beta
Humv384G24	0.0352718	-0.154308	811	CALR	calreticulin

## Sheet: GO.0006916
geneId	qValue	logFc	entrezId	symbol	geneName
Humv312L13	1.40824e-05	-0.653247	3162	HMOX1	heme oxygenase (decycling) 1
Humv324P13	7.09619e-23	4.52221	7128	TNFAIP3	tumor necrosis factor, alpha-induced protein 3
Humv303C14	1.11508e-09	1.76503	330	BIRC3	baculoviral IAP repeat-containing 3
Humv303C12	6.83209e-06	1.57955	330	BIRC3	baculoviral IAP repeat-containing 3
Humv389L15	0.00447807	0.169968	2099	ESR1	estrogen receptor 1
Humv335K15	3.66126e-06	0.238239	4853	NOTCH2	Notch homolog 2 (Drosophila)
Humv361K23	0.00591971	0.302993	4853	NOTCH2	Notch homolog 2 (Drosophila)
Humv338C03	1.19841e-16	1.8499	8870	IER3	immediate early response 3
Humv323E05	0.046312	0.136345	57142	RTN4	reticulon 4
Humv322C18	0.0343431	-0.157202	9616	RNF7	ring finger protein 7
Humv358K06	5.87978e-08	1.16758	1437	CSF2	colony stimulating factor 2 (granulocyte-macrophage)
Humv364O07	0.00434405	-0.309829	2668	GDNF	glial cell derived neurotrophic factor
Humv364O11	0.00697704	-0.287444	2668	GDNF	glial cell derived neurotrophic factor
Humv319K08	6.16664e-05	0.537047	4790	NFKB1	nuclear factor of kappa light polypeptide gene enhancer in B-cells 1 (p105)
Humv362A08	1.14668e-08	0.825313	9021	SOCS3	suppressor of cytokine signaling 3
Humv320J09	1.38008e-09	0.78576	7124	TNF	tumor necrosis factor (TNF superfamily, member 2)
Humv319L11	1.40125e-06	0.798456	329	BIRC2	baculoviral IAP repeat-containing 2
Humv319E11	1.56151e-16	2.94426	6347	CCL2	chemokine (C-C motif) ligand 2

## Sheet: GO.0006950
geneId	qValue	logFc	entrezId	symbol	geneName
Humv312L13	1.40824e-05	-0.653247	3162	HMOX1	heme oxygenase (decycling) 1
Humv363D01	1.63751e-09	0.835574	624	BDKRB2	bradykinin receptor B2
Humv353O01	1.93344e-10	0.742793	7832	BTG2	BTG family, member 2
Humv323F01	5.8022e-05	0.664928	54206	ERRFI1	ERBB receptor feedback inhibitor 1
Humv325N13	8.1127e-09	1.12676	1843	DUSP1	dual specificity phosphatase 1
Humv328J13	0.00108468	0.67961	2069	EREG	epiregulin
Humv386J01	4.83369e-06	0.705907	629	CFB	complement factor B
Humv360N03	1.85201e-06	0.787905	629	CFB	complement factor B
Humv313D14	1.36273e-08	1.56141	623	BDKRB1	bradykinin receptor B1
Humv325L02	0.0222968	0.320813	8111	GPR68	G protein-coupled receptor 68
Humv357G14	1.52821e-21	4.97303	2919	CXCL1	chemokine (C-X-C motif) ligand 1 (melanoma growth stimulating activity, alpha)
Humv334J02	0.00153293	0.456056	5810	RAD1	RAD1 homolog (S. pombe)
Humv351F02	0.00022579	0.305257	23049	SMG1	PI-3-kinase-related kinase SMG-1
Humv391I03	4.75792e-07	0.343459	23049	SMG1	PI-3-kinase-related kinase SMG-1
Humv365I19	0.00106628	0.300353	23049	SMG1	PI-3-kinase-related kinase SMG-1
Humv388M24	0.00309692	0.246063	23049	SMG1	PI-3-kinase-related kinase SMG-1
Humv321C15	4.15966e-20	2.56957	6648	SOD2	superoxide dismutase 2, mitochondrial
Humv321C17	7.43779e-06	1.85863	6648	SOD2	superoxide dismutase 2, mitochondrial
Humv321C19	6.50218e-17	2.55214	6648	SOD2	superoxide dismutase 2, mitochondrial
Humv338G03	2.07483e-07	0.458518	2968	GTF2H4	general transcription factor IIH, polypeptide 4, 52kDa
Humv330B15	1.7567e-15	1.52495	7538	ZFP36	zinc finger protein 36, C3H type, homolog (mouse)
Humv365M15	1.15353e-06	-0.400168	154	ADRB2	adrenergic, beta-2-, receptor, surface
Humv393A03	1.81669e-18	2.86418	3569	IL6	interleukin 6 (interferon, beta 2)
Humv336P17	4.12868e-19	2.9408	3569	IL6	interleukin 6 (interferon, beta 2)
Humv327O16	5.83256e-09	1.15034	5328	PLAU	plasminogen activator, urokinase
Humv327O18	7.68673e-08	1.11789	5328	PLAU	plasminogen activator, urokinase
Humv310C05	0.00190362	0.450197	23645	PPP1R15A	protein phosphatase 1, regulatory (inhibitor) subunit 15A
Humv328C05	0.038208	0.188982	5379	PMS2L1	postmeiotic segregation increased 2-like 1
Humv333O17	5.75357e-13	1.01097	4814	NINJ1	ninjurin 1
Humv334C05	0.000105457	0.335937	325	APCS	amyloid P component, serum
Humv357O05	1.10314e-19	2.46026	5806	PTX3	pentraxin-related gene, rapidly induced by IL-1 beta
Humv321B05	7.44648e-06	0.61373	1839	HBEGF	heparin-binding EGF-like growth factor
Humv309A17	1.81856e-06	2.2043	2920	CXCL2	chemokine (C-X-C motif) ligand 2
Humv322M17	0.0080975	0.139071	604	BCL6	B-cell CLL/lymphoma 6 (zinc finger protein 51)
Humv322M19	0.0196243	0.22757	604	BCL6	B-cell CLL/lymphoma 6 (zinc finger protein 51)
Humv336A05	5.01111e-06	0.297027	29923	HIG2	hypoxia-inducible protein 2
Humv322C18	0.0343431	-0.157202	9616	RNF7	ring finger protein 7
Humv369K06	2.08796e-05	0.307495	64581	CLEC7A	C-type lectin domain family 7, member A
Humv373N06	0.0032519	0.349593	9435	CHST2	carbohydrate (N-acetylglucosamine-6-O) sulfotransferase 2
Humv315L07	0.00812961	0.484413	8767	RIPK2	receptor-interacting serine-threonine kinase 2
Humv321G19	7.11993e-05	1.03544	221662	RBM24	RNA binding motif protein 24
Humv335A19	0.000495151	0.529756	3656	IRAK2	interleukin-1 receptor-associated kinase 2
Humv316P20	1.24377e-06	0.598253	27113	BBC3	BCL2 binding component 3
Humv319K08	6.16664e-05	0.537047	4790	NFKB1	nuclear factor of kappa light polypeptide gene enhancer in B-cells 1 (p105)
Humv323P21	4.18318e-11	1.37474	1647	GADD45A	growth arrest and DNA-damage-inducible, alpha
Humv365K10	1.52066e-10	4.06719	3576	IL8	interleukin 8
Humv354M22	0.00303389	0.403241	8878	SQSTM1	sequestosome 1
Humv309D23	0.0162331	0.29982	231	AKR1B1	aldo-keto reductase family 1, member B1 (aldose reductase)
Humv319L11	1.40125e-06	0.798456	329	BIRC2	baculoviral IAP repeat-containing 2
Humv327L11	0.000959639	1.14476	7130	TNFAIP6	tumor necrosis factor, alpha-induced protein 6
Humv319E11	1.56151e-16	2.94426	6347	CCL2	chemokine (C-C motif) ligand 2
Humv306H24	0.0329374	0.296163	602	BCL3	B-cell CLL/lymphoma 3
Humv371D12	0.0160235	0.252294	4277	MICB	MHC class I polypeptide-related sequence B
Humv312C24	2.36352e-11	0.895413	4616	GADD45B	growth arrest and DNA-damage-inducible, beta
Humv308M24	0.00259249	0.430644	1906	EDN1	endothelin 1
Humv357E24	7.61041e-15	3.64769	2921	CXCL3	chemokine (C-X-C motif) ligand 3
Humv358M24	0.0119819	-0.404061	10370	CITED2	Cbp/p300-interacting transactivator, with Glu/Asp-rich carboxy-terminal domain, 2

[truncated: 16 more sheets: GO.0006954, GO.0007165, GO.0007243, GO.0007275, GO.0008219, GO.0008283, GO.0008285, GO.0009605, GO.0016481, GO.0019219, GO.0019222, GO.0031324, GO.0032774, GO.0043067, GO.0048523, GO.0050789]
