# Supplementary material for: Signal pathways JNK and NF-κB, identified by global gene expression profiling, are involved in regulation of TNFα-induced mPGES-1 and COX-2 expression in gingival fibroblasts
Source: BMC Genomics. 2010 Apr 15;11:241. doi: 10.1186/1471-2164-11-241 (PMC2873473; doi:10.1186/1471-2164-11-241)
Supplement: Additional file 4 — List of differentially expressed genes between 1 and 3 h of TNFα stimulation. Genes that were differentially expressed in gingival fibroblasts due to TNFα treatment between the 1 h and 3 h time points. [file 1471-2164-11-241-S4.XLS]

## Sheet: DE genes
geneIndex	geneId	logFc	t	pValue	qValue	entrezId	geneName
8075	Humv330J03	1.67546	-14.8745	9.22077e-17	9.52752e-13	23780	apolipoprotein L, 2
5204	Humv363N02	0.999511	-14.8007	1.07328e-16	9.52752e-13	3660	interferon regulatory factor 2
31557	Humv325D23	3.1269	-14.768	1.14811e-16	9.52752e-13	3433	interferon-induced protein with tetratricopeptide repeats 2
3488	Humv344P14	1.38397	-14.7549	1.17959e-16	9.52752e-13	10318	TNFAIP3 interacting protein 1
22387	Humv355L08	1.47601	-14.8217	3.28953e-16	2.12556e-12	115361	guanylate binding protein 4
2069	Humv363B13	1.28549	-13.7297	1.03505e-15	5.57341e-12	6890	transporter 1, ATP-binding cassette, sub-family B (MDR/TAP)
497	Humv363D01	1.33343	-13.1996	5.44365e-15	2.51248e-11	624	bradykinin receptor B2
27211	Humv370J09	1.30505	-12.8537	7.25438e-15	2.92968e-11	54625	poly (ADP-ribose) polymerase family, member 14
25350	Humv333H21	1.09366	-12.2625	2.83902e-14	1.01915e-10	54739	XIAP associated factor-1
2127	Humv370J13	1.46325	-12.2043	3.25402e-14	1.05131e-10	54625	poly (ADP-ribose) polymerase family, member 14
19013	Humv325D19	1.98592	-12.1111	4.05349e-14	1.19055e-10	3437	interferon-induced protein with tetratricopeptide repeats 3
33838	Humv316E23	1.34336	-11.9793	5.53817e-14	1.46256e-10	23516	solute carrier family 39 (zinc transporter), member 14
4355	Humv355K02	0.973333	-12.3302	5.96579e-14	1.46256e-10	10630	podoplanin
1740	Humv322N01	0.996438	-11.9227	6.33771e-14	1.46256e-10	85461	tetratricopeptide repeat, ankyrin repeat and coiled-coil containing 1
8012	Humv322N03	0.749074	-11.7811	8.89492e-14	1.7979e-10	85461	tetratricopeptide repeat, ankyrin repeat and coiled-coil containing 1
12922	Humv348H05	1.30742	-11.7807	8.90381e-14	1.7979e-10	24138	interferon-induced protein with tetratricopeptide repeats 5
16653	Humv324C18	1.97399	-11.6743	1.15037e-13	2.18624e-10	2633	guanylate binding protein 1, interferon-inducible, 67kDa
17723	Humv360J06	0.94163	-11.4957	1.77417e-13	3.08365e-10	25841	ankyrin repeat and BTB (POZ) domain containing 2
8153	Humv340B03	0.931003	-11.4868	1.81346e-13	3.08365e-10	5371	promyelocytic leukemia
13686	Humv345G17	1.13054	-11.3686	2.42097e-13	3.91084e-10	9589	Wilms tumor 1 associated protein
9550	Humv318H16	-1.30593	11.3684	3.58881e-13	5.5213e-10	22943	dickkopf homolog 1 (Xenopus laevis)
1644	Humv310N01	0.774403	-11.1673	3.97837e-13	5.84242e-10	2323	fms-related tyrosine kinase 3 ligand
412	Humv352P01	1.2467	-11.3044	4.18471e-13	5.87825e-10	3455	interferon (alpha, beta and omega) receptor 2
9585	Humv323D04	1.32992	-11.0526	7.70133e-13	1.03673e-09	8942	kynureninase (L-kynurenine hydrolase)
15465	Humv372A05	1.21027	-11.0248	8.24324e-13	1.06529e-09	114897	C1q and tumor necrosis factor related protein 1
33425	Humv363B11	1.27553	-10.5722	1.77954e-12	2.21128e-09	6890	transporter 1, ATP-binding cassette, sub-family B (MDR/TAP)
13065	Humv366D05	0.924613	-10.4351	2.52907e-12	3.02627e-09	80830	apolipoprotein L, 6
22017	Humv309D08	0.990524	-10.3719	2.9765e-12	3.43446e-09	NA	NA
34844	Humv344P12	1.15341	-10.2697	3.87842e-12	4.32082e-09	10318	TNFAIP3 interacting protein 1
906	Humv316G01	1.32293	-10.1802	4.89429e-12	5.27083e-09	23516	solute carrier family 39 (zinc transporter), member 14
25299	Humv327L09	0.804083	-10.0485	6.90687e-12	7.1983e-09	9111	N-myc (and STAT) interactor
14265	Humv320B05	0.675266	-9.91783	9.74289e-12	9.83667e-09	11118	butyrophilin, subfamily 3, member A2
35842	Humv371G12	0.825634	-9.87585	1.08868e-11	1.06585e-08	4651	myosin X
234	Humv330H01	1.24333	-10.1855	1.32355e-11	1.22434e-08	80833	apolipoprotein L, 3
13608	Humv335O17	-1.05783	9.9194	1.32635e-11	1.22434e-08	54407	solute carrier family 38, member 2
6115	Humv379I02	1.45142	-9.79067	1.36459e-11	1.22465e-08	219285	sterile alpha motif domain containing 9-like
15251	Humv345I05	0.592398	-9.57112	2.45352e-11	2.14239e-08	79624	chromosome 6 open reading frame 211
22883	Humv319K08	1.0912	-9.54487	2.63289e-11	2.1884e-08	4790	nuclear factor of kappa light polypeptide gene enhancer in B-cells 1 (p105)
186	Humv324H01	1.46756	-9.90398	2.64168e-11	2.1884e-08	8828	neuropilin 2
7993	Humv320B03	0.757963	-9.60906	2.9774e-11	2.40484e-08	11118	butyrophilin, subfamily 3, member A2
31616	Humv332P23	0.533178	-9.41681	3.71954e-11	2.931e-08	23180	raftlin, lipid raft linker 1
13592	Humv333O17	0.848216	-9.40678	3.82194e-11	2.93998e-08	4814	ninjurin 1
25102	Humv302H21	0.96044	-9.4636	4.36832e-11	3.24652e-08	637	BH3 interacting domain death agonist
14757	Humv381B17	0.866536	-9.34752	4.48817e-11	3.24652e-08	57597	BAH domain and coiled-coil containing 1
19744	Humv318O19	0.642378	-9.3384	4.6007e-11	3.24652e-08	26586	cytoskeleton associated protein 2
20658	Humv335F07	0.932474	-9.33667	4.62238e-11	3.24652e-08	23670	transmembrane protein 2
2972	Humv378M01	0.887803	-9.47407	5.71223e-11	3.92661e-08	4651	myosin X
8077	Humv330B15	-1.02884	9.23602	6.08003e-11	4.09236e-08	7538	zinc finger protein 36, C3H type, homolog (mouse)
14669	Humv370B17	1.33941	-9.30719	6.61709e-11	4.36296e-08	54674	leucine rich repeat neuronal 3
33220	Humv337N11	-0.849157	9.18408	7.00738e-11	4.52789e-08	2295	forkhead box F2
12323	Humv371I04	0.798106	-9.22379	8.26801e-11	5.2377e-08	4651	myosin X
2437	Humv311A13	-0.482227	9.22582	1.09015e-10	6.77316e-08	NA	NA
32401	Humv333C11	0.826881	-8.9681	1.26921e-10	7.73689e-08	8572	PDZ and LIM domain 4
7247	Humv324K15	-0.576697	8.82913	1.86595e-10	1.11639e-07	57568	signal-induced proliferation-associated 1 like 2
16845	Humv348C18	0.492912	-8.88305	2.07334e-10	1.20217e-07	79668	poly (ADP-ribose) polymerase family, member 8
20682	Humv338F07	0.693464	-8.78629	2.10231e-10	1.20217e-07	57162	pellino homolog 1 (Drosophila)
29420	Humv352O10	0.773179	-8.78047	2.1367e-10	1.20217e-07	9334	UDP-Gal:betaGlcNAc beta 1,4- galactosyltransferase, polypeptide 5
36365	Humv338B24	0.725351	-8.86832	2.15816e-10	1.20217e-07	58472	sulfide quinone reductase-like (yeast)
22174	Humv328H20	1.04467	-8.76138	2.25359e-10	1.23405e-07	10384	butyrophilin, subfamily 3, member A3
34816	Humv340P24	0.843421	-8.76086	2.8935e-10	1.55805e-07	5371	promyelocytic leukemia
3681	Humv369D02	0.753564	-8.55309	4.04071e-10	2.14012e-07	669	2,3-bisphosphoglycerate mutase
26858	Humv326F09	0.615212	-8.53653	4.23359e-10	2.19963e-07	25841	ankyrin repeat and BTB (POZ) domain containing 2
13780	Humv357O05	1.11678	-8.5319	4.28924e-10	2.19963e-07	5806	pentraxin-related gene, rapidly induced by IL-1 beta
12238	Humv360E16	0.643899	-8.60549	4.43279e-10	2.23773e-07	840	caspase 7, apoptosis-related cysteine peptidase
26200	Humv341O21	0.617172	-8.65538	4.96157e-10	2.46613e-07	5699	proteasome (prosome, macropain) subunit, beta type, 10
37355	Humv364I12	0.893614	-8.41945	5.89362e-10	2.88502e-07	3136	major histocompatibility complex, class I, H (pseudogene)
26846	Humv324F21	1.07219	-8.40503	6.13935e-10	2.96045e-07	8828	neuropilin 2
11360	Humv348N16	-0.643836	8.46747	6.4915e-10	3.08423e-07	NA	NA
14302	Humv324F17	1.16618	-8.3593	6.98981e-10	3.22676e-07	8828	neuropilin 2
17828	Humv373N06	0.824368	-8.35923	6.99126e-10	3.22676e-07	9435	carbohydrate (N-acetylglucosamine-6-O) sulfotransferase 2
12948	Humv351P05	0.501987	-8.33467	7.4965e-10	3.41122e-07	85301	collagen, type XXVII, alpha 1
12970	Humv354H05	0.787543	-8.25378	9.43825e-10	4.23515e-07	91010	formin-like 3
3433	Humv338D02	0.772813	-8.31613	9.88929e-10	4.37676e-07	58472	sulfide quinone reductase-like (yeast)
18161	Humv317A06	1.16869	-8.21251	1.06185e-09	4.63597e-07	3696	integrin, beta 8
15052	Humv320M05	0.576813	-8.14297	1.29565e-09	5.5813e-07	4891	solute carrier family 11 (proton-coupled divalent metal ion transporters), member 2
26183	Humv339K21	0.85082	-8.13209	1.33667e-09	5.68224e-07	57520	HECT, C2 and WW domain containing E3 ubiquitin protein ligase 2
7221	Humv321C15	1.06798	-8.11391	1.40822e-09	5.90866e-07	6648	superoxide dismutase 2, mitochondrial
1204	Humv353O01	-0.66266	8.06126	1.63811e-09	6.78516e-07	7832	BTG family, member 2
31518	Humv320H23	0.950699	-8.03657	1.75867e-09	7.19229e-07	135112	nuclear receptor coactivator 7
28321	Humv313D10	0.918709	-8.24042	1.93824e-09	7.82756e-07	22990	pecanex homolog (Drosophila)
15857	Humv323D06	1.44113	-8.13435	2.05329e-09	8.18983e-07	8942	kynureninase (L-kynurenine hydrolase)
25340	Humv332P09	0.499959	-7.97248	2.11539e-09	8.33463e-07	9467	SH3-domain binding protein 5 (BTK-associated)
29108	Humv313O10	0.713631	-8.00536	2.36801e-09	9.18184e-07	9766	KIAA0247
19880	Humv335O19	-0.898121	7.93061	2.38725e-09	9.18184e-07	54407	solute carrier family 38, member 2
11451	Humv360J04	0.698525	-8.06537	2.48432e-09	9.44275e-07	25841	ankyrin repeat and BTB (POZ) domain containing 2
5011	Humv339J02	1.09894	-7.89982	2.60952e-09	9.80329e-07	64116	solute carrier family 39 (zinc transporter), member 8
5994	Humv364E02	0.971354	-7.94245	2.82973e-09	1.05084e-06	3575	interleukin 7 receptor
18695	Humv383I18	1.01547	-7.85715	2.95276e-09	1.08407e-06	9242	musculin (activated B-cell factor-1)
19169	Humv345D07	0.654542	-7.84313	3.07523e-09	1.10807e-06	51312	solute carrier family 25, member 37
13601	Humv335C05	-0.937054	7.91181	3.08675e-09	1.10807e-06	NA	NA
1758	Humv324F13	1.11799	-7.80321	3.45294e-09	1.2193e-06	8828	neuropilin 2
29205	Humv325C22	0.693794	-7.79804	3.50521e-09	1.2193e-06	84886	chromosome 1 open reading frame 198
16375	Humv387L18	-1.129	7.79759	3.50982e-09	1.2193e-06	2619	growth arrest-specific 1
17283	Humv305J06	0.653579	-7.79162	3.5712e-09	1.22743e-06	5770	protein tyrosine phosphatase, non-receptor type 1
6557	Humv336D15	0.81364	-8.00282	3.68482e-09	1.25315e-06	84102	solute carrier family 41, member 2
975	Humv324K13	-0.81765	7.74876	4.04511e-09	1.36135e-06	57568	signal-induced proliferation-associated 1 like 2
30769	Humv325A10	0.763891	-7.72313	4.35854e-09	1.45171e-06	9414	tight junction protein 2 (zona occludens 2)
18931	Humv315L07	1.13958	-7.66924	5.10013e-09	1.68138e-06	8767	receptor-interacting serine-threonine kinase 2
18928	Humv314P19	-1.08736	7.65548	5.30928e-09	1.73265e-06	28984	chromosome 13 open reading frame 15
930	Humv319G01	0.888262	-7.78	6.77298e-09	2.15818e-06	79132	DEXH (Asp-Glu-X-His) box polypeptide 58
34011	Humv338I11	0.611151	-7.70509	6.78268e-09	2.15818e-06	255488	ring finger 144B
12830	Humv336H17	0.391327	-7.57018	6.81362e-09	2.15818e-06	23143	leucine-rich repeats and calponin homology (CH) domain containing 1
34898	Humv351H12	0.701852	-7.61135	7.28065e-09	2.28372e-06	3084	neuregulin 1
27183	Humv366J21	0.698606	-7.60618	7.38968e-09	2.29563e-06	4862	neuronal PAS domain protein 2
10587	Humv350K04	0.972324	-7.5629	8.36904e-09	2.57511e-06	81894	solute carrier family 25, member 28
34221	Humv364A23	-0.454521	7.44995	9.69729e-09	2.95566e-06	23255	KIAA0802
10445	Humv332C16	0.907867	-7.48816	1.03805e-08	3.13432e-06	85441	peroxisomal proliferator-activated receptor A interacting complex 285
8096	Humv332N15	0.475906	-7.61519	1.06646e-08	3.1903e-06	7187	TNF receptor-associated factor 3
6676	Humv351P03	0.474701	-7.34135	1.33548e-08	3.9142e-06	85301	collagen, type XXVII, alpha 1
19958	Humv345G19	0.698562	-7.33982	1.34152e-08	3.9142e-06	9589	Wilms tumor 1 associated protein
17703	Humv357J18	0.625897	-7.46257	1.34479e-08	3.9142e-06	5580	protein kinase C, delta
25500	Humv352P09	1.06028	-7.32344	1.40802e-08	4.06164e-06	3460	interferon gamma receptor 2 (interferon gamma transducer 1)
19765	Humv321C19	1.21751	-7.31034	1.46359e-08	4.18458e-06	6648	superoxide dismutase 2, mitochondrial
17749	Humv363B18	-0.699274	7.29193	1.54544e-08	4.3768e-06	25925	zinc finger protein 521
4272	Humv344O14	0.709019	-7.28921	1.55792e-08	4.3768e-06	4651	myosin X
23869	Humv344B20	-0.489802	7.27916	1.60489e-08	4.46989e-06	57688	zinc finger, SWIM-type containing 6
20574	Humv324F19	0.684224	-7.26689	1.66423e-08	4.59555e-06	8828	neuropilin 2
21334	Humv321E19	1.3419	-7.25843	1.70644e-08	4.67218e-06	22858	intestinal cell (MAK-like) kinase
37041	Humv325A12	0.585569	-7.85503	1.7921e-08	4.86546e-06	9414	tight junction protein 2 (zona occludens 2)
25571	Humv361L09	0.701706	-7.21679	1.93046e-08	5.19745e-06	4088	SMAD family member 3
6650	Humv348H03	1.64733	-7.30748	2.0903e-08	5.58127e-06	3434	interferon-induced protein with tetratricopeptide repeats 1
243	Humv331L01	-0.838078	7.10129	2.72023e-08	7.2037e-06	23677	SH3-domain binding protein 4
17569	Humv341B06	-0.820147	7.14838	2.7836e-08	7.3116e-06	6563	solute carrier family 14 (urea transporter), member 1 (Kidd blood group)
31429	Humv309D23	0.697311	-7.07706	2.92359e-08	7.61737e-06	231	aldo-keto reductase family 1, member B1 (aldose reductase)
37302	Humv357E24	-1.69232	7.95452	3.24441e-08	8.38562e-06	2921	chemokine (C-X-C motif) ligand 3
291	Humv337L01	0.550975	-7.01022	3.56787e-08	9.14847e-06	55362	transmembrane protein 63B
17320	Humv309N18	0.643991	-7.00009	3.6773e-08	9.35482e-06	3732	CD82 molecule
37108	Humv333M12	0.783368	-7.16841	3.70782e-08	9.35877e-06	2643	GTP cyclohydrolase 1 (dopa-responsive dystonia)
14959	Humv308I17	0.780255	-7.0213	4.03724e-08	1.01113e-05	4791	nuclear factor of kappa light polypeptide gene enhancer in B-cells 2 (p49/p100)
5931	Humv356I02	0.918843	-6.95067	4.26188e-08	1.0473e-05	4487	msh homeobox 1
3440	Humv338P14	0.977468	-7.05832	4.26757e-08	1.0473e-05	10561	interferon-induced protein 44
5612	Humv316M02	0.350194	-6.94934	4.27891e-08	1.0473e-05	23636	nucleoporin 62kDa
23779	Humv333J08	0.750282	-6.93946	4.40709e-08	1.07056e-05	10346	tripartite motif-containing 22
7217	Humv321C03	0.780658	-6.97221	4.66259e-08	1.12417e-05	5698	proteasome (prosome, macropain) subunit, beta type, 9 (large multifunctional peptidase 2)
32701	Humv370C23	0.706392	-6.91517	4.73907e-08	1.13415e-05	219699	unc-5 homolog B (C. elegans)
34029	Humv340A23	0.569561	-6.89803	4.98828e-08	1.18233e-05	221178	spermatogenesis associated 13
3542	Humv351H14	0.75367	-6.89634	5.01358e-08	1.18233e-05	3084	neuregulin 1
25966	Humv312G21	0.495436	-6.908	5.63076e-08	1.31825e-05	55506	H2A histone family, member Y2
7202	Humv319G03	0.501688	-6.90384	5.70013e-08	1.32489e-05	79132	DEXH (Asp-Glu-X-His) box polypeptide 58
554	Humv370H01	-0.688304	7.56769	5.97566e-08	1.37901e-05	65059	Ras association (RalGDS/AF-6) and pleckstrin homology domains 1
8749	Humv316A15	-0.449983	6.83075	6.10173e-08	1.39812e-05	7227	trichorhinophalangeal syndrome I
3371	Humv330L02	-0.621237	6.82533	6.2015e-08	1.41097e-05	55504	tumor necrosis factor receptor superfamily, member 19
30287	Humv362J22	-0.701652	6.80026	6.68583e-08	1.51053e-05	84807	T-cell activation NFKB-like protein
2251	Humv386J01	0.878159	-6.79451	6.80202e-08	1.52611e-05	629	complement factor B
20289	Humv387C07	0.402567	-6.82429	7.20512e-08	1.6054e-05	2968	general transcription factor IIH, polypeptide 4, 52kDa
30663	Humv311I22	0.558107	-6.92843	7.30411e-08	1.61631e-05	57556	sema domain, transmembrane domain (TM), and cytoplasmic domain, (semaphorin) 6A
13429	Humv313C17	0.935105	-6.72456	8.39173e-08	1.84435e-05	8542	apolipoprotein L, 1
13079	Humv367L17	0.675703	-6.76467	8.59094e-08	1.87538e-05	57597	BAH domain and coiled-coil containing 1
22513	Humv371D08	0.451074	-6.69661	9.12723e-08	1.97908e-05	4277	MHC class I polypeptide-related sequence B
36206	Humv318F24	0.414512	-6.68918	9.33349e-08	2.01031e-05	9644	SH3 and PX domains 2A
10381	Humv324C16	1.03592	-6.76072	1.00868e-07	2.14272e-05	2635	guanylate binding protein 3
17688	Humv355N18	1.94551	-6.93453	1.01331e-07	2.14272e-05	7412	vascular cell adhesion molecule 1
20736	Humv344N19	0.786958	-6.65988	1.01937e-07	2.14272e-05	4794	nuclear factor of kappa light polypeptide gene enhancer in B-cells inhibitor, epsilon
14623	Humv364J17	-0.584043	6.70614	1.02135e-07	2.14272e-05	3667	insulin receptor substrate 1
19977	Humv348C07	0.594486	-6.69366	1.05976e-07	2.20777e-05	55691	FERM domain containing 4A
4867	Humv321J02	0.409302	-6.64131	1.07796e-07	2.20777e-05	11120	butyrophilin, subfamily 2, member A1
4490	Humv372G02	0.555767	-6.63845	1.08727e-07	2.20777e-05	NA	NA
7280	Humv328O15	0.780041	-6.63842	1.08738e-07	2.20777e-05	57169	zinc finger, NFX1-type containing 1
14919	Humv303I17	0.64601	-6.73477	1.08767e-07	2.20777e-05	23034	sterile alpha motif domain containing 4A
12802	Humv333H05	-0.570909	6.6366	1.09336e-07	2.20777e-05	23135	jumonji domain containing 3, histone lysine demethylase
24838	Humv367E20	0.848091	-7.03698	1.12461e-07	2.25676e-05	9788	metastasis suppressor 1
14907	Humv302I05	0.896629	-6.69503	1.22089e-07	2.43484e-05	9235	interleukin 32
32276	Humv317O11	1.4589	-6.5878	1.26652e-07	2.51035e-05	7980	tissue factor pathway inhibitor 2
14350	Humv330F17	0.465438	-6.561	1.37315e-07	2.7051e-05	53947	alpha 1,4-galactosyltransferase (globotriaosylceramide synthase)
9120	Humv362M15	0.605723	-6.55506	1.39794e-07	2.73725e-05	23102	TBC1 domain family, member 2B
31571	Humv327L11	1.90965	-6.52253	1.54214e-07	3.00141e-05	7130	tumor necrosis factor, alpha-induced protein 6
16506	Humv306G06	1.04053	-6.51759	1.56532e-07	3.02829e-05	89795	neuron navigator 3
34266	Humv370E11	0.59621	-6.47262	1.79303e-07	3.44209e-05	91607	schlafen family member 11
23560	Humv305N20	0.396628	-6.47124	1.80052e-07	3.44209e-05	28996	homeodomain interacting protein kinase 2
3331	Humv325L02	0.705636	-6.46511	1.83419e-07	3.48583e-05	8111	G protein-coupled receptor 68
9899	Humv362L04	-0.581128	6.46916	2.06289e-07	3.89753e-05	84807	T-cell activation NFKB-like protein
28009	Humv372A09	0.999091	-6.48267	2.26843e-07	4.26095e-05	114897	C1q and tumor necrosis factor related protein 1
20819	Humv355J07	-0.569882	6.39246	2.28488e-07	4.26705e-05	25992	sushi, nidogen and EGF-like domains 1
13593	Humv334C05	0.472553	-6.41241	2.44252e-07	4.53523e-05	325	amyloid P component, serum
4173	Humv332C14	0.760305	-6.35322	2.57308e-07	4.75035e-05	85441	peroxisomal proliferator-activated receptor A interacting complex 285
1175	Humv349K13	0.655239	-6.34944	2.60268e-07	4.77769e-05	5937	RNA binding motif, single stranded interacting protein 1
7438	Humv348G15	0.351071	-6.32116	2.83548e-07	5.17564e-05	166785	methylmalonic aciduria (cobalamin deficiency) cblA type
37052	Humv326M12	0.556755	-6.73366	2.99522e-07	5.43649e-05	5533	protein phosphatase 3 (formerly 2B), catalytic subunit, gamma isoform
20646	Humv333F19	0.582615	-6.29933	3.02941e-07	5.46784e-05	91107	tripartite motif-containing 47
28579	Humv345L10	-0.52413	7.32602	3.05069e-07	5.47566e-05	139818	dedicator of cytokinesis 11
24447	Humv318I20	0.523901	-6.32202	3.1978e-07	5.70798e-05	219699	unc-5 homolog B (C. elegans)
5631	Humv318I14	0.380338	-6.27382	3.27299e-07	5.8101e-05	59338	pleckstrin homology domain containing, family A (phosphoinositide binding specific) member 1
6915	Humv381L03	0.490388	-6.2788	3.63817e-07	6.42307e-05	23264	zinc finger CCCH-type containing 7B
21677	Humv364A19	-0.531836	6.52192	3.69385e-07	6.48593e-05	23255	KIAA0802
7277	Humv328C15	0.649645	-6.31305	3.72928e-07	6.51274e-05	2181	acyl-CoA synthetase long-chain family member 3
9973	Humv371D16	0.293198	-6.30525	3.81573e-07	6.62788e-05	4276	MHC class I polypeptide-related sequence A
8993	Humv347A03	-0.619868	6.2022	4.06742e-07	7.02729e-05	80332	ADAM metallopeptidase domain 33
21751	Humv373I19	0.593565	-6.40371	4.37148e-07	7.51244e-05	285590	SH3 and PX domains 2B
11297	Humv341B04	-0.8478	6.19711	4.64404e-07	7.93861e-05	6563	solute carrier family 14 (urea transporter), member 1 (Kidd blood group)
35006	Humv364H24	0.412988	-6.16062	5.17961e-07	8.80752e-05	79155	TNFAIP3 interacting protein 2
25391	Humv338L21	-0.434579	6.11897	5.23729e-07	8.85896e-05	57559	STAM binding protein-like 1
1653	Humv311B13	0.337394	-6.15323	5.29527e-07	8.88222e-05	1592	cytochrome P450, family 26, subfamily A, polypeptide 1
6051	Humv371I02	0.455144	-6.11468	5.30602e-07	8.88222e-05	79834	NKF3 kinase family member
8316	Humv360N03	0.832914	-6.08976	5.72357e-07	9.48613e-05	629	complement factor B
14744	Humv379N17	0.506592	-6.12713	5.7255e-07	9.48613e-05	7726	tripartite motif-containing 26
976	Humv324O13	0.377618	-6.10738	6.07431e-07	0.000100127	23266	latrophilin 2
35501	Humv328C24	0.443136	-6.06321	6.20473e-07	0.000101378	55905	zinc finger protein 313
2653	Humv338A13	0.733922	-6.06277	6.21297e-07	0.000101378	3106	major histocompatibility complex, class I, B
6563	Humv337L03	0.477359	-6.05549	6.35218e-07	0.000103129	55362	transmembrane protein 63B
14740	Humv379N05	0.343642	-6.05162	6.42724e-07	0.000103826	64787	EPS8-like 2
16901	Humv355C18	0.609602	-6.00828	7.33303e-07	0.000117868	8613	phosphatidic acid phosphatase type 2B
8805	Humv323A15	1.10305	-6.06591	7.71901e-07	0.000123458	64135	interferon induced with helicase C domain 1
12385	Humv379A04	0.696722	-6.43174	7.8064e-07	0.000124241	91010	formin-like 3
28515	Humv337L10	-0.717083	6.04233	8.27528e-07	0.000131058	4609	v-myc myelocytomatosis viral oncogene homolog (avian)
28429	Humv326D22	0.672544	-6.12025	8.44254e-07	0.000133054	7706	tripartite motif-containing 25
23018	Humv336G08	0.501906	-6.03364	8.49028e-07	0.000133157	8676	syntaxin 11
6472	Humv325P15	0.796012	-5.95536	8.61461e-07	0.000134455	29126	CD274 molecule
27757	Humv340A21	0.531761	-6.0192	8.85978e-07	0.000137616	221178	spermatogenesis associated 13
960	Humv322O13	-0.66601	5.97939	8.91406e-07	0.000137797	51421	angiomotin like 2
23770	Humv332F08	0.588669	-5.92499	9.4492e-07	0.000145374	55337	hypothetical protein FLJ11286
7518	Humv358G15	-0.588311	5.98939	9.67498e-07	0.000148142	3673	integrin, alpha 2 (CD49B, alpha 2 subunit of VLA-2 receptor)
18481	Humv357A06	-0.350767	5.97105	1.02138e-06	0.000155654	57406	abhydrolase domain containing 6
35051	Humv370L12	0.470188	-5.89543	1.0339e-06	0.000156823	5970	v-rel reticuloendotheliosis viral oncogene homolog A, nuclear factor of kappa light polypeptide gene enhancer in B-cells 3, p65 (avian)
16018	Humv343H06	-0.489051	6.00018	1.05328e-06	0.000159016	NA	NA
8119	Humv335J15	0.66885	-5.88456	1.06872e-06	0.00015993	10906	TRAF-type zinc finger domain containing 1
1763	Humv325J01	-0.698004	5.8844	1.06924e-06	0.00015993	NA	NA
9191	Humv371I15	-0.556051	5.97047	1.14827e-06	0.000170459	10221	tribbles homolog 1 (Drosophila)
218	Humv328H01	0.344379	-5.86044	1.15018e-06	0.000170459	9972	nucleoporin 153kDa
9420	Humv302P04	0.613931	-5.85188	1.18059e-06	0.000173122	51667	negative regulator of ubiquitin-like proteins 1
13664	Humv342O17	-0.306984	5.8857	1.18082e-06	0.000173122	1969	EPH receptor A2
4909	Humv326B14	-0.302631	5.85087	1.18422e-06	0.000173122	3909	laminin, alpha 3
14613	Humv363B17	0.479323	-5.84253	1.21467e-06	0.000176523	5696	proteasome (prosome, macropain) subunit, beta type, 8 (large multifunctional peptidase 7)
12799	Humv332L17	0.295219	-5.84152	1.21842e-06	0.000176523	4772	nuclear factor of activated T-cells, cytoplasmic, calcineurin-dependent 1
1806	Humv330F13	1.33114	-6.38687	1.26461e-06	0.000182397	135	adenosine A2a receptor
6118	Humv379E14	0.388251	-5.82206	1.29284e-06	0.00018564	29	active BCR-related gene
14191	Humv310J17	0.422016	-5.81287	1.32956e-06	0.000190068	11213	interleukin-1 receptor-associated kinase 3
23862	Humv343F20	0.35259	-5.82745	1.40654e-06	0.000200187	51601	lipoyltransferase 1
33077	Humv319B23	0.812138	-5.77986	1.47025e-06	0.000208338	10938	EH-domain containing 1
29315	Humv339K10	0.788693	-5.77513	1.49164e-06	0.000210445	2247	fibroblast growth factor 2 (basic)
14399	Humv336J17	-0.406832	5.89617	1.60143e-06	0.000224952	4008	LIM domain 7
4374	Humv357G14	-1.31003	5.74378	1.64116e-06	0.000229535	2919	chemokine (C-X-C motif) ligand 1 (melanoma growth stimulating activity, alpha)
34184	Humv359M23	-0.375673	5.73888	1.66586e-06	0.00023183	94241	tumor protein p53 inducible nuclear protein 1
9149	Humv366A15	0.448452	-5.73769	1.67192e-06	0.00023183	81844	tripartite motif-containing 56
18394	Humv346E06	0.653884	-5.72896	1.71701e-06	0.000237065	9536	prostaglandin E synthase
26731	Humv310J09	0.913624	-5.71906	1.76962e-06	0.000243289	3383	intercellular adhesion molecule 1 (CD54), human rhinovirus receptor
30652	Humv310M10	0.565679	-5.70467	1.84894e-06	0.000253117	54498	spermine oxidase
16746	Humv336G06	0.463674	-5.69246	1.91905e-06	0.00026103	8676	syntaxin 11
2750	Humv350E13	0.544319	-5.75715	1.9229e-06	0.00026103	58494	junctional adhesion molecule 2
5188	Humv361N02	0.431307	-5.68867	1.94134e-06	0.00026243	63901	family with sequence similarity 111, member A
10362	Humv322G04	0.612793	-5.71573	1.96761e-06	0.000264873	7474	wingless-type MMTV integration site family, member 5A
17534	Humv336F18	0.45786	-5.67318	2.03523e-06	0.000272839	116496	family with sequence similarity 129, member A
33114	Humv324F11	0.645571	-5.69871	2.07088e-06	0.000275548	8828	neuropilin 2
27510	Humv309E21	0.901019	-5.66723	2.07249e-06	0.000275548	9262	serine/threonine kinase 17b
3237	Humv313D14	1.18618	-5.68934	2.13007e-06	0.000281744	623	bradykinin receptor B1
35757	Humv360C24	0.512675	-5.65724	2.13654e-06	0.000281744	55701	hypothetical protein FLJ10357
14442	Humv342F05	0.412538	-5.65308	2.16381e-06	0.00028418	5993	regulatory factor X, 5 (influences HLA class II expression)
25344	Humv332P21	0.638795	-5.74087	2.24096e-06	0.000292313	23180	raftlin, lipid raft linker 1
24391	Humv311I20	0.524351	-5.70504	2.24383e-06	0.000292313	NA	NA
36868	Humv303M12	-0.747534	5.66987	2.25844e-06	0.000293035	960	CD44 molecule (Indian blood group)
1232	Humv356O13	0.346702	-5.63171	2.30949e-06	0.00029846	93349	hypothetical protein BC004921
16066	Humv349H06	-0.437869	5.66054	2.32269e-06	0.00029897	147463	ankyrin repeat domain 29
13145	Humv376D05	0.58139	-5.65524	2.35998e-06	0.000302565	28232	solute carrier organic anion transporter family, member 3A1
18307	Humv335I06	0.445696	-5.61754	2.41144e-06	0.00030794	3601	interleukin 15 receptor, alpha
31684	Humv341P11	0.459844	-5.61035	2.46492e-06	0.00031353	3454	interferon (alpha, beta and omega) receptor 1
11262	Humv336F16	0.550946	-5.63927	2.47609e-06	0.000313716	116496	family with sequence similarity 129, member A
19743	Humv318K19	1.11178	-5.61385	2.67275e-06	0.00033731	23586	DEAD (Asp-Glu-Ala-Asp) box polypeptide 58
24848	Humv368M20	0.833935	-5.75484	2.69241e-06	0.000338468	8507	ectodermal-neural cortex (with BTB-like domain)
20119	Humv365K19	2.35103	-6.13715	2.79191e-06	0.000349616	3627	chemokine (C-X-C motif) ligand 10
19881	Humv336C07	-0.604544	5.56711	2.81217e-06	0.000350793	25821	mitochondrial translation optimization 1 homolog (S. cerevisiae)
33175	Humv331J23	-0.636542	5.56449	2.83467e-06	0.000352241	23677	SH3-domain binding protein 4
19766	Humv321G19	1.23451	-5.54909	2.97098e-06	0.000367764	221662	RNA binding motif protein 24
119	Humv315L13	0.617538	-5.53534	3.09816e-06	0.000381449	4683	nibrin
18170	Humv318E06	0.371603	-5.59541	3.10515e-06	0.000381449	23268	dynamin binding protein
7238	Humv323G15	0.511831	-5.52805	3.16776e-06	0.000387667	84141	transmembrane protein 166
13507	Humv323K05	0.662302	-5.52386	3.2084e-06	0.000391159	6772	signal transducer and activator of transcription 1, 91kDa
35413	Humv317C24	0.513917	-5.52026	3.24382e-06	0.00039399	56829	zinc finger CCCH-type, antiviral 1
6603	Humv342L03	0.503706	-5.61281	3.25641e-06	0.000394038	9641	inhibitor of kappa light polypeptide gene enhancer in B-cells, kinase epsilon
9089	Humv359A03	0.517047	-5.5087	3.36021e-06	0.000405081	734	oxidative stress induced growth inhibitor family member 2
10574	Humv348G16	-0.566343	5.54526	3.60291e-06	0.000432124	29970	schwannomin interacting protein 1
14403	Humv337J05	-0.920227	5.48505	3.61129e-06	0.000432124	5292	pim-1 oncogene
19223	Humv351L19	0.469009	-5.63635	3.76231e-06	0.000448534	57597	BAH domain and coiled-coil containing 1
23247	Humv364K20	0.339743	-5.48602	3.92549e-06	0.000465826	7258	testis specific protein, Y-linked 1
8729	Humv314A03	0.465582	-5.45678	3.93619e-06	0.000465826	11237	ring finger protein 24
24793	Humv362A08	-0.588954	5.50199	4.09614e-06	0.000482985	9021	suppressor of cytokine signaling 3
20657	Humv335B07	0.674136	-5.4268	4.31265e-06	0.000506665	2113	v-ets erythroblastosis virus E26 oncogene homolog 1 (avian)
331	Humv342L01	0.62897	-5.47891	4.38628e-06	0.000513449	9641	inhibitor of kappa light polypeptide gene enhancer in B-cells, kinase epsilon
3274	Humv318H02	0.577953	-5.44617	4.42527e-06	0.000516144	9644	SH3 and PX domains 2A
34717	Humv328D24	0.460475	-5.44122	4.49158e-06	0.000521993	10385	butyrophilin, subfamily 2, member A2
145	Humv319D01	0.942765	-5.43917	4.5194e-06	0.000523344	10938	EH-domain containing 1
29695	Humv386K22	0.44213	-5.40861	4.55837e-06	0.00052597	57234	family with sequence similarity 91, member A2
23246	Humv364G20	0.679739	-5.40451	4.61567e-06	0.000530687	3105	major histocompatibility complex, class I, A
7923	Humv311J03	0.550117	-5.40312	4.63529e-06	0.000531053	55168	mitochondrial ribosomal protein S18A
28658	Humv355H10	-0.520787	5.51475	4.78683e-06	0.000546477	431707	LIM homeobox 8
33402	Humv360F11	0.511314	-5.38478	4.90162e-06	0.000557611	3107	major histocompatibility complex, class I, C
20998	Humv377F19	0.472839	-5.43658	4.97286e-06	0.000563731	10265	iroquois homeobox 5
5644	Humv320M02	0.627178	-5.3725	5.08839e-06	0.00057481	4940	2'-5'-oligoadenylate synthetase 3, 100kDa
5075	Humv347J02	0.362372	-5.3692	5.13968e-06	0.000578581	NA	NA
4427	Humv364K02	0.478601	-5.36277	5.24144e-06	0.000587988	NA	NA
34105	Humv350A11	0.476929	-5.36062	5.27587e-06	0.000589802	10950	BTG family, member 3
34631	Humv317L24	0.558571	-5.4399	5.39658e-06	0.000601216	84132	ubiquitin specific peptidase 42
8451	Humv377J03	-0.588513	5.34996	5.44983e-06	0.000602654	NA	NA
30501	Humv389B22	0.529335	-5.34944	5.45851e-06	0.000602654	NA	NA
15232	Humv342M17	0.452011	-5.34902	5.46545e-06	0.000602654	473	arginine-glutamic acid dipeptide (RE) repeats
5645	Humv320A14	-0.422034	5.33506	5.70272e-06	0.000626679	23371	tensin like C1 domain containing phosphatase (tensin 2)
3148	Humv302P02	0.647092	-5.324	5.89803e-06	0.000645945	51667	negative regulator of ubiquitin-like proteins 1
28156	Humv390M09	0.490547	-5.36973	6.06288e-06	0.000661756	NA	NA
23050	Humv340G08	-0.529759	5.31243	6.10941e-06	0.000664589	57161	pellino homolog 2 (Drosophila)
9765	Humv345D16	0.349852	-5.33467	6.18721e-06	0.000670793	56548	carbohydrate (N-acetylglucosamine 6-O) sulfotransferase 7
30106	Humv340F10	-0.597678	5.30538	6.24206e-06	0.000674477	6938	transcription factor 12 (HTF4, helix-loop-helix transcription factors 4)
32539	Humv350K11	-0.521381	5.29758	6.39193e-06	0.000688368	147495	adenomatosis polyposis coli down-regulated 1
32874	Humv392G11	-0.75593	5.29334	6.47494e-06	0.000694991	NA	NA
8146	Humv339F03	0.295122	-5.28862	6.56863e-06	0.000702713	55080	TAP binding protein-like
20531	Humv319J07	0.662346	-5.25403	7.29767e-06	0.000772077	24145	pannexin 1
18416	Humv348M18	0.572796	-5.25384	7.30177e-06	0.000772077	4249	mannosyl (alpha-1,6-)-glycoprotein beta-1,6-N-acetyl-glucosaminyltransferase
279	Humv335L13	0.555664	-5.47834	7.30593e-06	0.000772077	54103	hypothetical protein LOC54103
37185	Humv343A12	-0.742015	5.43825	7.3126e-06	0.000772077	7483	wingless-type MMTV integration site family, member 9A
22049	Humv313D08	0.602464	-5.24966	7.39523e-06	0.000778257	22990	pecanex homolog (Drosophila)
4326	Humv351G14	-0.572325	5.23821	7.65743e-06	0.000803235	114907	F-box protein 32
10610	Humv353G04	0.330324	-5.26918	8.16813e-06	0.000854032	1636	angiotensin I converting enzyme (peptidyl-dipeptidase A) 1
4221	Humv338C14	0.355134	-5.20761	8.40399e-06	0.000875858	27314	RAB30, member RAS oncogene family
7514	Humv358G03	0.491871	-5.2167	8.81825e-06	0.000916078	54726	OTU domain containing 4
28640	Humv352P22	0.304655	-5.36843	8.88296e-06	0.000919842	7391	upstream transcription factor 1
24021	Humv363B20	-0.606281	5.2247	9.3189e-06	0.000961901	54541	DNA-damage-inducible transcript 4
14183	Humv309J17	0.751137	-5.15869	9.7512e-06	0.00100332	3301	DnaJ (Hsp40) homolog, subfamily A, member 1
19821	Humv328C19	0.325429	-5.17895	9.87635e-06	0.00101297	23549	aspartyl aminopeptidase
655	Humv382L13	0.484404	-5.19943	1.00432e-05	0.00102683	192137	chromosome 2 open reading frame 12
19112	Humv337P19	0.30251	-5.14198	1.02587e-05	0.00104555	4277	MHC class I polypeptide-related sequence B
9078	Humv357E15	-0.383547	5.16495	1.03e-05	0.00104646	23429	RING1 and YY1 binding protein
13627	Humv338K05	0.538284	-5.13743	1.04017e-05	0.00105347	3134	major histocompatibility complex, class I, F
11120	Humv318N16	0.679907	-5.1193	1.09902e-05	0.0011096	10105	peptidylprolyl isomerase F (cyclophilin F)
24682	Humv348E08	-0.373631	5.21672	1.12887e-05	0.00113618	667	dystonin
9814	Humv351H16	0.35097	-5.12163	1.17293e-05	0.00117687	3084	neuregulin 1
7874	Humv305F03	0.392317	-5.08385	1.22386e-05	0.00122416	22904	strawberry notch homolog 2 (Drosophila)
13232	Humv386P17	0.797578	-5.07876	1.2429e-05	0.00123932	3106	major histocompatibility complex, class I, B
25369	Humv336D09	0.809787	-5.07776	1.24668e-05	0.00123932	55332	damage-regulated autophagy modulator
1822	Humv332F13	-0.336888	5.09255	1.2798e-05	0.00126833	60401	ectodysplasin A2 receptor
2500	Humv319M01	-0.34086	5.30586	1.30421e-05	0.00128857	10014	histone deacetylase 5
19762	Humv321G07	0.740082	-5.07961	1.33038e-05	0.00131042	9308	CD83 molecule
26259	Humv349K09	0.385133	-5.05254	1.3458e-05	0.00132159	5937	RNA binding motif, single stranded interacting protein 1
7157	Humv313C15	0.541665	-5.07295	1.3572e-05	0.00132874	8542	apolipoprotein L, 1
33931	Humv328I11	0.423481	-5.0481	1.36404e-05	0.00132935	57580	phosphatidylinositol 3,4,5-trisphosphate-dependent RAC exchanger 1
983	Humv325K13	-0.291675	5.07078	1.36605e-05	0.00132935	29855	ubinuclein 1
1463	Humv385K13	0.703912	-5.31594	1.42111e-05	0.00137877	165679	chromosome 3 open reading frame 57
10207	Humv302K16	0.893999	-5.05466	1.43366e-05	0.00138277	3097	human immunodeficiency virus type I enhancer binding protein 2
28565	Humv343D22	-1.17271	5.03137	1.43501e-05	0.00138277	6574	solute carrier family 20 (phosphate transporter), member 1
11900	Humv318M04	0.466053	-5.03067	1.43806e-05	0.00138277	54462	KIAA1128
14385	Humv335B05	0.610286	-5.01168	1.52324e-05	0.00146032	2113	v-ets erythroblastosis virus E26 oncogene homolog 1 (avian)
12632	Humv311P17	0.435275	-5.00683	1.54579e-05	0.00147524	4439	mutS homolog 5 (E. coli)
23809	Humv337B08	0.394386	-5.00637	1.54794e-05	0.00147524	1318	solute carrier family 31 (copper transporters), member 2
7911	Humv309J15	0.494596	-5.02769	1.55427e-05	0.00147693	3301	DnaJ (Hsp40) homolog, subfamily A, member 1
11950	Humv324E16	0.56883	-5.00322	1.56281e-05	0.00148069	1889	endothelin converting enzyme 1
22943	Humv326K20	0.347346	-4.99267	1.61355e-05	0.00152429	8795	tumor necrosis factor receptor superfamily, member 10b
1684	Humv315N01	-0.269294	5.00264	1.67528e-05	0.00157788	6422	secreted frizzled-related protein 1
1959	Humv349J13	1.06814	-5.13997	1.68005e-05	0.00157788	115362	guanylate binding protein 5
7519	Humv358K15	0.362573	-4.99774	1.70004e-05	0.00159202	353376	toll-like receptor adaptor molecule 2
12240	Humv360M16	0.367997	-5.11498	1.80139e-05	0.00168206	NA	NA
3705	Humv372D02	-0.447693	4.95413	1.81324e-05	0.00168825	57659	zinc finger and BTB domain containing 4
4877	Humv322B14	-0.490669	4.95167	1.82676e-05	0.00169595	23150	FERM domain containing 4B
13464	Humv317O17	0.335253	-4.94874	1.84303e-05	0.00170615	221830	TWIST neighbor
10822	Humv379G16	0.438033	-4.96635	1.86746e-05	0.00172383	29	active BCR-related gene
18974	Humv320H19	0.776387	-4.92785	1.96325e-05	0.00180708	135112	nuclear receptor coactivator 7
19303	Humv361L19	-0.37942	4.9209	2.00495e-05	0.00184022	4130	microtubule-associated protein 1A
12730	Humv324H05	-0.567739	4.96426	2.0138e-05	0.00184312	8609	Kruppel-like factor 7 (ubiquitous)
180	Humv323P01	0.28059	-4.96096	2.0335e-05	0.00185588	9887	Smg-7 homolog, nonsense mediated mRNA decay factor (C. elegans)
19899	Humv338K07	0.466164	-5.00768	2.06029e-05	0.00187504	3134	major histocompatibility complex, class I, F
2608	Humv332M13	-0.515957	5.35743	2.14835e-05	0.00194969	57688	zinc finger, SWIM-type containing 6
35874	Humv375G12	-0.524108	4.8946	2.17087e-05	0.00196172	55893	zinc finger protein 395
36973	Humv316A24	0.795476	-5.01724	2.17376e-05	0.00196172	5971	v-rel reticuloendotheliosis viral oncogene homolog B, nuclear factor of kappa light polypeptide gene enhancer in B-cells 3 (avian)
6423	Humv319L15	0.909955	-4.88844	2.21168e-05	0.00199039	4321	matrix metallopeptidase 12 (macrophage elastase)
37248	Humv350M24	0.468225	-4.9813	2.22268e-05	0.00199473	4343	Mov10, Moloney leukemia virus 10, homolog (mouse)
27091	Humv355J09	-0.381775	4.90364	2.25242e-05	0.00201582	130916	MTERF domain containing 2
23402	Humv384G08	0.356905	-4.89544	2.30829e-05	0.00206012	81575	apolipoprotein L domain containing 1
3198	Humv308H14	-0.370778	4.91625	2.32045e-05	0.00206526	862	runt-related transcription factor 1; translocated to, 1 (cyclin D-related)
26811	Humv320J09	-0.462732	4.89176	2.33377e-05	0.00207142	7124	tumor necrosis factor (TNF superfamily, member 2)
6751	Humv360L15	0.39499	-4.86844	2.3494e-05	0.00207957	54838	chromosome 10 open reading frame 26
2779	Humv354I01	0.507822	-4.9534	2.4083e-05	0.00212589	6274	S100 calcium binding protein A3
32490	Humv344G11	-0.327161	4.85625	2.43745e-05	0.00214575	91653	Boc homolog (mouse)
5995	Humv364I02	0.470559	-4.8525	2.46524e-05	0.00216432	3136	major histocompatibility complex, class I, H (pseudogene)
34619	Humv316L12	-0.297431	4.85783	2.58253e-05	0.00226115	9253	numb homolog (Drosophila)-like
9455	Humv306L16	-0.401718	4.84837	2.65644e-05	0.00231718	7049	transforming growth factor, beta receptor III
26299	Humv354K09	0.433454	-4.82643	2.66699e-05	0.00231718	103	adenosine deaminase, RNA-specific
8936	Humv339M15	-0.704924	4.84691	2.66804e-05	0.00231718	6744	sperm specific antigen 2
11783	Humv303I16	0.492488	-4.82158	2.70627e-05	0.00234408	1890	thymidine phosphorylase
15702	Humv303H18	0.442189	-4.83131	2.79516e-05	0.0024146	57514	Cdc42 GTPase-activating protein
26715	Humv308J09	0.587166	-4.80947	2.80693e-05	0.0024183	6891	transporter 2, ATP-binding cassette, sub-family B (MDR/TAP)
22778	Humv306G08	0.840833	-4.80563	2.83964e-05	0.00243997	89795	neuron navigator 3
30881	Humv339A10	0.534261	-4.84377	2.87337e-05	0.002457	83666	poly (ADP-ribose) polymerase family, member 9
3712	Humv372P14	0.496134	-4.80156	2.87467e-05	0.002457	4088	SMAD family member 3
16762	Humv338G06	0.44465	-4.81406	2.94264e-05	0.00250847	55601	DEAD (Asp-Glu-Ala-Asp) box polypeptide 60
22160	Humv326P20	0.578215	-4.79171	2.96132e-05	0.00251774	23024	PDZ domain containing RING finger 3
10768	Humv372O16	0.368828	-4.96467	2.98813e-05	0.00253387	64006	endogenous retroviral sequence K, 6
17753	Humv364B06	-0.354325	4.78463	3.02515e-05	0.00255855	116236	hypothetical protein LOC116236
31588	Humv329P11	0.483395	-4.79288	3.13438e-05	0.00264023	6776	signal transducer and activator of transcription 5A
18198	Humv321E18	0.792339	-4.77246	3.13807e-05	0.00264023	10767	HBS1-like (S. cerevisiae)
31938	Humv373H11	0.401058	-4.78958	3.16533e-05	0.00265624	388403	yippee-like 2 (Drosophila)
6360	Humv311P15	0.324909	-4.76796	3.18093e-05	0.00266242	4439	mutS homolog 5 (E. coli)
5882	Humv350E02	-0.465517	4.77861	3.27044e-05	0.00273027	NA	NA
7249	Humv325C03	-0.758763	4.75631	3.29447e-05	0.00274324	1490	connective tissue growth factor
37312	Humv358M24	-0.610519	4.7446	3.4126e-05	0.0028343	10370	Cbp/p300-interacting transactivator, with Glu/Asp-rich carboxy-terminal domain, 2
25578	Humv362H09	0.51106	-4.80264	3.46506e-05	0.00287049	124935	solute carrier family 43, member 2
1134	Humv344G13	-0.248897	4.75694	3.48839e-05	0.00288243	91653	Boc homolog (mouse)
25600	Humv364P21	0.431416	-4.73493	3.51338e-05	0.00289567	90362	family with sequence similarity 110, member B
8687	Humv308I15	0.304812	-4.72164	3.65667e-05	0.0030061	NA	NA
9361	Humv393A03	-0.787955	4.71862	3.68999e-05	0.00302579	3569	interleukin 6 (interferon, beta 2)
6572	Humv338P03	-0.287108	4.71235	3.7602e-05	0.00307556	51063	family with sequence similarity 26, member B
15408	Humv364M17	0.232569	-4.74952	3.79213e-05	0.00309384	6774	signal transducer and activator of transcription 3 (acute-phase response factor)
36428	Humv346N12	-0.69752	4.70431	3.85218e-05	0.00313492	133	adrenomedullin
22157	Humv326D20	0.576198	-4.72171	3.87381e-05	0.0031446	7706	tripartite motif-containing 25
1986	Humv353F01	-0.346223	4.72026	3.89055e-05	0.00315028	5900	ral guanine nucleotide dissociation stimulator
11341	Humv346B16	-0.386264	4.73914	3.90961e-05	0.00315779	818	calcium/calmodulin-dependent protein kinase (CaM kinase) II gamma
33454	Humv366F23	-0.251946	4.73545	3.95231e-05	0.00318432	160518	hypothetical protein MGC24039
18903	Humv311L19	0.310229	-4.69044	4.01618e-05	0.00322773	8831	synaptic Ras GTPase activating protein 1 homolog (rat)
26737	Humv311B09	0.289229	-4.67527	4.20333e-05	0.00336976	7093	tolloid-like 2
33858	Humv319E11	0.927511	-4.67357	4.22483e-05	0.00337861	6347	chemokine (C-C motif) ligand 2
28023	Humv373I21	0.474413	-4.79606	4.38545e-05	0.00349421	285590	SH3 and PX domains 2B
13649	Humv341C05	0.352652	-4.66071	4.39102e-05	0.00349421	84166	NLR family, CARD domain containing 5
7937	Humv313B03	0.401972	-4.64939	4.54277e-05	0.00360609	958	CD40 molecule, TNF receptor superfamily member 5
31404	Humv306P11	0.756838	-4.6458	4.59189e-05	0.00363614	490	ATPase, Ca++ transporting, plasma membrane 1
11273	Humv338B04	0.238058	-4.69009	4.80437e-05	0.00379484	837	caspase 4, apoptosis-related cysteine peptidase
25246	Humv320H21	0.523401	-4.62988	4.81638e-05	0.00379484	135112	nuclear receptor coactivator 7
8003	Humv321J03	-0.311315	4.62911	4.82753e-05	0.00379484	5924	Ras protein-specific guanine nucleotide-releasing factor 2
12897	Humv345D05	0.501069	-4.62601	4.87261e-05	0.00382098	51312	solute carrier family 25, member 37
31052	Humv360M10	0.378977	-4.64286	4.89585e-05	0.00382991	NA	NA
31663	Humv338L23	-0.514162	4.62327	4.91285e-05	0.00383392	57559	STAM binding protein-like 1
12750	Humv326H17	-0.373961	4.60422	5.20132e-05	0.00404926	7750	zinc finger, MYM-type 2
10385	Humv325C04	-0.299071	4.75345	5.33547e-05	0.00414371	5727	patched homolog 1 (Drosophila)
34126	Humv352E23	0.406329	-4.6281	5.41587e-05	0.00418898	8764	tumor necrosis factor receptor superfamily, member 14 (herpesvirus entry mediator)
18964	Humv319P07	0.456008	-4.59048	5.41969e-05	0.00418898	51296	solute carrier family 15, member 3
29402	Humv350G10	0.344089	-4.58906	5.44269e-05	0.00419672	158219	chromosome 9 open reading frame 52
13609	Humv336C05	-0.470176	4.59758	5.5989e-05	0.00430688	25821	mitochondrial translation optimization 1 homolog (S. cerevisiae)
34841	Humv344D12	0.514487	-4.56972	5.76691e-05	0.00442559	5295	phosphoinositide-3-kinase, regulatory subunit 1 (alpha)
15062	Humv321E17	0.427205	-4.78273	5.83308e-05	0.00446164	266727	MAM domain containing glycosylphosphatidylinositol anchor 1
1887	Humv340J13	0.381052	-4.64442	5.84151e-05	0.00446164	28232	solute carrier organic anion transporter family, member 3A1
9182	Humv370E15	0.449296	-4.56084	5.92209e-05	0.0045117	91607	schlafen family member 11
4445	Humv366C14	-0.403171	4.56012	5.93497e-05	0.0045117	152503	SH3 domain protein D19
31507	Humv319L11	0.619952	-4.54073	6.28895e-05	0.00476956	329	baculoviral IAP repeat-containing 2
17640	Humv349N18	0.349213	-4.53965	6.30916e-05	0.00477368	25890	ABI gene family, member 3 (NESH) binding protein
22999	Humv333K20	0.362936	-4.52789	6.53468e-05	0.00493277	83636	chromosome 19 open reading frame 12
12163	Humv351I04	0.312197	-4.52491	6.59318e-05	0.00496533	64319	fibrosin
9591	Humv323L16	0.365567	-4.53128	6.81168e-05	0.00511795	5396	paired related homeobox 1
21445	Humv335A19	0.615733	-4.56495	6.90165e-05	0.00517258	3656	interleukin-1 receptor-associated kinase 2
15385	Humv362A05	0.397607	-4.50873	6.91923e-05	0.00517258	4824	NK3 homeobox 1
27580	Humv318M09	0.290682	-4.52533	6.93242e-05	0.00517258	169792	GLIS family zinc finger 3
26174	Humv338G21	0.44253	-4.50117	7.07702e-05	0.00526555	3105	major histocompatibility complex, class I, A
6028	Humv368M02	0.390437	-4.50058	7.08962e-05	0.00526555	5293	phosphoinositide-3-kinase, catalytic, delta polypeptide
2978	Humv379E01	0.610463	-4.51315	7.18637e-05	0.00532516	1903	endothelial differentiation, sphingolipid G-protein-coupled receptor, 3
6698	Humv354H03	0.519132	-4.49297	7.25219e-05	0.00536164	441140	FLJ45422 protein
12228	Humv359M04	0.372659	-4.52004	7.42911e-05	0.00547459	221656	amine oxidase (flavin containing) domain 1
34004	Humv337M11	0.247213	-4.48444	7.43885e-05	0.00547459	80774	LIM domain containing 2
29245	Humv330C22	0.230253	-4.47317	7.69302e-05	0.00564878	7186	TNF receptor-associated factor 2
21191	Humv303I19	0.505124	-4.52374	7.77375e-05	0.00569511	23034	sterile alpha motif domain containing 4A
26710	Humv307F21	0.439661	-4.4671	7.83323e-05	0.00571765	64778	fibronectin type III domain containing 3B
13118	Humv372H17	0.350501	-4.48364	7.83992e-05	0.00571765	10260	DENN/MADD domain containing 4A
33945	Humv330A11	0.264017	-4.48216	7.87432e-05	0.00572981	29978	ubiquilin 2
16933	Humv359C18	-0.336771	4.45987	8.00379e-05	0.00581093	157378	transmembrane protein 65
15322	Humv354E05	0.281822	-4.54193	8.33053e-05	0.00603459	116238	TLC domain containing 1
25330	Humv331H09	0.582613	-4.43798	8.54235e-05	0.00616071	6303	spermidine/spermine N1-acetyltransferase 1
18188	Humv320M06	0.584797	-4.45451	8.54278e-05	0.00616071	4939	2'-5'-oligoadenylate synthetase 2, 69/71kDa
7197	Humv318C15	0.403103	-4.45344	8.56955e-05	0.00616626	7091	transducin-like enhancer of split 4 (E(sp1) homolog, Drosophila)
13028	Humv361P05	-0.222995	4.43577	8.59862e-05	0.00617343	245812	canopy 4 homolog (zebrafish)
18306	Humv335E06	-0.23877	4.43172	8.70276e-05	0.00623434	89796	neuron navigator 1
8372	Humv367N03	-0.219787	4.46184	8.80366e-05	0.00629267	NA	NA
26112	Humv330O21	0.258509	-4.41681	9.09701e-05	0.00648799	375790	agrin
4501	Humv373C14	-0.411128	4.4085	9.32441e-05	0.00663553	8322	frizzled homolog 4 (Drosophila)
23934	Humv352F20	-0.275514	4.40523	9.41543e-05	0.00668557	11039	glucuronidase, beta pseudogene
3940	Humv303O02	0.361488	-4.39746	9.63508e-05	0.00682654	11119	butyrophilin, subfamily 3, member A1
2720	Humv346M13	0.605609	-4.73936	9.65685e-05	0.00682699	7357	UDP-glucose ceramide glucosyltransferase
2518	Humv321E13	0.27698	-4.53598	9.68089e-05	0.00682904	266727	MAM domain containing glycosylphosphatidylinositol anchor 1
36578	Humv365F12	0.537149	-4.40402	9.91069e-05	0.00697591	9839	zinc finger E-box binding homeobox 2
20966	Humv373F19	0.415425	-4.40201	9.9693e-05	0.00700192	65108	MARCKS-like 1
4226	Humv339G02	0.488306	-4.42721	0.000102664	0.00719493	55008	hect domain and RLD 6
6551	Humv335L15	0.354472	-4.45824	0.000105405	0.00737107	54103	hypothetical protein LOC54103
37137	Humv337A12	-0.20714	4.37602	0.0001076	0.00750831	11227	UDP-N-acetyl-alpha-D-galactosamine:polypeptide N-acetylgalactosaminyltransferase 5 (GalNAc-T5)
22910	Humv322G20	0.221584	-4.35653	0.000108785	0.00757461	3280	hairy and enhancer of split 1, (Drosophila)
9129	Humv364A03	0.26218	-4.38738	0.000109327	0.007596	661	polymerase (RNA) III (DNA directed) polypeptide D, 44kDa
30614	Humv305E22	-0.482018	4.36728	0.000110394	0.0076397	5128	PCTAIRE protein kinase 2
23049	Humv340C08	-0.469691	4.35146	0.000110429	0.0076397	79774	growth hormone regulated TBC protein 1
15901	Humv328D18	-0.249866	4.41495	0.000112356	0.0077564	55809	transcriptional regulating factor 1
1766	Humv325F13	-0.89091	4.59587	0.000113489	0.00781791	5507	protein phosphatase 1, regulatory (inhibitor) subunit 3C
26249	Humv348C09	0.280007	-4.34093	0.000113927	0.00783142	55691	FERM domain containing 4A
156	Humv320P01	0.276206	-4.33955	0.000114392	0.00783491	5467	peroxisome proliferator-activated receptor delta
4001	Humv311C02	0.345679	-4.35494	0.000114463	0.00783491	NA	NA
22167	Humv327L20	0.53408	-4.33155	0.000117131	0.00800058	10133	optineurin
36924	Humv310M12	0.377388	-4.34444	0.000118039	0.00804557	54498	spermine oxidase
10506	Humv340G04	0.452384	-4.33394	0.000121725	0.00827933	122786	FERM domain containing 6
19964	Humv346O07	-0.29072	4.33175	0.000122508	0.00831513	92399	mitochondrial ribosome recycling factor
31087	Humv364I22	0.502176	-4.31401	0.00012337	0.00835607	3135	major histocompatibility complex, class I, G
36517	Humv357B24	0.52962	-4.31189	0.000124144	0.00839089	151636	deltex 3-like (Drosophila)
31083	Humv364I10	0.481452	-4.30513	0.000126647	0.0085422	3136	major histocompatibility complex, class I, H (pseudogene)
8231	Humv349J15	0.799138	-4.31814	0.00012749	0.0085754	115362	guanylate binding protein 5
14451	Humv343J05	0.329495	-4.30241	0.00012767	0.0085754	NA	NA
26254	Humv348G21	0.327157	-4.3497	0.000128259	0.00859705	1909	endothelin receptor type A
15585	Humv387A05	0.567366	-4.29791	0.000129379	0.00865419	3107	major histocompatibility complex, class I, C
22491	Humv368L08	0.373892	-4.32676	0.000130345	0.0087008	NA	NA
23581	Humv308B20	-0.269626	4.29321	0.000131186	0.00873891	57690	trinucleotide repeat containing 6C
30497	Humv389B10	0.661771	-4.29025	0.000132339	0.00879753	3105	major histocompatibility complex, class I, A
22227	Humv335L08	-0.470743	4.28665	0.000133751	0.00887317	5156	platelet-derived growth factor receptor, alpha polypeptide
33929	Humv328A11	0.209892	-4.28254	0.000135383	0.00895022	23682	RAB38, member RAS oncogene family
14161	Humv307B05	0.646357	-4.28226	0.000135497	0.00895022	10512	sema domain, immunoglobulin domain (Ig), short basic domain, secreted, (semaphorin) 3C
25362	Humv335H09	-0.282585	4.28164	0.000135744	0.00895022	51347	TAO kinase 3
31008	Humv354M22	0.483783	-4.27939	0.000136649	0.00899156	8878	sequestosome 1
34177	Humv359A11	-0.433003	4.27866	0.000136941	0.00899248	23353	unc-84 homolog A (C. elegans)
6407	Humv317L15	0.323033	-4.274	0.000138837	0.00909849	7461	CAP-GLY domain containing linker protein 2
1786	Humv328F01	-0.195046	4.28684	0.00013971	0.00913713	6239	ras responsive element binding protein 1
10370	Humv323G04	-0.357837	4.28425	0.000140769	0.00918781	79083	melanophilin
35423	Humv318K24	0.312709	-4.26814	0.000141258	0.00920114	54462	KIAA1128
15200	Humv338M17	-0.358879	4.31081	0.000143375	0.00932025	132864	cytoplasmic polyadenylation element binding protein 2
29135	Humv316K22	0.372074	-4.25658	0.000146153	0.00947379	23636	nucleoporin 62kDa
25179	Humv312L09	0.346163	-4.25587	0.00014646	0.00947379	60489	apolipoprotein B mRNA editing enzyme, catalytic polypeptide-like 3G
20061	Humv358C19	0.746913	-4.40796	0.000146806	0.00947379	3600	interleukin 15
25526	Humv355H21	-0.301764	4.25483	0.00014691	0.00947379	51278	immediate early response 5
17632	Humv348N18	-0.289665	4.26489	0.000148959	0.00958679	255967	PAN3 polyA specific ribonuclease subunit homolog (S. cerevisiae)
27626	Humv324E09	0.349304	-4.35445	0.000149466	0.00960032	965	CD58 molecule
12175	Humv352I16	0.312007	-4.25822	0.000151885	0.00973629	26053	autism susceptibility candidate 2
9362	Humv393E03	0.506425	-4.27248	0.00015251	0.00975701	9420	cytochrome P450, family 7, subfamily B, polypeptide 1
8925	Humv338A15	0.440786	-4.24044	0.000153269	0.00978622	3106	major histocompatibility complex, class I, B
20022	Humv353G19	0.406888	-4.23654	0.00015504	0.00987974	23515	MORC family CW-type zinc finger 3
33188	Humv333N11	-0.235472	4.25644	0.000159743	0.0101594	22903	BTB (POZ) domain containing 3
2575	Humv328I13	0.476054	-4.39665	0.000162277	0.0103003	57580	phosphatidylinositol 3,4,5-trisphosphate-dependent RAC exchanger 1
27021	Humv346B21	-0.317082	4.21856	0.000163462	0.0103551	25891	regeneration associated muscle protease
1623	Humv307J13	0.280696	-4.23158	0.000164154	0.0103786	5337	phospholipase D1, phosphatidylcholine-specific
18072	Humv305M18	0.359161	-4.21159	0.000166845	0.0105282	4862	neuronal PAS domain protein 2
18264	Humv329M18	0.231832	-4.21012	0.000167568	0.0105532	63908	N-ethylmaleimide-sensitive factor attachment protein, beta
4450	Humv367G02	0.233837	-4.29123	0.000168268	0.0105716	9788	metastasis suppressor 1
36325	Humv333B24	0.4047	-4.25394	0.000168691	0.0105716	6737	tripartite motif-containing 21
30042	Humv332F10	0.312269	-4.20754	0.000168841	0.0105716	55337	hypothetical protein FLJ11286
9136	Humv364M15	0.299665	-4.20341	0.000170904	0.01068	6774	signal transducer and activator of transcription 3 (acute-phase response factor)
31879	Humv365L23	0.269203	-4.21479	0.000172382	0.0107516	79191	iroquois homeobox 3
19750	Humv319G19	0.232579	-4.19899	0.000173138	0.0107779	8506	contactin associated protein 1
13628	Humv338O05	0.265291	-4.24314	0.000173973	0.0108091	83894	tetratricopeptide repeat domain 29
8637	Humv302A15	0.769296	-4.20661	0.000176534	0.0109472	4217	mitogen-activated protein kinase kinase kinase 5
21324	Humv320M07	0.296737	-4.2316	0.000179797	0.0111281	4891	solute carrier family 11 (proton-coupled divalent metal ion transporters), member 2
25503	Humv352L21	-0.395166	4.20829	0.000183539	0.011338	55893	zinc finger protein 395
4248	Humv341O14	-0.401843	4.23761	0.000185621	0.0114447	80000	KIAA1772
19090	Humv335H07	-0.346026	4.18495	0.000188008	0.0115698	51347	TAO kinase 3
23820	Humv338N08	-0.278226	4.3654	0.000189476	0.011638	8412	breast cancer anti-estrogen resistance 3
210	Humv327H01	-0.490248	4.16478	0.000191418	0.011735	262	adenosylmethionine decarboxylase 1
35478	Humv325G24	0.467495	-4.16283	0.000192515	0.0117799	5069	pregnancy-associated plasma protein A, pappalysin 1
22759	Humv303K20	0.613636	-4.16072	0.000193705	0.0118303	355	Fas (TNF receptor superfamily, member 6)
2613	Humv333A13	-0.293009	4.20081	0.000196288	0.0119654	23243	ankyrin repeat domain 28
23666	Humv319F08	-0.305065	4.15378	0.000197685	0.0120279	152503	SH3 domain protein D19
8999	Humv347I15	0.447774	-4.16701	0.000198064	0.0120283	57158	junctophilin 2
21	Humv303D13	0.408755	-4.17328	0.000202991	0.0123044	23604	death-associated protein kinase 2
3941	Humv303C14	0.871491	-4.13774	0.000207191	0.0125142	330	baculoviral IAP repeat-containing 3
17485	Humv330B18	0.319734	-4.15143	0.000207227	0.0125142	64718	unkempt homolog (Drosophila)-like
13493	Humv321C17	1.4444	-4.13683	0.000207742	0.0125219	6648	superoxide dismutase 2, mitochondrial
32531	Humv349K11	0.561142	-4.13468	0.000209051	0.0125768	NA	NA
17850	Humv376F06	0.409422	-4.13393	0.000209513	0.0125768	54464	5'-3' exoribonuclease 1
2910	Humv370E13	0.542012	-4.133	0.000210085	0.0125768	91607	schlafen family member 11
13623	Humv337K17	-0.256771	4.13264	0.000210304	0.0125768	55852	testis expressed 2
14202	Humv312F05	0.269959	-4.13198	0.000210709	0.0125768	9567	GTP binding protein 1
33363	Humv355J11	-0.306755	4.14523	0.000210989	0.0125768	25992	sushi, nidogen and EGF-like domains 1
35373	Humv312C24	-0.374236	4.14417	0.000211634	0.012592	4616	growth arrest and DNA-damage-inducible, beta
27925	Humv361A21	0.283858	-4.12618	0.000214317	0.0127282	1528	cytochrome b5 type A (microsomal)
30153	Humv346B10	-0.307222	4.12247	0.000216654	0.0128434	818	calcium/calmodulin-dependent protein kinase (CaM kinase) II gamma
15779	Humv313L06	-0.690079	4.1349	0.0002174	0.012864	4792	nuclear factor of kappa light polypeptide gene enhancer in B-cells inhibitor, alpha
31652	Humv337P11	0.404102	-4.12024	0.00021807	0.0128801	7726	tripartite motif-containing 26
16626	Humv321G06	0.21885	-4.11854	0.000219158	0.0129207	9841	zinc finger and BTB domain containing 24
12655	Humv314L17	0.611373	-4.12714	0.000222339	0.0130844	688	Kruppel-like factor 5 (intestinal)
6657	Humv349D03	0.417107	-4.16456	0.000228016	0.0133941	23461	ATP-binding cassette, sub-family A (ABC1), member 5
23866	Humv344F08	-0.433129	4.10397	0.000228685	0.013409	5921	RAS p21 protein activator (GTPase activating protein) 1
8939	Humv340I03	-0.27649	4.10275	0.000229504	0.0134326	7786	mitogen-activated protein kinase kinase kinase 12
12936	Humv349P17	-0.270621	4.09948	0.000231702	0.0135368	9859	centrosomal protein 170kDa
16922	Humv358G06	0.395331	-4.09452	0.000235081	0.0137074	7098	toll-like receptor 3
12281	Humv366A04	0.343717	-4.10732	0.000235471	0.0137074	214	activated leukocyte cell adhesion molecule
19635	Humv305K07	0.336215	-4.09027	0.000238015	0.013826	639	PR domain containing 1, with ZNF domain
32370	Humv329G11	0.462135	-4.08976	0.000238365	0.013826	9953	heparan sulfate (glucosamine) 3-O-sulfotransferase 3B1
9706	Humv338H04	0.245271	-4.16247	0.000240863	0.0139459	54839	leucine rich repeat containing 49
6568	Humv337P15	0.369302	-4.07511	0.000248767	0.0143723	7726	tripartite motif-containing 26
21610	Humv356E07	-0.208826	4.16894	0.000249117	0.0143723	27185	disrupted in schizophrenia 1
20870	Humv361F19	-0.305085	4.07284	0.00025042	0.0144217	6809	syntaxin 3
24500	Humv325M08	0.479639	-4.14566	0.000252377	0.0145085	8013	nuclear receptor subfamily 4, group A, member 3
11930	Humv322E04	0.313213	-4.06946	0.000252902	0.0145129	54464	5'-3' exoribonuclease 1
16923	Humv358K06	-0.687236	4.06753	0.000254324	0.0145686	1437	colony stimulating factor 2 (granulocyte-macrophage)
21513	Humv344A07	0.253295	-4.13938	0.00025681	0.014685	26018	leucine-rich repeats and immunoglobulin-like domains 1
37352	Humv363M24	-0.464929	4.0569	0.000262322	0.0149737	114990	vasorin
34108	Humv350M11	0.195621	-4.05542	0.000263451	0.0150116	124739	ubiquitin specific peptidase 43
14996	Humv313M05	0.502856	-4.05352	0.000264914	0.0150684	23264	zinc finger CCCH-type containing 7B
1460	Humv385O01	-0.424157	5.05162	0.000266496	0.0151317	55170	protein arginine methyltransferase 6
2868	Humv365M01	-0.228081	4.14329	0.000267275	0.0151494	79628	SH3 domain and tetratricopeptide repeats 2
32332	Humv324O11	0.360415	-4.04879	0.000268586	0.015197	23266	latrophilin 2
16767	Humv338K18	0.209524	-4.04407	0.0002723	0.0153802	5962	radixin
3319	Humv323L14	0.398142	-4.04152	0.000274325	0.0154576	NA	NA
7222	Humv321G15	0.673595	-4.06783	0.000274627	0.0154576	653	bone morphogenetic protein 5
22966	Humv329G20	0.264079	-4.05182	0.000276405	0.0155306	9322	thyroid hormone receptor interactor 10
22071	Humv315L20	0.474406	-4.0356	0.000279091	0.0156543	114294	lactamase, beta
3437	Humv338D14	0.227718	-4.0319	0.000282107	0.0157892	23005	mitogen-activated protein kinase binding protein 1
11936	Humv322M16	-0.313538	4.04429	0.000282475	0.0157892	868	Cas-Br-M (murine) ecotropic retroviral transforming sequence b
31638	Humv335H23	0.474737	-4.18553	0.0002833	0.0157892	8638	2'-5'-oligoadenylate synthetase-like
16827	Humv346K06	0.366591	-4.03026	0.000283451	0.0157892	80013	chromosome 10 open reading frame 97
1898	Humv342F01	0.423873	-4.02878	0.000284676	0.0158301	4170	myeloid cell leukemia sequence 1 (BCL2-related)
340	Humv343P01	-0.219543	4.05306	0.000286464	0.0158837	9922	IQ motif and Sec7 domain 1
6482	Humv327H03	-0.52213	4.02643	0.000286622	0.0158837	262	adenosylmethionine decarboxylase 1
4125	Humv326C14	-0.172579	4.06662	0.000287284	0.0158931	4093	SMAD family member 9
8759	Humv317I15	-0.403303	4.01937	0.00029256	0.0161573	2077	Ets2 repressor factor
28660	Humv355P10	0.164269	-4.06863	0.000298416	0.0164526	23528	zinc finger protein 281
13693	Humv346C17	-0.307522	4.00615	0.000304008	0.0167305	115426	ubiquitin-like, containing PHD and RING finger domains, 2
33148	Humv328N11	0.681675	-4.0056	0.000304492	0.0167305	4502	metallothionein 2A
18485	Humv357A18	0.342008	-4.15565	0.00030648	0.0168111	54502	RNA binding motif protein 47
8967	Humv343I15	-0.261765	4.0024	0.000307329	0.0168231	1130	lysosomal trafficking regulator
22952	Humv327O20	0.451068	-4.01432	0.000307921	0.0168231	5552	serglycin
1194	Humv352G01	0.316618	-4.01338	0.000308757	0.0168231	8764	tumor necrosis factor receptor superfamily, member 14 (herpesvirus entry mediator)
35517	Humv330C24	0.284512	-4.00019	0.000309303	0.0168231	7186	TNF receptor-associated factor 2
21374	Humv326E19	0.723961	-4.10901	0.000309342	0.0168231	8995	tumor necrosis factor (ligand) superfamily, member 18
19417	Humv376D07	0.282707	-3.99961	0.000309822	0.0168231	28232	solute carrier organic anion transporter family, member 3A1
10654	Humv358G16	0.232007	-4.01069	0.000311159	0.0168429	84340	G elongation factor, mitochondrial 2
3836	Humv388P02	0.376122	-3.99805	0.000311229	0.0168429	57714	KIAA1618
483	Humv361L01	-0.213196	3.99358	0.000315287	0.0170231	115752	DIS3 mitotic control homolog (S. cerevisiae)-like
13904	Humv372O17	0.486535	-4.00574	0.000315614	0.0170231	5937	RNA binding motif, single stranded interacting protein 1
3267	Humv317L02	-0.346062	4.0026	0.000318474	0.0171488	2050	EPH receptor B4
31264	Humv386M22	0.37152	-3.98925	0.000319267	0.0171628	3717	Janus kinase 2 (a protein tyrosine kinase)
163	Humv321L01	0.588292	-3.98404	0.000324126	0.0173951	57561	arrestin domain containing 3
34675	Humv323L12	-0.301043	4.00553	0.00032803	0.0175754	607	B-cell CLL/lymphoma 9
18191	Humv320I18	0.258194	-3.9769	0.0003309	0.0176999	217	aldehyde dehydrogenase 2 family (mitochondrial)
957	Humv322C13	0.283693	-3.97463	0.000333075	0.0177868	10802	SEC24 related gene family, member A (S. cerevisiae)
34778	Humv336H12	0.429231	-3.98491	0.000335075	0.0178641	3431	SP110 nuclear body protein
11856	Humv312M16	0.334254	-4.00905	0.000337986	0.0179706	652968	hypothetical protein LOC652968
11416	Humv355N16	1.51194	-4.16824	0.000338224	0.0179706	7412	vascular cell adhesion molecule 1
32080	Humv390P23	0.193599	-3.9688	0.000338742	0.0179706	254808	hypothetical protein LOC254808
18868	Humv307P07	0.264558	-3.97868	0.000341118	0.0180505	11176	bromodomain adjacent to zinc finger domain, 2A
36510	Humv356F24	0.312378	-3.97843	0.000341365	0.0180505	118429	anthrax toxin receptor 2
6458	Humv324H03	0.212848	-3.96119	0.000346278	0.0182803	NA	NA
204	Humv326P01	-0.207815	3.97086	0.000348855	0.0183863	55924	chromosome 1 open reading frame 183
33279	Humv344J23	0.383174	-3.96966	0.000350062	0.0184198	170954	KIAA1949
14540	Humv354N05	0.227606	-3.95687	0.000350637	0.0184201	440400	ribonuclease, RNase K
8481	Humv381B03	-0.240175	3.99505	0.000351589	0.0184402	81786	tripartite motif-containing 7
14616	Humv363N17	0.261149	-3.95491	0.000352625	0.0184583	649	bone morphogenetic protein 1
24894	Humv374E20	-0.54288	4.17979	0.000353077	0.0184583	23529	cardiotrophin-like cytokine factor 1
33309	Humv348B23	-0.635865	3.95203	0.000355574	0.0185588	2697	gap junction protein, alpha 1, 43kDa
13687	Humv345K17	0.593056	-4.0962	0.000358307	0.0186712	9586	cAMP responsive element binding protein 5
23901	Humv348B20	0.316656	-3.97941	0.000367407	0.0191136	9050	proline-serine-threonine phosphatase interacting protein 2
382	Humv348H13	0.36504	-3.94016	0.000367978	0.0191136	56978	PR domain containing 8
25789	Humv388D21	-0.614629	3.94797	0.000372502	0.0193175	64388	gremlin 2, cysteine knot superfamily, homolog (Xenopus laevis)
27060	Humv351N09	0.384516	-3.92728	0.000381905	0.0197734	445815	PALM2-AKAP2
16717	Humv332C18	0.531037	-3.92347	0.000386125	0.0199599	85441	peroxisomal proliferator-activated receptor A interacting complex 285
1178	Humv350G01	-0.494411	3.91991	0.000390116	0.020134	9510	ADAM metallopeptidase with thrombospondin type 1 motif, 1
7606	Humv369G15	-0.274196	3.92921	0.000393039	0.0202525	200942	kelch domain containing 8B
6535	Humv333L15	-0.602282	3.90954	0.000401946	0.0206785	92154	actin-bundling protein with BAIAP2 homology
36199	Humv317J24	-0.309612	3.93409	0.000417301	0.0214343	2050	EPH receptor B4
19506	Humv387H07	-0.292792	3.89469	0.000419506	0.0215108	NA	NA
23442	Humv389G08	-0.324747	3.89415	0.000420148	0.0215108	1129	cholinergic receptor, muscarinic 2
18094	Humv308E18	0.254985	-3.89342	0.000421038	0.0215108	55615	proline rich 5 (renal)
6813	Humv368D15	0.259524	-3.90477	0.000421455	0.0215108	51363	B cell RAG associated protein
33958	Humv331E23	0.430656	-3.89169	0.000423133	0.0215624	1123	chimerin (chimaerin) 1
34782	Humv336H24	0.330218	-3.89055	0.000424528	0.0215995	55619	dedicator of cytokinesis 10
18981	Humv321D19	0.381421	-3.88823	0.000427367	0.0217097	23197	UBX domain containing 8
27343	Humv386J21	-0.256845	3.88705	0.000428818	0.0217492	84206	mex-3 homolog B (C. elegans)
10570	Humv348G04	-0.230122	3.897	0.000430907	0.0218209	9531	BCL2-associated athanogene 3
157	Humv320D13	0.270641	-3.91995	0.000434181	0.0219523	4739	neural precursor cell expressed, developmentally down-regulated 9
20805	Humv353B19	0.328476	-3.89234	0.000436668	0.0220436	23308	inducible T-cell co-stimulator ligand
79	Humv310L13	0.271013	-3.90293	0.000438867	0.0220912	55214	leprecan-like 1
4150	Humv329G14	0.201034	-3.93014	0.000438979	0.0220912	718	complement component 3
35983	Humv388K24	0.436219	-3.87517	0.00044371	0.0222945	1052	CCAAT/enhancer binding protein (C/EBP), delta
1129	Humv344C01	-0.428698	3.87186	0.00044796	0.0224731	64332	nuclear factor of kappa light polypeptide gene enhancer in B-cells inhibitor, zeta
5898	Humv352E02	-0.231926	3.86968	0.000450772	0.0225791	139818	dedicator of cytokinesis 11
30139	Humv344J10	0.526947	-3.86567	0.000455991	0.0227962	25816	tumor necrosis factor, alpha-induced protein 8
5372	Humv384N02	-0.378144	3.86527	0.000456517	0.0227962	55824	phosphoprotein associated with glycosphingolipid microdomains 1
11283	Humv339J04	0.259105	-3.87263	0.0004619	0.0229738	NA	NA
18376	Humv343M18	-0.706253	5.05131	0.000462176	0.0229738	9027	N-acetyltransferase 8
35124	Humv379P12	0.398266	-3.86095	0.000462206	0.0229738	79751	solute carrier family 25 (mitochondrial carrier: glutamate), member 22
12631	Humv311L17	0.281371	-3.85931	0.000464383	0.0230465	221504	zinc finger and BTB domain containing 9
30785	Humv327A10	-0.372906	3.85669	0.000467889	0.0231488	25832	neuroblastoma breakpoint family, member 14
32881	Humv393C11	-0.463449	3.8678	0.000468294	0.0231488	10499	nuclear receptor coactivator 2
7090	Humv305G03	0.739531	-3.86757	0.000468593	0.0231488	7185	TNF receptor-associated factor 1
7474	Humv353G03	0.470269	-3.85514	0.000469976	0.0231817	874	carbonyl reductase 3
10407	Humv327K16	0.248477	-3.86123	0.000477131	0.0234987	48	aconitase 1, soluble
2096	Humv366N13	-0.273731	3.89844	0.000479317	0.0235296	79905	transmembrane channel-like 7
35460	Humv323O12	0.172557	-3.87156	0.000479519	0.0235296	8604	solute carrier family 25 (mitochondrial carrier, Aralar), member 12
29078	Humv309G22	-0.432164	3.8476	0.000480245	0.0235296	56256	SERTA domain containing 4
12423	Humv383I16	0.61398	-3.89742	0.000480672	0.0235296	9242	musculin (activated B-cell factor-1)
3983	Humv308K14	-0.425064	3.84665	0.000481554	0.0235372	8871	synaptojanin 2
11898	Humv318E04	0.278037	-3.88015	0.000485348	0.0236868	83937	Ras association (RalGDS/AF-6) domain family 4
36532	Humv359N12	-0.23098	3.83953	0.000491478	0.0239497	94134	Rho GTPase activating protein 12
17702	Humv357F18	-0.398526	3.86196	0.000492686	0.0239724	80149	zinc finger CCCH-type containing 12A
5878	Humv349E14	0.270463	-3.83368	0.000499793	0.024231	7342	upstream binding protein 1 (LBP-1a)
14615	Humv363J17	-0.320834	3.83322	0.000500448	0.024231	9374	palmitoyl-protein thioesterase 2
29028	Humv303O10	0.354085	-3.83304	0.000500698	0.024231	3459	interferon gamma receptor 1
33159	Humv329J23	-0.228559	3.83283	0.000501001	0.024231	7067	thyroid hormone receptor, alpha (erythroblastic leukemia viral (v-erb-a) oncogene homolog, avian)
32384	Humv330O23	0.347379	-3.82481	0.000512639	0.0247569	375790	agrin
10555	Humv346K04	0.303436	-3.82996	0.00052146	0.0251453	80013	chromosome 10 open reading frame 97
22573	Humv378D20	0.241392	-3.8289	0.000523031	0.0251834	64787	EPS8-like 2
24497	Humv325A08	0.464276	-3.91006	0.00052836	0.0254021	687	Kruppel-like factor 9
17480	Humv329N18	0.690527	-3.81329	0.000529803	0.0254337	4493	metallothionein 1E
19981	Humv348C19	-0.291293	3.8007	0.00054921	0.0263262	2059	epidermal growth factor receptor pathway substrate 8
16749	Humv336C18	0.240076	-3.80962	0.000552414	0.0264314	9053	microtubule-associated protein 7
20703	Humv340J19	-0.221179	3.80923	0.000553039	0.0264314	79631	elongation factor Tu GTP binding domain containing 1
37241	Humv350A12	-0.259532	3.85474	0.000562611	0.0268491	27123	dickkopf homolog 2 (Xenopus laevis)
28432	Humv326P22	0.500696	-3.9899	0.00056743	0.02701	23024	PDZ domain containing RING finger 3
35674	Humv350G12	0.245623	-3.78913	0.000567655	0.02701	158219	chromosome 9 open reading frame 52
13625	Humv338C05	-0.19247	3.83621	0.000569295	0.027046	780	discoidin domain receptor tyrosine kinase 1
1096	Humv339O13	-0.337238	3.84991	0.000570086	0.027046	30061	solute carrier family 40 (iron-regulated transporter), member 1
16487	Humv303K18	0.458567	-3.79703	0.000572479	0.0271197	355	Fas (TNF receptor superfamily, member 6)
17741	Humv362B18	0.347894	-3.82011	0.00057385	0.0271449	147015	dehydrogenase/reductase (SDR family) member 13
36938	Humv312E12	-0.225305	3.78367	0.000576554	0.0272329	2872	MAP kinase interacting serine/threonine kinase 2
5858	Humv347E02	0.254517	-3.78169	0.00057983	0.0273477	124446	hypothetical protein BC017488
5862	Humv347E14	0.541395	-3.77854	0.000585053	0.0275538	4312	matrix metallopeptidase 1 (interstitial collagenase)
10681	Humv362C04	0.226716	-3.78874	0.000586065	0.0275613	125058	TBC1 domain family, member 16
12985	Humv356D05	0.267454	-3.78418	0.000593661	0.0278779	NA	NA
24048	Humv366N20	0.308946	-3.79449	0.000595612	0.0279289	4086	SMAD family member 1
25755	Humv384L09	-0.34101	3.77075	0.000598188	0.0280091	113146	AHNAK nucleoprotein 2
8772	Humv319M03	0.22969	-3.76988	0.00059967	0.0280324	8714	ATP-binding cassette, sub-family C (CFTR/MRP), member 3
7401	Humv344C03	-0.532469	3.86226	0.000600422	0.0280324	64332	nuclear factor of kappa light polypeptide gene enhancer in B-cells inhibitor, zeta
12596	Humv307P05	0.300474	-3.7587	0.000619064	0.0288611	11176	bromodomain adjacent to zinc finger domain, 2A
1662	Humv312F13	-0.591269	3.75618	0.000623514	0.028962	7078	TIMP metallopeptidase inhibitor 3 (Sorsby fundus dystrophy, pseudoinflammatory)
32446	Humv338G23	0.560338	-3.756	0.000623836	0.028962	3105	major histocompatibility complex, class I, A
13781	Humv357C17	0.627596	-3.79002	0.000623918	0.028962	151742	protein phosphatase 1 (formerly 2C)-like
15461	Humv371A17	-0.187071	3.74324	0.000646876	0.0299846	2990	glucuronidase, beta
14520	Humv351N17	0.258723	-3.75307	0.000648187	0.0300023	114991	zinc finger protein 618
36503	Humv355J24	0.82463	-3.78341	0.000658399	0.0304314	2634	guanylate binding protein 2, interferon-inducible
25952	Humv310O21	-0.419786	3.74651	0.000660276	0.0304746	7022	transcription factor AP-2 gamma (activating enhancer binding protein 2 gamma)
33088	Humv320N23	0.315592	-3.73494	0.00066231	0.0305249	5467	peroxisome proliferator-activated receptor delta
16723	Humv333K06	0.200828	-3.7324	0.000667109	0.0307022	3996	lethal giant larvae homolog 1 (Drosophila)
30976	Humv350M22	0.361592	-3.74946	0.000675634	0.0310503	4343	Mov10, Moloney leukemia virus 10, homolog (mouse)
26323	Humv357K09	0.248721	-3.72484	0.000681583	0.0312792	NA	NA
1658	Humv312F01	-0.209283	3.72209	0.000686907	0.0314789	9929	Josephin domain containing 1
16771	Humv339K06	-0.208797	3.82807	0.000688218	0.0314942	84803	1-acylglycerol-3-phosphate O-acyltransferase 9
10605	Humv352C16	-0.217326	3.73808	0.000697468	0.0318614	55113	XK, Kell blood group complex subunit-related family, member 8
34824	Humv341P24	0.385583	-3.71634	0.000698214	0.0318614	5366	phorbol-12-myristate-13-acetate-induced protein 1
11429	Humv357B16	-0.31187	3.72126	0.000708935	0.0322988	79442	leucine rich repeat containing 2
838	Humv307G13	-0.23207	3.71053	0.000709798	0.0322988	2316	filamin A, alpha (actin binding protein 280)
16144	Humv358P18	-0.3407	3.73857	0.000719562	0.0326942	10180	RNA binding motif protein 6
35066	Humv372H12	0.244461	-3.70489	0.000721241	0.0326942	NA	NA
35786	Humv364G12	0.530396	-3.70475	0.000721523	0.0326942	NA	NA
8934	Humv339E15	-0.27844	3.70379	0.00072348	0.0327026	140766	ADAM metallopeptidase with thrombospondin type 1 motif, 14
7108	Humv307O03	-0.441221	3.72483	0.000723733	0.0327026	224	aldehyde dehydrogenase 3 family, member A2
19921	Humv341C07	0.230742	-3.70294	0.00072523	0.0327245	NA	NA
26294	Humv353G21	0.421761	-3.70224	0.000726663	0.0327434	23515	MORC family CW-type zinc finger 3
13682	Humv345G05	0.265763	-3.74518	0.000731259	0.0329046	26230	T-cell lymphoma invasion and metastasis 2
30666	Humv312E10	-0.297669	3.70648	0.000739018	0.0331733	2872	MAP kinase interacting serine/threonine kinase 2
5790	Humv338E14	0.256987	-3.7412	0.000739283	0.0331733	NA	NA
11356	Humv348N04	0.534348	-3.70515	0.000741783	0.0332393	219333	ubiquitin specific peptidase 12
7988	Humv319N03	-0.184778	3.69336	0.000745159	0.0333443	867	Cas-Br-M (murine) ecotropic retroviral transforming sequence
22297	Humv344D08	0.389139	-3.70266	0.000746981	0.0333796	5295	phosphoinositide-3-kinase, regulatory subunit 1 (alpha)
31781	Humv353D23	-0.484994	3.72161	0.000754106	0.0336514	5900	ral guanine nucleotide dissociation stimulator
1741	Humv322B13	0.169672	-3.68611	0.000760587	0.0338938	54891	hypothetical protein FLJ20309
18109	Humv310A18	0.170503	-3.68381	0.000765563	0.0340686	5990	regulatory factor X, 2 (influences HLA class II expression)
3363	Humv329L02	0.343285	-3.6828	0.000767746	0.0341187	4149	MYC associated factor X
12314	Humv370E04	0.255105	-3.68889	0.000776406	0.0344562	10809	StAR-related lipid transfer (START) domain containing 10
27573	Humv317A21	0.25805	-3.68547	0.000783896	0.0347409	10437	interferon, gamma-inducible protein 30
7917	Humv310B15	0.180107	-3.67261	0.000790157	0.0349704	25977	NECAP endocytosis associated 1
26000	Humv316O21	0.253294	-3.67054	0.000794805	0.035128	4793	nuclear factor of kappa light polypeptide gene enhancer in B-cells inhibitor, beta
7575	Humv365K15	0.348027	-3.72639	0.00079784	0.035214	1942	ephrin-A1
8745	Humv316A03	0.272031	-3.66661	0.000803656	0.0354222	10397	N-myc downstream regulated gene 1
32405	Humv333C23	0.31852	-3.6657	0.000805733	0.0354654	9945	glutamine-fructose-6-phosphate transaminase 2
12180	Humv353M04	-0.177017	3.66944	0.000819908	0.0360403	6002	regulator of G-protein signaling 12
10108	Humv388P04	0.330139	-3.66892	0.00082111	0.0360441	57714	KIAA1618
12637	Humv312D17	0.380939	-3.65831	0.0008227	0.0360649	7494	X-box binding protein 1
5943	Humv357I14	0.177062	-3.72446	0.000832696	0.0363646	84343	Hermansky-Pudlak syndrome 3
2824	Humv359M13	0.385024	-3.65394	0.000832913	0.0363646	81034	solute carrier family 25, member 32
25221	Humv317D21	-0.220332	3.65393	0.000832915	0.0363646	57037	ankyrin repeat and MYND domain containing 2
31763	Humv351L11	0.215222	-3.65278	0.00083564	0.0364344	25966	C2 calcium-dependent domain containing 2
8980	Humv345M03	0.435393	-3.64436	0.000855684	0.037258	1956	epidermal growth factor receptor (erythroblastic leukemia viral (v-erb-b) oncogene homolog, avian)
6633	Humv346D03	0.382512	-3.64289	0.00085925	0.0373629	85456	tankyrase 1 binding protein 1, 182kDa
36210	Humv319F12	-0.295207	3.64632	0.000874682	0.0379828	152503	SH3 domain protein D19
10530	Humv343G04	0.379666	-3.64824	0.00089549	0.0388342	27436	echinoderm microtubule associated protein like 4
15561	Humv384A05	0.281193	-3.69074	0.000911374	0.0394701	NA	NA
13023	Humv360L17	0.482322	-3.62145	0.000912667	0.0394731	54838	chromosome 10 open reading frame 26
1920	Humv344N13	0.230654	-3.6279	0.000920832	0.0397731	23304	ubiquitin protein ligase E3 component n-recognin 2
24878	Humv372E20	-0.347185	3.6595	0.000924154	0.0398632	285704	RGM domain family, member B
16915	Humv357K06	0.246497	-3.61409	0.000931728	0.0400773	54861	SNF related kinase
36384	Humv340N24	0.222323	-3.61408	0.000931738	0.0400773	59274	mesoderm development candidate 1
33968	Humv332M23	0.244768	-3.61366	0.000932838	0.0400773	9997	SCO cytochrome oxidase deficient homolog 2 (yeast)
1173	Humv349C13	0.270832	-3.62091	0.000938967	0.040287	10018	BCL2-like 11 (apoptosis facilitator)
4111	Humv324K14	-0.158461	3.62788	0.000947411	0.0405954	10560	solute carrier family 19 (thiamine transporter), member 2
20724	Humv343N07	-0.350723	3.60507	0.000955613	0.0408927	64651	AXIN1 up-regulated 1
31494	Humv317H23	0.249272	-3.61164	0.000963528	0.0411768	55665	up-regulated gene 4
34525	Humv304D24	0.345427	-3.60089	0.000966881	0.0412655	23327	neural precursor cell expressed, developmentally down-regulated 4-like
26093	Humv328C21	0.159343	-3.59962	0.000970337	0.0413584	23549	aspartyl aminopeptidase
23848	Humv341N20	-0.468761	3.59891	0.000972254	0.0413855	6925	transcription factor 4
2731	Humv348I01	0.304129	-3.66455	0.000977415	0.0415504	1909	endothelin receptor type A
25153	Humv309D09	0.254089	-3.60576	0.000979448	0.0415821	57154	SMAD specific E3 ubiquitin protein ligase 1
10235	Humv306K04	0.424139	-3.59381	0.000986269	0.0418168	3430	interferon-induced protein 35
2087	Humv365J13	0.365629	-3.59252	0.000989837	0.041913	7360	UDP-glucose pyrophosphorylase 2
22184	Humv329P20	-0.217874	3.60888	0.000998498	0.0422245	11190	centrosomal protein 250kDa
27895	Humv357I21	-0.23699	3.59167	0.00101861	0.0430013	5783	protein tyrosine phosphatase, non-receptor type 13 (APO-1/CD95 (Fas)-associated phosphatase)
1093	Humv339C13	0.24158	-3.58197	0.00101953	0.0430013	8031	nuclear receptor coactivator 4
26333	Humv358C21	0.176489	-3.61114	0.00102188	0.043044	3600	interleukin 15
5136	Humv354N14	0.197811	-3.57802	0.00103085	0.0433657	51	acyl-Coenzyme A oxidase 1, palmitoyl
9794	Humv349H04	-0.244086	3.58131	0.00104834	0.0440019	147463	ankyrin repeat domain 29
34662	Humv321H24	0.163824	-3.57188	0.0010487	0.0440019	11120	butyrophilin, subfamily 2, member A1
5095	Humv349J14	0.309161	-3.93117	0.00105077	0.0440314	54538	roundabout homolog 4, magic roundabout (Drosophila)
6015	Humv366I14	-0.299008	3.56974	0.001055	0.0441515	NA	NA
30742	Humv321E22	0.326741	-3.56705	0.00106298	0.0444278	10475	tripartite motif-containing 38
32987	Humv308J11	0.40416	-3.57424	0.00106914	0.0446276	6891	transporter 2, ATP-binding cassette, sub-family B (MDR/TAP)
18207	Humv322I18	0.271717	-3.56436	0.00107101	0.0446479	10342	TRK-fused gene
25128	Humv305P21	0.610188	-3.56975	0.00108253	0.0450702	83641	family with sequence similarity 107, member B
25598	Humv364H21	0.310359	-3.55815	0.00108972	0.0453112	5604	mitogen-activated protein kinase kinase 1
1732	Humv321N01	-0.234848	3.58572	0.00109547	0.0454915	5144	phosphodiesterase 4D, cAMP-specific (phosphodiesterase E3 dunce homolog, Drosophila)
11337	Humv346B04	-0.278739	3.56486	0.00109733	0.0455103	26091	hect domain and RLD 4
9724	Humv340P04	-0.257992	3.56423	0.00109924	0.045531	7168	tropomyosin 1 (alpha)
30453	Humv383B22	0.299038	-3.55412	0.00110208	0.0455902	3107	major histocompatibility complex, class I, C
16012	Humv342P06	-0.225946	3.55327	0.0011047	0.045615	27	v-abl Abelson murine leukemia viral oncogene homolog 2 (arg, Abelson-related gene)
4165	Humv331C14	0.462185	-3.55301	0.0011055	0.045615	51554	chemokine (C-C motif) receptor-like 1
4922	Humv328F02	0.168491	-3.55084	0.0011122	0.0458328	10385	butyrophilin, subfamily 2, member A2
24046	Humv366F20	-0.314571	3.54762	0.00112225	0.046188	84140	hypothetical protein FLJ13305
4854	Humv319F14	-0.332425	3.545	0.00113049	0.0464679	152503	SH3 domain protein D19
30709	Humv317A22	0.243374	-3.54087	0.00114357	0.0469459	79872	Cas-Br-M (murine) ecotropic retroviral transforming sequence-like 1
7275	Humv328K03	-0.214089	3.53865	0.00115068	0.0471778	8202	nuclear receptor coactivator 3
13645	Humv340C17	-0.209691	3.64604	0.00115596	0.0473342	222484	ligand of numb-protein X 2
4449	Humv367C02	-0.23322	3.53486	0.00116288	0.0475576	84669	ubiquitin specific peptidase 32
29175	Humv321K22	0.393028	-3.53953	0.00117705	0.0480758	6892	TAP binding protein (tapasin)
13384	Humv307O17	0.24071	-3.52657	0.00119004	0.0485451	55095	sterile alpha motif domain containing 4B
3200	Humv308P14	-0.228391	3.52251	0.00120355	0.0490345	55604	leucine rich repeat containing 16
18740	Humv389M06	-0.224477	3.51679	0.00122287	0.0497589	2149	coagulation factor II (thrombin) receptor
6653	Humv348D15	0.218386	-3.52491	0.0012256	0.049807	3672	integrin, alpha 1
17473	Humv329B06	0.286712	-3.51449	0.0012307	0.0499516	10616	RanBP-type and C3HC4-type zinc finger containing 1
