# Supplementary material for: Signal pathways JNK and NF-κB, identified by global gene expression profiling, are involved in regulation of TNFα-induced mPGES-1 and COX-2 expression in gingival fibroblasts
Source: BMC Genomics. 2010 Apr 15;11:241. doi: 10.1186/1471-2164-11-241 (PMC2873473; doi:10.1186/1471-2164-11-241)
Supplement: Additional file 5 — List of significant Gene Ontology (GO) categories between 1 and 3 h of TNFα stimulation. Significant GO categories due to TNFα stimulation between the 1 h and 3 h time points, containing the name and number of each GO category for reference to the different worksheets of Additional file 6. [file 1471-2164-11-241-S5.XLS]

## Sheet: GOsummary
goBpId	qValue	expCount	count	size	term
GO:0006955	7.28804e-12	15.3588	52	380	immune response
GO:0016265	1.42443e-07	29.7851	67	723	death
GO:0002474	8.22501e-06	0.409612	7	10	antigen processing and presentation of peptide antigen via MHC class I
GO:0048468	1.13597e-05	41.7733	78	1014	cell development
GO:0048869	3.04708e-05	61.1357	101	1484	cellular developmental process
GO:0009966	3.04708e-05	10.9342	31	269	regulation of signal transduction
GO:0043123	3.04708e-05	3.79009	17	92	positive regulation of I-kappaB kinase/NF-kappaB cascade
GO:0007249	3.41439e-05	4.75353	19	116	I-kappaB kinase/NF-kappaB cascade
GO:0048522	7.94564e-05	17.2556	40	433	positive regulation of cellular process
GO:0006954	0.000142487	9.04512	26	221	inflammatory response
GO:0009615	0.000142487	2.99564	14	73	response to virus
GO:0009605	0.000216374	21.5458	45	523	response to external stimulus
GO:0050789	0.000299685	157.14	204	3822	regulation of biological process
GO:0007259	0.000347984	0.736392	7	18	JAK-STAT cascade
GO:0007165	0.000449284	51.7611	83	1411	signal transduction
GO:0051704	0.000709355	10.0932	26	245	multi-organism process
GO:0019882	0.00141686	1.96647	10	48	antigen processing and presentation
GO:0048523	0.00160327	18.6683	38	466	negative regulation of cellular process
GO:0046330	0.00160327	0.411966	5	10	positive regulation of JNK cascade
GO:0006366	0.0051656	23.4409	43	569	transcription from RNA polymerase II promoter
GO:0030099	0.00944179	2.96615	11	72	myeloid cell differentiation
GO:0006915	0.0108002	8.78234	21	225	apoptosis
GO:0006916	0.0130362	5.84991	16	142	anti-apoptosis
GO:0009607	0.0191481	8.56889	20	208	response to biotic stimulus
GO:0008283	0.0346844	26.6542	44	647	cell proliferation
GO:0007254	0.0387348	2.51299	9	61	JNK cascade
GO:0006950	0.0443497	36.7885	56	893	response to stress
GO:0007169	0.0443497	4.23251	12	104	transmembrane receptor protein tyrosine kinase signaling pathway
GO:0048731	0.0443497	56.3157	79	1367	system development
