# Supplementary material for: Signal pathways JNK and NF-κB, identified by global gene expression profiling, are involved in regulation of TNFα-induced mPGES-1 and COX-2 expression in gingival fibroblasts
Source: BMC Genomics. 2010 Apr 15;11:241. doi: 10.1186/1471-2164-11-241 (PMC2873473; doi:10.1186/1471-2164-11-241)
Supplement: Additional file 6 — Complete lists of differentially expressed genes in the significant GO categories between 1 and 3 h of TNFα stimulation. The differentially expressed genes of each significant GO category are listed on a separate worksheet, labeled with the GO category number. [file 1471-2164-11-241-S6.XLS]

## Sheet: GO.0002474
geneId	qValue	logFc	entrezId	symbol	geneName
Humv338A13	0.000101378	0.733922	3106	HLA-B	major histocompatibility complex, class I, B
Humv338A15	0.00978622	0.440786	3106	HLA-B	major histocompatibility complex, class I, B
Humv386P17	0.00123932	0.797578	3106	HLA-B	major histocompatibility complex, class I, B
Humv364I02	0.00216432	0.470559	3136	HLA-H	major histocompatibility complex, class I, H (pseudogene)
Humv364I10	0.0085422	0.481452	3136	HLA-H	major histocompatibility complex, class I, H (pseudogene)
Humv364I12	2.88502e-07	0.893614	3136	HLA-H	major histocompatibility complex, class I, H (pseudogene)
Humv371D16	6.62788e-05	0.293198	4276	MICA	MHC class I polypeptide-related sequence A
Humv338K05	0.00105347	0.538284	3134	HLA-F	major histocompatibility complex, class I, F
Humv338K07	0.00187504	0.466164	3134	HLA-F	major histocompatibility complex, class I, F
Humv387A05	0.00865419	0.567366	3107	HLA-C	major histocompatibility complex, class I, C
Humv383B22	0.0455902	0.299038	3107	HLA-C	major histocompatibility complex, class I, C
Humv360F11	0.000557611	0.511314	3107	HLA-C	major histocompatibility complex, class I, C
Humv364G20	0.000530687	0.679739	3105	HLA-A	major histocompatibility complex, class I, A
Humv338G21	0.00526555	0.44253	3105	HLA-A	major histocompatibility complex, class I, A
Humv389B10	0.00879753	0.661771	3105	HLA-A	major histocompatibility complex, class I, A
Humv338G23	0.028962	0.560338	3105	HLA-A	major histocompatibility complex, class I, A
Humv364I22	0.00835607	0.502176	3135	HLA-G	major histocompatibility complex, class I, G

## Sheet: GO.0006366
geneId	qValue	logFc	entrezId	symbol	geneName
Humv320P01	0.00783491	0.276206	5467	PPARD	peroxisome proliferator-activated receptor delta
Humv320N23	0.0305249	0.315592	5467	PPARD	peroxisome proliferator-activated receptor delta
Humv325K13	0.00132935	-0.291675	29855	UBN1	ubinuclein 1
Humv328F01	0.00913713	-0.195046	6239	RREB1	ras responsive element binding protein 1
Humv329L02	0.0341187	0.343285	4149	MAX	MYC associated factor X
Humv372P14	0.002457	0.496134	4088	SMAD3	SMAD family member 3
Humv361L09	5.19745e-06	0.701706	4088	SMAD3	SMAD family member 3
Humv363N02	9.52752e-13	0.999511	3660	IRF2	interferon regulatory factor 2
Humv349E14	0.024231	0.270463	7342	UBP1	upstream binding protein 1 (LBP-1a)
Humv356I02	1.0473e-05	0.918843	4487	MSX1	msh homeobox 1
Humv321C15	5.90866e-07	1.06798	6648	SOD2	superoxide dismutase 2, mitochondrial
Humv321C17	0.0125219	1.4444	6648	SOD2	superoxide dismutase 2, mitochondrial
Humv321C19	4.18458e-06	1.21751	6648	SOD2	superoxide dismutase 2, mitochondrial
Humv316A15	1.39812e-05	-0.449983	7227	TRPS1	trichorhinophalangeal syndrome I
Humv317I15	0.0161573	-0.403303	2077	ERF	Ets2 repressor factor
Humv357E15	0.00104646	-0.383547	23429	RYBP	RING1 and YY1 binding protein
Humv364M15	0.01068	0.299665	6774	STAT3	signal transducer and activator of transcription 3 (acute-phase response factor)
Humv364M17	0.00309384	0.232569	6774	STAT3	signal transducer and activator of transcription 3 (acute-phase response factor)
Humv383I16	0.0235296	0.61398	9242	MSC	musculin (activated B-cell factor-1)
Humv383I18	1.08407e-06	1.01547	9242	MSC	musculin (activated B-cell factor-1)
Humv314L17	0.0130844	0.611373	688	KLF5	Kruppel-like factor 5 (intestinal)
Humv324H05	0.00184312	-0.567739	8609	KLF7	Kruppel-like factor 7 (ubiquitous)
Humv332L17	0.000176523	0.295219	4772	NFATC1	nuclear factor of activated T-cells, cytoplasmic, calcineurin-dependent 1
Humv323K05	0.000391159	0.662302	6772	STAT1	signal transducer and activator of transcription 1, 91kDa
Humv345K17	0.0186712	0.593056	9586	CREB5	cAMP responsive element binding protein 5
Humv342F05	0.00028418	0.412538	5993	RFX5	regulatory factor X, 5 (influences HLA class II expression)
Humv305M18	0.0105282	0.359161	4862	NPAS2	neuronal PAS domain protein 2
Humv366J21	2.29563e-06	0.698606	4862	NPAS2	neuronal PAS domain protein 2
Humv305K07	0.013826	0.336215	639	PRDM1	PR domain containing 1, with ZNF domain
Humv387C07	1.6054e-05	0.402567	2968	GTF2H4	general transcription factor IIH, polypeptide 4, 52kDa
Humv319K08	2.1884e-08	1.0912	4790	NFKB1	nuclear factor of kappa light polypeptide gene enhancer in B-cells 1 (p105)
Humv322G20	0.00757461	0.221584	3280	HES1	hairy and enhancer of split 1, (Drosophila)
Humv341N20	0.0413855	-0.468761	6925	TCF4	transcription factor 4
Humv366N20	0.0279289	0.308946	4086	SMAD1	SMAD family member 1
Humv325A08	0.0254021	0.464276	687	KLF9	Kruppel-like factor 9
Humv327L09	7.1983e-09	0.804083	9111	NMI	N-myc (and STAT) interactor
Humv310O21	0.0304746	-0.419786	7022	TFAP2C	transcription factor AP-2 gamma (activating enhancer binding protein 2 gamma)
Humv320J09	0.00207142	-0.462732	7124	TNF	tumor necrosis factor (TNF superfamily, member 2)
Humv318M09	0.00517258	0.290682	169792	GLIS3	GLIS family zinc finger 3
Humv337L10	0.000131058	-0.717083	4609	MYC	v-myc myelocytomatosis viral oncogene homolog (avian)
Humv352P22	0.000919842	0.304655	7391	USF1	upstream transcription factor 1
Humv355P10	0.0164526	0.164269	23528	ZNF281	zinc finger protein 281
Humv340F10	0.000674477	-0.597678	6938	TCF12	transcription factor 12 (HTF4, helix-loop-helix transcription factors 4)
Humv354M22	0.00899156	0.483783	8878	SQSTM1	sequestosome 1
Humv329P11	0.00264023	0.483395	6776	STAT5A	signal transducer and activator of transcription 5A
Humv393C11	0.0231488	-0.463449	10499	NCOA2	nuclear receptor coactivator 2
Humv329J23	0.024231	-0.228559	7067	THRA	thyroid hormone receptor, alpha (erythroblastic leukemia viral (v-erb-a) oncogene homolog, avian)
Humv337N11	4.52789e-08	-0.849157	2295	FOXF2	forkhead box F2
Humv388K24	0.0222945	0.436219	1052	CEBPD	CCAAT/enhancer binding protein (C/EBP), delta
Humv358M24	0.0028343	-0.610519	10370	CITED2	Cbp/p300-interacting transactivator, with Glu/Asp-rich carboxy-terminal domain, 2

## Sheet: GO.0006915
geneId	qValue	logFc	entrezId	symbol	geneName
Humv320P01	0.00783491	0.276206	5467	PPARD	peroxisome proliferator-activated receptor delta
Humv320N23	0.0305249	0.315592	5467	PPARD	peroxisome proliferator-activated receptor delta
Humv352G01	0.0168231	0.316618	8764	TNFRSF14	tumor necrosis factor receptor superfamily, member 14 (herpesvirus entry mediator)
Humv352E23	0.00418898	0.406329	8764	TNFRSF14	tumor necrosis factor receptor superfamily, member 14 (herpesvirus entry mediator)
Humv330F13	0.000182397	1.33114	135	ADORA2A	adenosine A2a receptor
Humv323G15	0.000387667	0.511831	84141	TMEM166	transmembrane protein 166
Humv313B03	0.00360609	0.401972	958	CD40	CD40 molecule, TNF receptor superfamily member 5
Humv357E15	0.00104646	-0.383547	23429	RYBP	RING1 and YY1 binding protein
Humv360E16	2.23773e-07	0.643899	840	CASP7	caspase 7, apoptosis-related cysteine peptidase
Humv313L06	0.012864	-0.690079	4792	NFKBIA	nuclear factor of kappa light polypeptide gene enhancer in B-cells inhibitor, alpha
Humv318O19	3.24652e-08	0.642378	26586	CKAP2	cytoskeleton associated protein 2
Humv343N07	0.0408927	-0.350723	64651	AXUD1	AXIN1 up-regulated 1
Humv327O20	0.0168231	0.451068	5552	SRGN	serglycin
Humv363B20	0.000961901	-0.606281	54541	DDIT4	DNA-damage-inducible transcript 4
Humv318I20	5.70798e-05	0.523901	219699	UNC5B	unc-5 homolog B (C. elegans)
Humv370C23	1.13415e-05	0.706392	219699	UNC5B	unc-5 homolog B (C. elegans)
Humv336D09	0.00123932	0.809787	55332	DRAM	damage-regulated autophagy modulator
Humv311I22	1.61631e-05	0.558107	57556	SEMA6A	sema domain, transmembrane domain (TM), and cytoplasmic domain, (semaphorin) 6A
Humv354M22	0.00899156	0.483783	8878	SQSTM1	sequestosome 1
Humv386M22	0.0171628	0.37152	3717	JAK2	Janus kinase 2 (a protein tyrosine kinase)
Humv348B23	0.0185588	-0.635865	2697	GJA1	gap junction protein, alpha 1, 43kDa
Humv338I11	2.15818e-06	0.611151	255488	RNF144B	ring finger 144B
Humv359M23	0.00023183	-0.375673	94241	TP53INP1	tumor protein p53 inducible nuclear protein 1
Humv312C24	0.012592	-0.374236	4616	GADD45B	growth arrest and DNA-damage-inducible, beta

## Sheet: GO.0006916
geneId	qValue	logFc	entrezId	symbol	geneName
Humv315N01	0.00157788	-0.269294	6422	SFRP1	secreted frizzled-related protein 1
Humv342F01	0.0158301	0.423873	4170	MCL1	myeloid cell leukemia sequence 1 (BCL2-related)
Humv303C14	0.0125142	0.871491	330	BIRC3	baculoviral IAP repeat-containing 3
Humv348G04	0.0218209	-0.230122	9531	BAG3	BCL2-associated athanogene 3
Humv303K18	0.0271197	0.458567	355	FAS	Fas (TNF receptor superfamily, member 6)
Humv303K20	0.0118303	0.613636	355	FAS	Fas (TNF receptor superfamily, member 6)
Humv358K06	0.0145686	-0.687236	1437	CSF2	colony stimulating factor 2 (granulocyte-macrophage)
Humv326E19	0.0168231	0.723961	8995	TNFSF18	tumor necrosis factor (ligand) superfamily, member 18
Humv319K08	2.1884e-08	1.0912	4790	NFKB1	nuclear factor of kappa light polypeptide gene enhancer in B-cells 1 (p105)
Humv344F08	0.013409	-0.433129	5921	RASA1	RAS p21 protein activator (GTPase activating protein) 1
Humv362A08	0.000482985	-0.588954	9021	SOCS3	suppressor of cytokine signaling 3
Humv320J09	0.00207142	-0.462732	7124	TNF	tumor necrosis factor (TNF superfamily, member 2)
Humv344J10	0.0227962	0.526947	25816	TNFAIP8	tumor necrosis factor, alpha-induced protein 8
Humv319L11	0.00476956	0.619952	329	BIRC2	baculoviral IAP repeat-containing 2
Humv329P11	0.00264023	0.483395	6776	STAT5A	signal transducer and activator of transcription 5A
Humv319E11	0.00337861	0.927511	6347	CCL2	chemokine (C-C motif) ligand 2
Humv370L12	0.000156823	0.470188	5970	RELA	v-rel reticuloendotheliosis viral oncogene homolog A, nuclear factor of kappa light polypeptide gene enhancer in B-cells 3, p65 (avian)

## Sheet: GO.0006950
geneId	qValue	logFc	entrezId	symbol	geneName
Humv315L13	0.000381449	0.617538	4683	NBN	nibrin
Humv330H01	1.22434e-08	1.24333	80833	APOL3	apolipoprotein L, 3
Humv363D01	2.51248e-11	1.33343	624	BDKRB2	bradykinin receptor B2
Humv353O01	6.78516e-07	-0.66266	7832	BTG2	BTG family, member 2
Humv330F13	0.000182397	1.33114	135	ADORA2A	adenosine A2a receptor
Humv386J01	1.52611e-05	0.878159	629	CFB	complement factor B
Humv360N03	9.48613e-05	0.832914	629	CFB	complement factor B
Humv319M01	0.00128857	-0.34086	10014	HDAC5	histone deacetylase 5
Humv379E01	0.00532516	0.610463	1903	EDG3	endothelial differentiation, sphingolipid G-protein-coupled receptor, 3
Humv313D14	0.000281744	1.18618	623	BDKRB1	bradykinin receptor B1
Humv325L02	3.48583e-05	0.705636	8111	GPR68	G protein-coupled receptor 68
Humv372P14	0.002457	0.496134	4088	SMAD3	SMAD family member 3
Humv361L09	5.19745e-06	0.701706	4088	SMAD3	SMAD family member 3
Humv329G14	0.0220912	0.201034	718	C3	complement component 3
Humv357G14	0.000229535	-1.31003	2919	CXCL1	chemokine (C-X-C motif) ligand 1 (melanoma growth stimulating activity, alpha)
Humv311P15	0.00266242	0.324909	4439	MSH5	mutS homolog 5 (E. coli)
Humv311P17	0.00147524	0.435275	4439	MSH5	mutS homolog 5 (E. coli)
Humv321C15	5.90866e-07	1.06798	6648	SOD2	superoxide dismutase 2, mitochondrial
Humv321C17	0.0125219	1.4444	6648	SOD2	superoxide dismutase 2, mitochondrial
Humv321C19	4.18458e-06	1.21751	6648	SOD2	superoxide dismutase 2, mitochondrial
Humv325C03	0.00274324	-0.758763	1490	CTGF	connective tissue growth factor
Humv358G15	0.000148142	-0.588311	3673	ITGA2	integrin, alpha 2 (CD49B, alpha 2 subunit of VLA-2 receptor)
Humv309J15	0.00147693	0.494596	3301	DNAJA1	DnaJ (Hsp40) homolog, subfamily A, member 1
Humv309J17	0.00100332	0.751137	3301	DNAJA1	DnaJ (Hsp40) homolog, subfamily A, member 1
Humv313B03	0.00360609	0.401972	958	CD40	CD40 molecule, TNF receptor superfamily member 5
Humv330J03	9.52752e-13	1.67546	23780	APOL2	apolipoprotein L, 2
Humv330B15	4.09236e-08	-1.02884	7538	ZFP36	zinc finger protein 36, C3H type, homolog (mouse)
Humv340B03	3.08365e-10	0.931003	5371	PML	promyelocytic leukemia
Humv340P24	1.55805e-07	0.843421	5371	PML	promyelocytic leukemia
Humv302A15	0.0109472	0.769296	4217	MAP3K5	mitogen-activated protein kinase kinase kinase 5
Humv345M03	0.037258	0.435393	1956	EGFR	epidermal growth factor receptor (erythroblastic leukemia viral (v-erb-b) oncogene homolog, avian)
Humv364M15	0.01068	0.299665	6774	STAT3	signal transducer and activator of transcription 3 (acute-phase response factor)
Humv364M17	0.00309384	0.232569	6774	STAT3	signal transducer and activator of transcription 3 (acute-phase response factor)
Humv393A03	0.00302579	-0.787955	3569	IL6	interleukin 6 (interferon, beta 2)
Humv371D16	6.62788e-05	0.293198	4276	MICA	MHC class I polypeptide-related sequence A
Humv333O17	2.93998e-08	0.848216	4814	NINJ1	ninjurin 1
Humv334C05	4.53523e-05	0.472553	325	APCS	amyloid P component, serum
Humv357O05	2.19963e-07	1.11678	5806	PTX3	pentraxin-related gene, rapidly induced by IL-1 beta
Humv358G06	0.0137074	0.395331	7098	TLR3	toll-like receptor 3
Humv373N06	3.22676e-07	0.824368	9435	CHST2	carbohydrate (N-acetylglucosamine-6-O) sulfotransferase 2
Humv389M06	0.0497589	-0.224477	2149	F2R	coagulation factor II (thrombin) receptor
Humv315L07	1.68138e-06	1.13958	8767	RIPK2	receptor-interacting serine-threonine kinase 2
Humv337P19	0.00104555	0.30251	4277	MICB	MHC class I polypeptide-related sequence B
Humv371D08	1.97908e-05	0.451074	4277	MICB	MHC class I polypeptide-related sequence B
Humv321G19	0.000367764	1.23451	221662	RBM24	RNA binding motif protein 24
Humv365K19	0.000349616	2.35103	3627	CXCL10	chemokine (C-X-C motif) ligand 10
Humv387C07	1.6054e-05	0.402567	2968	GTF2H4	general transcription factor IIH, polypeptide 4, 52kDa
Humv353B19	0.0220436	0.328476	23308	ICOSLG	inducible T-cell co-stimulator ligand
Humv335A19	0.00517258	0.615733	3656	IRAK2	interleukin-1 receptor-associated kinase 2
Humv319K08	2.1884e-08	1.0912	4790	NFKB1	nuclear factor of kappa light polypeptide gene enhancer in B-cells 1 (p105)
Humv327L09	7.1983e-09	0.804083	9111	NMI	N-myc (and STAT) interactor
Humv364H21	0.0453112	0.310359	5604	MAP2K1	mitogen-activated protein kinase kinase 1
Humv354M22	0.00899156	0.483783	8878	SQSTM1	sequestosome 1
Humv309D23	7.61737e-06	0.697311	231	AKR1B1	aldo-keto reductase family 1, member B1 (aldose reductase)
Humv319L11	0.00476956	0.619952	329	BIRC2	baculoviral IAP repeat-containing 2
Humv327L11	3.00141e-05	1.90965	7130	TNFAIP6	tumor necrosis factor, alpha-induced protein 6
Humv329P11	0.00264023	0.483395	6776	STAT5A	signal transducer and activator of transcription 5A
Humv317O11	2.51035e-05	1.4589	7980	TFPI2	tissue factor pathway inhibitor 2
Humv348B23	0.0185588	-0.635865	2697	GJA1	gap junction protein, alpha 1, 43kDa
Humv319E11	0.00337861	0.927511	6347	CCL2	chemokine (C-C motif) ligand 2
Humv370L12	0.000156823	0.470188	5970	RELA	v-rel reticuloendotheliosis viral oncogene homolog A, nuclear factor of kappa light polypeptide gene enhancer in B-cells 3, p65 (avian)
Humv312C24	0.012592	-0.374236	4616	GADD45B	growth arrest and DNA-damage-inducible, beta
Humv346N12	0.00313492	-0.69752	133	ADM	adrenomedullin
Humv357E24	8.38562e-06	-1.69232	2921	CXCL3	chemokine (C-X-C motif) ligand 3
Humv358M24	0.0028343	-0.610519	10370	CITED2	Cbp/p300-interacting transactivator, with Glu/Asp-rich carboxy-terminal domain, 2

## Sheet: GO.0006954
geneId	qValue	logFc	entrezId	symbol	geneName
Humv330H01	1.22434e-08	1.24333	80833	APOL3	apolipoprotein L, 3
Humv363D01	2.51248e-11	1.33343	624	BDKRB2	bradykinin receptor B2
Humv330F13	0.000182397	1.33114	135	ADORA2A	adenosine A2a receptor
Humv386J01	1.52611e-05	0.878159	629	CFB	complement factor B
Humv360N03	9.48613e-05	0.832914	629	CFB	complement factor B
Humv319M01	0.00128857	-0.34086	10014	HDAC5	histone deacetylase 5
Humv379E01	0.00532516	0.610463	1903	EDG3	endothelial differentiation, sphingolipid G-protein-coupled receptor, 3
Humv313D14	0.000281744	1.18618	623	BDKRB1	bradykinin receptor B1
Humv325L02	3.48583e-05	0.705636	8111	GPR68	G protein-coupled receptor 68
Humv357G14	0.000229535	-1.31003	2919	CXCL1	chemokine (C-X-C motif) ligand 1 (melanoma growth stimulating activity, alpha)
Humv313B03	0.00360609	0.401972	958	CD40	CD40 molecule, TNF receptor superfamily member 5
Humv330J03	9.52752e-13	1.67546	23780	APOL2	apolipoprotein L, 2
Humv364M15	0.01068	0.299665	6774	STAT3	signal transducer and activator of transcription 3 (acute-phase response factor)
Humv364M17	0.00309384	0.232569	6774	STAT3	signal transducer and activator of transcription 3 (acute-phase response factor)
Humv393A03	0.00302579	-0.787955	3569	IL6	interleukin 6 (interferon, beta 2)
Humv334C05	4.53523e-05	0.472553	325	APCS	amyloid P component, serum
Humv357O05	2.19963e-07	1.11678	5806	PTX3	pentraxin-related gene, rapidly induced by IL-1 beta
Humv358G06	0.0137074	0.395331	7098	TLR3	toll-like receptor 3
Humv373N06	3.22676e-07	0.824368	9435	CHST2	carbohydrate (N-acetylglucosamine-6-O) sulfotransferase 2
Humv315L07	1.68138e-06	1.13958	8767	RIPK2	receptor-interacting serine-threonine kinase 2
Humv365K19	0.000349616	2.35103	3627	CXCL10	chemokine (C-X-C motif) ligand 10
Humv335A19	0.00517258	0.615733	3656	IRAK2	interleukin-1 receptor-associated kinase 2
Humv319K08	2.1884e-08	1.0912	4790	NFKB1	nuclear factor of kappa light polypeptide gene enhancer in B-cells 1 (p105)
Humv327L09	7.1983e-09	0.804083	9111	NMI	N-myc (and STAT) interactor
Humv327L11	3.00141e-05	1.90965	7130	TNFAIP6	tumor necrosis factor, alpha-induced protein 6
Humv319E11	0.00337861	0.927511	6347	CCL2	chemokine (C-C motif) ligand 2
Humv370L12	0.000156823	0.470188	5970	RELA	v-rel reticuloendotheliosis viral oncogene homolog A, nuclear factor of kappa light polypeptide gene enhancer in B-cells 3, p65 (avian)
Humv357E24	8.38562e-06	-1.69232	2921	CXCL3	chemokine (C-X-C motif) ligand 3

## Sheet: GO.0006955
geneId	qValue	logFc	entrezId	symbol	geneName
Humv342L01	0.000513449	0.62897	9641	IKBKE	inhibitor of kappa light polypeptide gene enhancer in B-cells, kinase epsilon
Humv342L03	0.000394038	0.503706	9641	IKBKE	inhibitor of kappa light polypeptide gene enhancer in B-cells, kinase epsilon
Humv352G01	0.0168231	0.316618	8764	TNFRSF14	tumor necrosis factor receptor superfamily, member 14 (herpesvirus entry mediator)
Humv352E23	0.00418898	0.406329	8764	TNFRSF14	tumor necrosis factor receptor superfamily, member 14 (herpesvirus entry mediator)
Humv349J13	0.00157788	1.06814	115362	GBP5	guanylate binding protein 5
Humv349J15	0.0085754	0.799138	115362	GBP5	guanylate binding protein 5
Humv363B13	5.57341e-12	1.28549	6890	TAP1	transporter 1, ATP-binding cassette, sub-family B (MDR/TAP)
Humv363B11	2.21128e-09	1.27553	6890	TAP1	transporter 1, ATP-binding cassette, sub-family B (MDR/TAP)
Humv338A13	0.000101378	0.733922	3106	HLA-B	major histocompatibility complex, class I, B
Humv338A15	0.00978622	0.440786	3106	HLA-B	major histocompatibility complex, class I, B
Humv386P17	0.00123932	0.797578	3106	HLA-B	major histocompatibility complex, class I, B
Humv331C14	0.045615	0.462185	51554	CCRL1	chemokine (C-C motif) receptor-like 1
Humv357G14	0.000229535	-1.31003	2919	CXCL1	chemokine (C-X-C motif) ligand 1 (melanoma growth stimulating activity, alpha)
Humv384N02	0.0227962	-0.378144	55824	PAG1	phosphoprotein associated with glycosphingolipid microdomains 1
Humv320M02	0.00057481	0.627178	4940	OAS3	2'-5'-oligoadenylate synthetase 3, 100kDa
Humv364E02	1.05084e-06	0.971354	3575	IL7R	interleukin 7 receptor
Humv364I02	0.00216432	0.470559	3136	HLA-H	major histocompatibility complex, class I, H (pseudogene)
Humv364I10	0.0085422	0.481452	3136	HLA-H	major histocompatibility complex, class I, H (pseudogene)
Humv364I12	2.88502e-07	0.893614	3136	HLA-H	major histocompatibility complex, class I, H (pseudogene)
Humv325P15	0.000134455	0.796012	29126	CD274	CD274 molecule
Humv354H03	0.00536164	0.519132	441140	FLJ45422	FLJ45422 protein
Humv321C03	1.12417e-05	0.780658	5698	PSMB9	proteasome (prosome, macropain) subunit, beta type, 9 (large multifunctional peptidase 2)
Humv313B03	0.00360609	0.401972	958	CD40	CD40 molecule, TNF receptor superfamily member 5
Humv371D16	6.62788e-05	0.293198	4276	MICA	MHC class I polypeptide-related sequence A
Humv306K04	0.0418168	0.424139	3430	IFI35	interferon-induced protein 35
Humv324C16	2.14272e-05	1.03592	2635	GBP3	guanylate binding protein 3
Humv322M16	0.0157892	-0.313538	868	CBLB	Cas-Br-M (murine) ecotropic retroviral transforming sequence b
Humv312D17	0.0360649	0.380939	7494	XBP1	X-box binding protein 1
Humv338K05	0.00105347	0.538284	3134	HLA-F	major histocompatibility complex, class I, F
Humv338K07	0.00187504	0.466164	3134	HLA-F	major histocompatibility complex, class I, F
Humv357O05	2.19963e-07	1.11678	5806	PTX3	pentraxin-related gene, rapidly induced by IL-1 beta
Humv307B05	0.00895022	0.646357	10512	SEMA3C	sema domain, immunoglobulin domain (Ig), short basic domain, secreted, (semaphorin) 3C
Humv312F05	0.0125768	0.269959	9567	GTPBP1	GTP binding protein 1
Humv335B05	0.00146032	0.610286	2113	ETS1	v-ets erythroblastosis virus E26 oncogene homolog 1 (avian)
Humv335B07	0.000506665	0.674136	2113	ETS1	v-ets erythroblastosis virus E26 oncogene homolog 1 (avian)
Humv363B17	0.000176523	0.479323	5696	PSMB8	proteasome (prosome, macropain) subunit, beta type, 8 (large multifunctional peptidase 7)
Humv302I05	2.43484e-05	0.896629	9235	IL32	interleukin 32
Humv308I17	1.01113e-05	0.780255	4791	NFKB2	nuclear factor of kappa light polypeptide gene enhancer in B-cells 2 (p49/p100)
Humv387A05	0.00865419	0.567366	3107	HLA-C	major histocompatibility complex, class I, C
Humv383B22	0.0455902	0.299038	3107	HLA-C	major histocompatibility complex, class I, C
Humv360F11	0.000557611	0.511314	3107	HLA-C	major histocompatibility complex, class I, C
Humv303K18	0.0271197	0.458567	355	FAS	Fas (TNF receptor superfamily, member 6)
Humv303K20	0.0118303	0.613636	355	FAS	Fas (TNF receptor superfamily, member 6)
Humv324C18	2.18624e-10	1.97399	2633	GBP1	guanylate binding protein 1, interferon-inducible, 67kDa
Humv358K06	0.0145686	-0.687236	1437	CSF2	colony stimulating factor 2 (granulocyte-macrophage)
Humv320M06	0.00616071	0.584797	4939	OAS2	2'-5'-oligoadenylate synthetase 2, 69/71kDa
Humv337P19	0.00104555	0.30251	4277	MICB	MHC class I polypeptide-related sequence B
Humv371D08	1.97908e-05	0.451074	4277	MICB	MHC class I polypeptide-related sequence B
Humv358C19	0.00947379	0.746913	3600	IL15	interleukin 15
Humv358C21	0.043044	0.176489	3600	IL15	interleukin 15
Humv365K19	0.000349616	2.35103	3627	CXCL10	chemokine (C-X-C motif) ligand 10
Humv353B19	0.0220436	0.328476	23308	ICOSLG	inducible T-cell co-stimulator ligand
Humv326E19	0.0168231	0.723961	8995	TNFSF18	tumor necrosis factor (ligand) superfamily, member 18
Humv355L08	2.12556e-12	1.47601	115361	GBP4	guanylate binding protein 4
Humv364G20	0.000530687	0.679739	3105	HLA-A	major histocompatibility complex, class I, A
Humv338G21	0.00526555	0.44253	3105	HLA-A	major histocompatibility complex, class I, A
Humv389B10	0.00879753	0.661771	3105	HLA-A	major histocompatibility complex, class I, A
Humv338G23	0.028962	0.560338	3105	HLA-A	major histocompatibility complex, class I, A
Humv333J08	1.07056e-05	0.750282	10346	TRIM22	tripartite motif-containing 22
Humv308J09	0.0024183	0.587166	6891	TAP2	transporter 2, ATP-binding cassette, sub-family B (MDR/TAP)
Humv308J11	0.0446276	0.40416	6891	TAP2	transporter 2, ATP-binding cassette, sub-family B (MDR/TAP)
Humv321K22	0.0480758	0.393028	6892	TAPBP	TAP binding protein (tapasin)
Humv330C22	0.00564878	0.230253	7186	TRAF2	TNF receptor-associated factor 2
Humv330C24	0.0168231	0.284512	7186	TRAF2	TNF receptor-associated factor 2
Humv340F10	0.000674477	-0.597678	6938	TCF12	transcription factor 12 (HTF4, helix-loop-helix transcription factors 4)
Humv354M22	0.00899156	0.483783	8878	SQSTM1	sequestosome 1
Humv364I22	0.00835607	0.502176	3135	HLA-G	major histocompatibility complex, class I, G
Humv329P11	0.00264023	0.483395	6776	STAT5A	signal transducer and activator of transcription 5A
Humv335H23	0.0157892	0.474737	8638	OASL	2'-5'-oligoadenylate synthetase-like
Humv355J24	0.0304314	0.82463	2634	GBP2	guanylate binding protein 2, interferon-inducible
Humv316A24	0.00196172	0.795476	5971	RELB	v-rel reticuloendotheliosis viral oncogene homolog B, nuclear factor of kappa light polypeptide gene enhancer in B-cells 3 (avian)
Humv357E24	8.38562e-06	-1.69232	2921	CXCL3	chemokine (C-X-C motif) ligand 3

## Sheet: GO.0007165
geneId	qValue	logFc	entrezId	symbol	geneName
Humv320D13	0.0219523	0.270641	4739	NEDD9	neural precursor cell expressed, developmentally down-regulated 9
Humv363D01	2.51248e-11	1.33343	624	BDKRB2	bradykinin receptor B2
Humv370H01	1.37901e-05	-0.688304	65059	RAPH1	Ras association (RalGDS/AF-6) and pleckstrin homology domains 1
Humv324O13	0.000100127	0.377618	23266	LPHN2	latrophilin 2
Humv324O11	0.015197	0.360415	23266	LPHN2	latrophilin 2
Humv350G01	0.020134	-0.494411	9510	ADAMTS1	ADAM metallopeptidase with thrombospondin type 1 motif, 1
Humv352G01	0.0168231	0.316618	8764	TNFRSF14	tumor necrosis factor receptor superfamily, member 14 (herpesvirus entry mediator)
Humv352E23	0.00418898	0.406329	8764	TNFRSF14	tumor necrosis factor receptor superfamily, member 14 (herpesvirus entry mediator)
Humv310N01	5.84242e-10	0.774403	2323	FLT3LG	fms-related tyrosine kinase 3 ligand
Humv312F13	0.028962	-0.591269	7078	TIMP3	TIMP metallopeptidase inhibitor 3 (Sorsby fundus dystrophy, pseudoinflammatory)
Humv315N01	0.00157788	-0.269294	6422	SFRP1	secreted frizzled-related protein 1
Humv321N01	0.0454915	-0.234848	5144	PDE4D	phosphodiesterase 4D, cAMP-specific (phosphodiesterase E3 dunce homolog, Drosophila)
Humv378M01	3.92661e-08	0.887803	4651	MYO10	myosin X
Humv344O14	4.3768e-06	0.709019	4651	MYO10	myosin X
Humv371I04	5.2377e-08	0.798106	4651	MYO10	myosin X
Humv371G12	1.06585e-08	0.825634	4651	MYO10	myosin X
Humv313D14	0.000281744	1.18618	623	BDKRB1	bradykinin receptor B1
Humv317L02	0.0171488	-0.346062	2050	EPHB4	EPH receptor B4
Humv317J24	0.0214343	-0.309612	2050	EPHB4	EPH receptor B4
Humv325L02	3.48583e-05	0.705636	8111	GPR68	G protein-coupled receptor 68
Humv303C14	0.0125142	0.871491	330	BIRC3	baculoviral IAP repeat-containing 3
Humv324K14	0.0405954	-0.158461	10560	SLC19A2	solute carrier family 19 (thiamine transporter), member 2
Humv326C14	0.0158931	-0.172579	4093	SMAD9	SMAD family member 9
Humv329G14	0.0220912	0.201034	718	C3	complement component 3
Humv331C14	0.045615	0.462185	51554	CCRL1	chemokine (C-C motif) receptor-like 1
Humv367G02	0.0105716	0.233837	9788	MTSS1	metastasis suppressor 1
Humv367E20	2.25676e-05	0.848091	9788	MTSS1	metastasis suppressor 1
Humv373C14	0.00663553	-0.411128	8322	FZD4	frizzled homolog 4 (Drosophila)
Humv364E02	1.05084e-06	0.971354	3575	IL7R	interleukin 7 receptor
Humv325P15	0.000134455	0.796012	29126	CD274	CD274 molecule
Humv333L15	0.0206785	-0.602282	92154	ABBA-1	actin-bundling protein with BAIAP2 homology
Humv348D15	0.049807	0.218386	3672	ITGA1	integrin, alpha 1
Humv305G03	0.0231488	0.739531	7185	TRAF1	TNF receptor-associated factor 1
Humv318C15	0.00616626	0.403103	7091	TLE4	transducin-like enhancer of split 4 (E(sp1) homolog, Drosophila)
Humv358G15	0.000148142	-0.588311	3673	ITGA2	integrin, alpha 2 (CD49B, alpha 2 subunit of VLA-2 receptor)
Humv319N03	0.0333443	-0.184778	867	CBL	Cas-Br-M (murine) ecotropic retroviral transforming sequence
Humv332N15	3.1903e-06	0.475906	7187	TRAF3	TNF receptor-associated factor 3
Humv343I15	0.0168231	-0.261765	1130	LYST	lysosomal trafficking regulator
Humv347A03	7.02729e-05	-0.619868	80332	ADAM33	ADAM metallopeptidase domain 33
Humv393A03	0.00302579	-0.787955	3569	IL6	interleukin 6 (interferon, beta 2)
Humv306L16	0.00231718	-0.401718	7049	TGFBR3	transforming growth factor, beta receptor III
Humv325C04	0.00414371	-0.299071	5727	PTCH1	patched homolog 1 (Drosophila)
Humv346B16	0.00315779	-0.386264	818	CAMK2G	calcium/calmodulin-dependent protein kinase (CaM kinase) II gamma
Humv346B10	0.0128434	-0.307222	818	CAMK2G	calcium/calmodulin-dependent protein kinase (CaM kinase) II gamma
Humv303I16	0.00234408	0.492488	1890	TYMP	thymidine phosphorylase
Humv318E04	0.0236868	0.278037	83937	RASSF4	Ras association (RalGDS/AF-6) domain family 4
Humv322M16	0.0157892	-0.313538	868	CBLB	Cas-Br-M (murine) ecotropic retroviral transforming sequence b
Humv366A04	0.0137074	0.343717	214	ALCAM	activated leukocyte cell adhesion molecule
Humv338C05	0.027046	-0.19247	780	DDR1	discoidin domain receptor tyrosine kinase 1
Humv342O17	0.000173122	-0.306984	1969	EPHA2	EPH receptor A2
Humv307B05	0.00895022	0.646357	10512	SEMA3C	sema domain, immunoglobulin domain (Ig), short basic domain, secreted, (semaphorin) 3C
Humv310J17	0.000190068	0.422016	11213	IRAK3	interleukin-1 receptor-associated kinase 3
Humv312F05	0.0125768	0.269959	9567	GTPBP1	GTP binding protein 1
Humv308I17	1.01113e-05	0.780255	4791	NFKB2	nuclear factor of kappa light polypeptide gene enhancer in B-cells 2 (p49/p100)
Humv303H18	0.0024146	0.442189	57514	CDGAP	Cdc42 GTPase-activating protein
Humv342P06	0.045615	-0.225946	27	ABL2	v-abl Abelson murine leukemia viral oncogene homolog 2 (arg, Abelson-related gene)
Humv303K18	0.0271197	0.458567	355	FAS	Fas (TNF receptor superfamily, member 6)
Humv303K20	0.0118303	0.613636	355	FAS	Fas (TNF receptor superfamily, member 6)
Humv358K06	0.0145686	-0.687236	1437	CSF2	colony stimulating factor 2 (granulocyte-macrophage)
Humv305J06	1.22743e-06	0.653579	5770	PTPN1	protein tyrosine phosphatase, non-receptor type 1
Humv305M18	0.0105282	0.359161	4862	NPAS2	neuronal PAS domain protein 2
Humv366J21	2.29563e-06	0.698606	4862	NPAS2	neuronal PAS domain protein 2
Humv317A06	4.63597e-07	1.16869	3696	ITGB8	integrin, beta 8
Humv320I18	0.0176999	0.258194	217	ALDH2	aldehyde dehydrogenase 2 family (mitochondrial)
Humv321E18	0.00264023	0.792339	10767	HBS1L	HBS1-like (S. cerevisiae)
Humv335I06	0.00030794	0.445696	3601	IL15RA	interleukin 15 receptor, alpha
Humv346E06	0.000237065	0.653884	9536	PTGES	prostaglandin E synthase
Humv319G19	0.0107779	0.232579	8506	CNTNAP1	contactin associated protein 1
Humv321G07	0.00131042	0.740082	9308	CD83	CD83 molecule
Humv348C19	0.0263262	-0.291293	2059	EPS8	epidermal growth factor receptor pathway substrate 8
Humv358C19	0.00947379	0.746913	3600	IL15	interleukin 15
Humv358C21	0.043044	0.176489	3600	IL15	interleukin 15
Humv365K19	0.000349616	2.35103	3627	CXCL10	chemokine (C-X-C motif) ligand 10
Humv353B19	0.0220436	0.328476	23308	ICOSLG	inducible T-cell co-stimulator ligand
Humv326E19	0.0168231	0.723961	8995	TNFSF18	tumor necrosis factor (ligand) superfamily, member 18
Humv327L20	0.00800058	0.53408	10133	OPTN	optineurin
Humv335L08	0.00887317	-0.470743	5156	PDGFRA	platelet-derived growth factor receptor, alpha polypeptide
Humv319K08	2.1884e-08	1.0912	4790	NFKB1	nuclear factor of kappa light polypeptide gene enhancer in B-cells 1 (p105)
Humv329G20	0.0155306	0.264079	9322	TRIP10	thyroid hormone receptor interactor 10
Humv318I20	5.70798e-05	0.523901	219699	UNC5B	unc-5 homolog B (C. elegans)
Humv370C23	1.13415e-05	0.706392	219699	UNC5B	unc-5 homolog B (C. elegans)
Humv348E08	0.00113618	-0.373631	667	DST	dystonin
Humv372E20	0.0398632	-0.347185	285704	RGMB	RGM domain family, member B
Humv352P09	4.06164e-06	1.06028	3460	IFNGR2	interferon gamma receptor 2 (interferon gamma transducer 1)
Humv364H21	0.0453112	0.310359	5604	MAP2K1	mitogen-activated protein kinase kinase 1
Humv316O21	0.035128	0.253294	4793	NFKBIB	nuclear factor of kappa light polypeptide gene enhancer in B-cells inhibitor, beta
Humv330O21	0.00648799	0.258509	375790	AGRN	agrin
Humv330O23	0.0247569	0.347379	375790	AGRN	agrin
Humv303O10	0.024231	0.354085	3459	IFNGR1	interferon gamma receptor 1
Humv311I22	1.61631e-05	0.558107	57556	SEMA6A	sema domain, transmembrane domain (TM), and cytoplasmic domain, (semaphorin) 6A
Humv327L11	3.00141e-05	1.90965	7130	TNFAIP6	tumor necrosis factor, alpha-induced protein 6
Humv323L12	0.0175754	-0.301043	607	BCL9	B-cell CLL/lymphoma 9
Humv346N12	0.00313492	-0.69752	133	ADM	adrenomedullin
Humv359N12	0.0239497	-0.23098	94134	ARHGAP12	Rho GTPase activating protein 12
Humv343A12	0.000772077	-0.742015	7483	WNT9A	wingless-type MMTV integration site family, member 9A
Humv357E24	8.38562e-06	-1.69232	2921	CXCL3	chemokine (C-X-C motif) ligand 3

## Sheet: GO.0007169
geneId	qValue	logFc	entrezId	symbol	geneName
Humv363D01	2.51248e-11	1.33343	624	BDKRB2	bradykinin receptor B2
Humv339C13	0.0430013	0.24158	8031	NCOA4	nuclear receptor coactivator 4
Humv312F13	0.028962	-0.591269	7078	TIMP3	TIMP metallopeptidase inhibitor 3 (Sorsby fundus dystrophy, pseudoinflammatory)
Humv317L02	0.0171488	-0.346062	2050	EPHB4	EPH receptor B4
Humv317J24	0.0214343	-0.309612	2050	EPHB4	EPH receptor B4
Humv367G02	0.0105716	0.233837	9788	MTSS1	metastasis suppressor 1
Humv367E20	2.25676e-05	0.848091	9788	MTSS1	metastasis suppressor 1
Humv325C03	0.00274324	-0.758763	1490	CTGF	connective tissue growth factor
Humv338C05	0.027046	-0.19247	780	DDR1	discoidin domain receptor tyrosine kinase 1
Humv342O17	0.000173122	-0.306984	1969	EPHA2	EPH receptor A2
Humv307B05	0.00895022	0.646357	10512	SEMA3C	sema domain, immunoglobulin domain (Ig), short basic domain, secreted, (semaphorin) 3C
Humv322I18	0.0446479	0.271717	10342	TFG	TRK-fused gene
Humv335L08	0.00887317	-0.470743	5156	PDGFRA	platelet-derived growth factor receptor, alpha polypeptide
Humv330O21	0.00648799	0.258509	375790	AGRN	agrin
Humv330O23	0.0247569	0.347379	375790	AGRN	agrin

## Sheet: GO.0007249
geneId	qValue	logFc	entrezId	symbol	geneName
Humv330H01	1.22434e-08	1.24333	80833	APOL3	apolipoprotein L, 3
Humv342L01	0.000513449	0.62897	9641	IKBKE	inhibitor of kappa light polypeptide gene enhancer in B-cells, kinase epsilon
Humv342L03	0.000394038	0.503706	9641	IKBKE	inhibitor of kappa light polypeptide gene enhancer in B-cells, kinase epsilon
Humv307G13	0.0322988	-0.23207	2316	FLNA	filamin A, alpha (actin binding protein 280)
Humv316M02	1.0473e-05	0.350194	23636	NUP62	nucleoporin 62kDa
Humv316K22	0.00947379	0.372074	23636	NUP62	nucleoporin 62kDa
Humv358K15	0.00159202	0.362573	353376	TICAM2	toll-like receptor adaptor molecule 2
Humv313B03	0.00360609	0.401972	958	CD40	CD40 molecule, TNF receptor superfamily member 5
Humv323K05	0.000391159	0.662302	6772	STAT1	signal transducer and activator of transcription 1, 91kDa
Humv313L06	0.012864	-0.690079	4792	NFKBIA	nuclear factor of kappa light polypeptide gene enhancer in B-cells inhibitor, alpha
Humv322I18	0.0446479	0.271717	10342	TFG	TRK-fused gene
Humv389M06	0.0497589	-0.224477	2149	F2R	coagulation factor II (thrombin) receptor
Humv315L07	1.68138e-06	1.13958	8767	RIPK2	receptor-interacting serine-threonine kinase 2
Humv335A19	0.00517258	0.615733	3656	IRAK2	interleukin-1 receptor-associated kinase 2
Humv320J09	0.00207142	-0.462732	7124	TNF	tumor necrosis factor (TNF superfamily, member 2)
Humv343D22	0.00138277	-1.17271	6574	SLC20A1	solute carrier family 20 (phosphate transporter), member 1
Humv321E22	0.0444278	0.326741	10475	TRIM38	tripartite motif-containing 38
Humv354M22	0.00899156	0.483783	8878	SQSTM1	sequestosome 1
Humv319L11	0.00476956	0.619952	329	BIRC2	baculoviral IAP repeat-containing 2
Humv348B23	0.0185588	-0.635865	2697	GJA1	gap junction protein, alpha 1, 43kDa
Humv370L12	0.000156823	0.470188	5970	RELA	v-rel reticuloendotheliosis viral oncogene homolog A, nuclear factor of kappa light polypeptide gene enhancer in B-cells 3, p65 (avian)

[truncated: 19 more sheets: GO.0007254, GO.0007259, GO.0008283, GO.0009605, GO.0009607, GO.0009615, GO.0009966, GO.0016265, GO.0019882, GO.0030099, GO.0043123, GO.0046330, GO.0048468, GO.0048522, GO.0048523, GO.0048731, GO.0048869, GO.0050789, GO.0051704]
