# Supplementary material for: Signal pathways JNK and NF-κB, identified by global gene expression profiling, are involved in regulation of TNFα-induced mPGES-1 and COX-2 expression in gingival fibroblasts
Source: BMC Genomics. 2010 Apr 15;11:241. doi: 10.1186/1471-2164-11-241 (PMC2873473; doi:10.1186/1471-2164-11-241)
Supplement: Additional file 7 — List of differentially expressed genes between 3 and 6 h of TNFα stimulation. Genes that were differentially expressed in gingival fibroblasts due to TNFα treatment between the 3 h and 6 h time points. [file 1471-2164-11-241-S7.XLS]

## Sheet: DE genes
geneIndex	geneId	logFc	t	pValue	qValue	entrezId	geneName
35734	Humv357G24	1.62296	-14.8097	1.87322e-16	4.93297e-12	NA	NA
23003	Humv334K08	1.72129	-14.5678	3.05371e-16	4.93297e-12	94240	epithelial stromal interaction 1 (breast)
27043	Humv349J09	1.61737	-14.5935	5.15468e-16	5.55125e-12	91351	DEAD (Asp-Glu-Ala-Asp) box polypeptide 60-like
20771	Humv349J07	1.80031	-13.9051	7.08133e-16	5.60949e-12	91351	DEAD (Asp-Glu-Ala-Asp) box polypeptide 60-like
10498	Humv339G04	1.8882	-15.6492	9.45225e-16	5.60949e-12	55008	hect domain and RLD 6
14499	Humv349J05	1.59003	-13.7268	1.04175e-15	5.60949e-12	91351	DEAD (Asp-Glu-Ala-Asp) box polypeptide 60-like
5644	Humv320M02	1.58027	-13.5368	1.57758e-15	7.28119e-12	4940	2'-5'-oligoadenylate synthetase 3, 100kDa
32254	Humv314G23	1.17911	-13.2409	3.03538e-15	1.22584e-11	25939	SAM domain and HD domain 1
3440	Humv338P14	1.87137	-13.6212	3.70741e-15	1.33088e-11	10561	interferon-induced protein 44
19013	Humv325D19	2.08402	-12.7093	1.00847e-14	3.25816e-11	3437	interferon-induced protein with tetratricopeptide repeats 3
28160	Humv390M21	1.55231	-13.4737	1.46825e-14	4.31238e-11	91351	DEAD (Asp-Glu-Ala-Asp) box polypeptide 60-like
13507	Humv323K05	1.44462	-12.0487	4.69721e-14	1.19417e-10	6772	signal transducer and activator of transcription 1, 91kDa
2127	Humv370J13	1.44345	-12.0392	4.80508e-14	1.19417e-10	54625	poly (ADP-ribose) polymerase family, member 14
18188	Humv320M06	1.5526	-12.122	6.09794e-14	1.40723e-10	4939	2'-5'-oligoadenylate synthetase 2, 69/71kDa
35720	Humv355O24	1.65979	-11.5814	1.44037e-13	3.10237e-10	9636	ISG15 ubiquitin-like modifier
1844	Humv335N01	1.64184	-11.4111	2.1819e-13	4.40579e-10	54809	sterile alpha motif domain containing 9
6650	Humv348H03	2.47084	-11.5673	3.37554e-13	6.41512e-10	3434	interferon-induced protein with tetratricopeptide repeats 1
3836	Humv388P02	1.05311	-11.1942	3.72102e-13	6.43279e-10	57714	KIAA1618
15349	Humv357A17	1.18581	-11.1876	3.78305e-13	6.43279e-10	3428	interferon, gamma-inducible protein 16
2069	Humv363B13	1.03907	-11.0979	4.72675e-13	7.63558e-10	6890	transporter 1, ATP-binding cassette, sub-family B (MDR/TAP)
25350	Humv333H21	0.979924	-10.9872	6.22995e-13	9.58463e-10	54739	XIAP associated factor-1
19921	Humv341C07	0.672412	-10.7908	1.02083e-12	1.49914e-09	NA	NA
12845	Humv338D17	0.989523	-10.7198	1.22187e-12	1.71635e-09	87178	polyribonucleotide nucleotidyltransferase 1
18903	Humv311L19	0.700671	-10.5936	1.68456e-12	2.2677e-09	8831	synaptic Ras GTPase activating protein 1 homolog (rat)
4173	Humv332C14	1.2611	-10.538	1.94218e-12	2.50992e-09	85441	peroxisomal proliferator-activated receptor A interacting complex 285
9550	Humv318H16	1.19645	-10.3627	4.27119e-12	5.30744e-09	22943	dickkopf homolog 1 (Xenopus laevis)
25585	Humv363D09	1.06208	-10.2533	5.63547e-12	6.74336e-09	197259	mixed lineage kinase domain-like
16762	Humv338G06	0.939082	-10.2375	5.86664e-12	6.76926e-09	55601	DEAD (Asp-Glu-Ala-Asp) box polypeptide 60
19833	Humv330C07	1.72338	-10.0958	6.10117e-12	6.79713e-09	2537	interferon, alpha-inducible protein 6
8805	Humv323A15	1.82732	-10.2804	7.40191e-12	7.97136e-09	64135	interferon induced with helicase C domain 1
27266	Humv377F09	1.83462	-10.5401	8.18281e-12	8.52807e-09	129607	cytidine monophosphate (UMP-CMP) kinase 2, mitochondrial
28302	Humv310H22	1.28075	-10.0596	9.24162e-12	9.33057e-09	4938	2',5'-oligoadenylate synthetase 1, 40/46kDa
10445	Humv332C16	1.21287	-9.95331	1.2151e-11	1.18962e-08	85441	peroxisomal proliferator-activated receptor A interacting complex 285
7235	Humv323K03	1.4733	-10.052	1.30889e-11	1.2416e-08	6772	signal transducer and activator of transcription 1, 91kDa
8135	Humv337J15	-0.596802	9.7961	1.34505e-11	1.2416e-08	7020	transcription factor AP-2 alpha (activating enhancer binding protein 2 alpha)
13179	Humv380L05	1.28076	-9.74226	1.5522e-11	1.39301e-08	NA	NA
13065	Humv366D05	0.858006	-9.68338	1.81624e-11	1.58592e-08	80830	apolipoprotein L, 6
22387	Humv355L08	0.949343	-9.82449	2.32575e-11	1.97738e-08	115361	guanylate binding protein 4
19779	Humv323K07	1.38091	-9.43874	3.50533e-11	2.90385e-08	6772	signal transducer and activator of transcription 1, 91kDa
1740	Humv322N01	-0.785728	9.40149	3.87699e-11	3.13144e-08	85461	tetratricopeptide repeat, ankyrin repeat and coiled-coil containing 1
13649	Humv341C05	0.710547	-9.39071	3.99196e-11	3.14567e-08	84166	NLR family, CARD domain containing 5
31557	Humv325D23	1.98286	-9.36481	4.28239e-11	3.29418e-08	3433	interferon-induced protein with tetratricopeptide repeats 2
10490	Humv338G04	0.840272	-9.55093	4.68389e-11	3.51923e-08	55601	DEAD (Asp-Glu-Ala-Asp) box polypeptide 60
22252	Humv338P08	1.78088	-9.7774	5.03489e-11	3.63244e-08	10964	interferon-induced protein 44-like
454	Humv357H13	0.870665	-9.40815	5.05942e-11	3.63244e-08	11277	three prime repair exonuclease 1
18964	Humv319P07	0.912443	-9.18525	6.98495e-11	4.90586e-08	51296	solute carrier family 15, member 3
28429	Humv326D22	0.96316	-9.53973	9.00751e-11	6.1918e-08	7706	tripartite motif-containing 25
16737	Humv335C06	1.99531	-9.66194	9.31444e-11	6.26939e-08	129607	cytidine monophosphate (UMP-CMP) kinase 2, mitochondrial
13041	Humv363D05	0.826357	-9.21788	1.11306e-10	7.33893e-08	197259	mixed lineage kinase domain-like
8012	Humv322N03	-0.563566	8.86349	1.69597e-10	1.09587e-07	85461	tetratricopeptide repeat, ankyrin repeat and coiled-coil containing 1
23779	Humv333J08	0.956412	-8.84599	1.78049e-10	1.12793e-07	10346	tripartite motif-containing 22
33494	Humv371F23	0.982355	-8.88468	2.06417e-10	1.28248e-07	57674	ring finger protein 213
16653	Humv324C18	1.47824	-8.74241	2.3761e-10	1.44843e-07	2633	guanylate binding protein 1, interferon-inducible, 67kDa
16235	Humv370L06	1.07653	-10.5553	2.42333e-10	1.44987e-07	84166	NLR family, CARD domain containing 5
6834	Humv371H03	1.09662	-8.77798	2.76119e-10	1.62197e-07	57674	ring finger protein 213
10108	Humv388P04	0.788465	-8.71813	3.2527e-10	1.87658e-07	57714	KIAA1618
10694	Humv363G16	1.56742	-9.91928	3.40893e-10	1.9322e-07	116071	basic leucine zipper transcription factor, ATF-like 2
21201	Humv305A07	0.931515	-8.67055	3.70635e-10	2.06457e-07	5610	eukaryotic translation initiation factor 2-alpha kinase 2
31638	Humv335H23	1.00557	-9.51942	5.33499e-10	2.92141e-07	8638	2'-5'-oligoadenylate synthetase-like
19807	Humv326K19	0.736759	-8.38951	8.0607e-10	4.34042e-07	84955	NudC domain containing 1
13608	Humv335O17	0.902101	-8.37495	8.39406e-10	4.43074e-07	54407	solute carrier family 38, member 2
6115	Humv379I02	1.22845	-8.28661	8.59526e-10	4.43074e-07	219285	sterile alpha motif domain containing 9-like
4226	Humv339G02	0.933713	-8.53924	8.72672e-10	4.43074e-07	55008	hect domain and RLD 6
23770	Humv332F08	0.822576	-8.27926	8.77701e-10	4.43074e-07	55337	hypothetical protein FLJ11286
20703	Humv340J19	0.48571	-8.35157	8.95871e-10	4.45289e-07	79631	elongation factor Tu GTP binding domain containing 1
25236	Humv319P09	0.854426	-8.48425	1.00987e-09	4.94348e-07	51296	solute carrier family 15, member 3
7678	Humv378G15	1.15816	-8.47049	1.0475e-09	5.05116e-07	3665	interferon regulatory factor 7
34778	Humv336H12	0.888754	-8.16892	1.49339e-09	7.09534e-07	3431	SP110 nuclear body protein
32539	Humv350K11	-0.795821	8.08609	1.52531e-09	7.14199e-07	147495	adenomatosis polyposis coli down-regulated 1
14613	Humv363B17	0.6595	-8.03874	1.7477e-09	8.0664e-07	5696	proteasome (prosome, macropain) subunit, beta type, 8 (large multifunctional peptidase 7)
19743	Humv318K19	1.60351	-8.0837	1.89809e-09	8.52834e-07	23586	DEAD (Asp-Glu-Ala-Asp) box polypeptide 58
16659	Humv325K06	0.721397	-8.08323	1.90058e-09	8.52834e-07	23424	tudor domain containing 7
15408	Humv364M17	0.406251	-8.10143	2.24863e-09	9.95187e-07	6774	signal transducer and activator of transcription 3 (acute-phase response factor)
7062	Humv301G15	1.20687	-7.94216	2.30889e-09	1.00805e-06	51056	leucine aminopeptidase 3
545	Humv369D01	0.465678	-8.22435	2.57501e-09	1.10925e-06	4299	AF4/FMR2 family, member 1
17801	Humv370B06	0.808155	-7.83352	3.16218e-09	1.34426e-06	4615	myeloid differentiation primary response gene (88)
19834	Humv330G07	0.827389	-7.97081	3.22882e-09	1.35476e-06	57381	ras homolog gene family, member J
8821	Humv325A15	1.20552	-7.80155	3.46964e-09	1.43714e-06	6446	serum/glucocorticoid regulated kinase 1
26299	Humv354K09	0.695178	-7.74068	4.14145e-09	1.6937e-06	103	adenosine deaminase, RNA-specific
37153	Humv339A12	0.771346	-8.09747	4.58346e-09	1.85103e-06	83666	poly (ADP-ribose) polymerase family, member 9
34816	Humv340P24	0.724691	-7.71571	5.3981e-09	2.15311e-06	5371	promyelocytic leukemia
7275	Humv328K03	0.461369	-7.62589	5.7887e-09	2.28075e-06	8202	nuclear receptor coactivator 3
22479	Humv366L20	0.634917	-7.5952	6.3323e-09	2.44464e-06	10678	UDP-GlcNAc:betaGal beta-1,3-N-acetylglucosaminyltransferase 2
562	Humv371H01	1.09157	-7.65868	6.35601e-09	2.44464e-06	57674	ring finger protein 213
17561	Humv340B06	1.16412	-7.58298	6.56296e-09	2.49454e-06	7453	tryptophanyl-tRNA synthetase
16922	Humv358G06	0.730159	-7.56241	6.97059e-09	2.61867e-06	7098	toll-like receptor 3
25616	Humv366P21	0.799876	-7.53701	7.50932e-09	2.78863e-06	6773	signal transducer and activator of transcription 2, 113kDa
31429	Humv309D23	0.739339	-7.50361	8.28249e-09	3.0408e-06	231	aldo-keto reductase family 1, member B1 (aldose reductase)
7202	Humv319G03	0.552825	-7.53183	9.15231e-09	3.32239e-06	79132	DEXH (Asp-Glu-X-His) box polypeptide 58
33306	Humv348F11	0.68348	-7.50371	9.92513e-09	3.53132e-06	160897	G protein-coupled receptor 180
13083	Humv368L05	0.553548	-7.44022	9.97873e-09	3.53132e-06	3965	lectin, galactoside-binding, soluble, 9 (galectin 9)
15348	Humv357M05	0.984117	-7.71331	1.00558e-08	3.53132e-06	152926	protein phosphatase 1K (PP2C domain containing)
22157	Humv326D20	0.904116	-7.46017	1.12541e-08	3.90964e-06	7706	tripartite motif-containing 25
21305	Humv318A07	0.721813	-7.74018	1.16636e-08	4.00744e-06	9830	tripartite motif-containing 14
19467	Humv382L07	0.483143	-7.38377	1.17837e-08	4.00744e-06	84875	poly (ADP-ribose) polymerase family, member 10
13089	Humv369D05	0.439036	-7.35374	1.28751e-08	4.333e-06	4299	AF4/FMR2 family, member 1
28658	Humv355H10	-0.740059	7.59983	1.36668e-08	4.55203e-06	431707	LIM homeobox 8
23833	Humv340B08	0.753077	-7.31267	1.45353e-08	4.79191e-06	7453	tryptophanyl-tRNA synthetase
23997	Humv360B20	0.748913	-7.48098	1.5471e-08	5.04884e-06	3429	interferon, alpha-inducible protein 27
31496	Humv317P23	0.884327	-7.25719	1.71273e-08	5.53348e-06	9830	tripartite motif-containing 14
28506	Humv336H10	0.882921	-7.55002	1.92979e-08	6.17303e-06	3431	SP110 nuclear body protein
1959	Humv349J13	1.53285	-7.6025	2.09276e-08	6.62873e-06	115362	guanylate binding protein 5
19780	Humv323O07	0.574222	-7.36249	2.15215e-08	6.75064e-06	10578	granulysin
5632	Humv318M14	0.367084	-7.18705	2.48662e-08	7.72477e-06	NA	NA
8231	Humv349J15	1.32424	-7.14398	2.81958e-08	8.66056e-06	115362	guanylate binding protein 5
10235	Humv306K04	0.836359	-7.08663	2.84146e-08	8.66056e-06	3430	interferon-induced protein 35
33425	Humv363B11	0.854209	-7.08008	2.8974e-08	8.74851e-06	6890	transporter 1, ATP-binding cassette, sub-family B (MDR/TAP)
8153	Humv340B03	0.570624	-7.04039	3.26101e-08	9.74539e-06	5371	promyelocytic leukemia
5074	Humv347F02	0.911941	-7.03763	3.28788e-08	9.74539e-06	7424	vascular endothelial growth factor C
14229	Humv315B17	0.658755	-6.97614	3.94981e-08	1.16009e-05	30844	EH-domain containing 4
15093	Humv325A17	1.07784	-6.99548	4.35475e-08	1.26751e-05	6446	serum/glucocorticoid regulated kinase 1
19880	Humv335O19	0.784763	-6.92963	4.53848e-08	1.30352e-05	54407	solute carrier family 38, member 2
15980	Humv338P06	1.81416	-8.08544	4.55918e-08	1.30352e-05	10964	interferon-induced protein 44-like
11783	Humv303I16	0.706951	-6.92122	4.65398e-08	1.31896e-05	1890	thymidine phosphorylase
11283	Humv339J04	0.468095	-6.96085	4.82064e-08	1.35431e-05	NA	NA
1232	Humv356O13	0.424679	-6.89833	4.9838e-08	1.38807e-05	93349	hypothetical protein BC004921
16770	Humv339G06	0.741745	-6.93218	5.24435e-08	1.44816e-05	51191	hect domain and RLD 5
33477	Humv369B23	0.424029	-6.85745	5.63259e-08	1.54218e-05	4299	AF4/FMR2 family, member 1
7242	Humv324G03	0.465105	-6.84661	5.8184e-08	1.57967e-05	54936	ADP-ribosylhydrolase like 2
18433	Humv351A06	0.489926	-6.81885	6.3232e-08	1.70242e-05	9246	ubiquitin-conjugating enzyme E2L 6
13072	Humv366P17	0.782365	-6.7828	7.04523e-08	1.88113e-05	6773	signal transducer and activator of transcription 2, 113kDa
19977	Humv348C07	0.591253	-6.82363	7.21901e-08	1.91174e-05	55691	FERM domain containing 4A
5011	Humv339J02	0.937716	-6.74085	7.99101e-08	2.09897e-05	64116	solute carrier family 39 (zinc transporter), member 8
36517	Humv357B24	0.825135	-6.71782	8.56347e-08	2.2312e-05	151636	deltex 3-like (Drosophila)
403	Humv351L01	2.73825	-7.6318	8.88291e-08	2.28517e-05	4599	myxovirus (influenza virus) resistance 1, interferon-inducible protein p78 (mouse)
1936	Humv346N13	-2.30675	14.8929	8.95967e-08	2.28517e-05	128710	chromosome 20 open reading frame 94
35501	Humv328C24	0.489817	-6.70192	8.9828e-08	2.28517e-05	55905	zinc finger protein 313
33039	Humv314J23	1.33464	-6.73232	9.45257e-08	2.38589e-05	10673	tumor necrosis factor (ligand) superfamily, member 13b
19012	Humv325P07	0.620855	-6.67908	9.62151e-08	2.4097e-05	80380	programmed cell death 1 ligand 2
11104	Humv316N16	0.468306	-6.70026	1.03926e-07	2.58281e-05	25865	protein kinase D2
30881	Humv339A10	0.724114	-6.71628	1.1477e-07	2.83052e-05	83666	poly (ADP-ribose) polymerase family, member 9
35413	Humv317C24	0.611992	-6.57373	1.32142e-07	3.23427e-05	56829	zinc finger CCCH-type, antiviral 1
4490	Humv372G02	0.547934	-6.54489	1.44152e-07	3.5017e-05	NA	NA
31563	Humv326L11	1.14954	-6.92621	1.50144e-07	3.62005e-05	8743	tumor necrosis factor (ligand) superfamily, member 10
930	Humv319G01	0.762742	-6.63174	1.70151e-07	4.07203e-05	79132	DEXH (Asp-Glu-X-His) box polypeptide 58
20724	Humv343N07	0.631131	-6.48737	1.7149e-07	4.07391e-05	64651	AXIN1 up-regulated 1
23194	Humv358G08	0.604796	-6.62465	1.73643e-07	4.08677e-05	7098	toll-like receptor 3
16380	Humv388P06	0.644881	-6.48149	1.74562e-07	4.08677e-05	57714	KIAA1618
25299	Humv327L09	0.516882	-6.4594	1.86611e-07	4.33743e-05	9111	N-myc (and STAT) interactor
1178	Humv350G01	0.813241	-6.44773	1.93313e-07	4.46112e-05	9510	ADAM metallopeptidase with thrombospondin type 1 motif, 1
15200	Humv338M17	0.555424	-6.5739	2.00829e-07	4.60169e-05	132864	cytoplasmic polyadenylation element binding protein 2
7450	Humv350G03	0.623593	-6.5356	2.24158e-07	5.10006e-05	9510	ADAM metallopeptidase with thrombospondin type 1 motif, 1
31636	Humv335P11	0.887978	-6.3955	2.26397e-07	5.11498e-05	10581	interferon induced transmembrane protein 2 (1-8D)
16012	Humv342P06	0.404013	-6.35357	2.57036e-07	5.76688e-05	27	v-abl Abelson murine leukemia viral oncogene homolog 2 (arg, Abelson-related gene)
20119	Humv365K19	2.45982	-7.13877	2.68456e-07	5.98157e-05	3627	chemokine (C-X-C motif) ligand 10
9981	Humv372D16	-0.347359	6.47842	3.05505e-07	6.76046e-05	440275	eukaryotic translation initiation factor 2 alpha kinase 4
30931	Humv345I10	0.331065	-6.29174	3.09992e-07	6.81308e-05	11011	tousled-like kinase 2
37024	Humv322M24	0.429515	-6.35702	3.27776e-07	7.15527e-05	961	CD47 molecule
7518	Humv358G15	0.628133	-6.33813	3.46464e-07	7.51245e-05	3673	integrin, alpha 2 (CD49B, alpha 2 subunit of VLA-2 receptor)
12936	Humv349P17	0.408894	-6.19409	4.1688e-07	8.97905e-05	9859	centrosomal protein 170kDa
25179	Humv312L09	0.496656	-6.10609	5.44629e-07	0.000116529	60489	apolipoprotein B mRNA editing enzyme, catalytic polypeptide-like 3G
8123	Humv336J03	0.582376	-6.09809	5.58051e-07	0.000118615	51131	PHD finger protein 11
26193	Humv341C09	0.410665	-6.08857	5.74428e-07	0.000121298	84166	NLR family, CARD domain containing 5
20135	Humv367K19	0.301848	-6.04211	6.61604e-07	0.000138799	NA	NA
27473	Humv305A09	0.940943	-5.93292	9.22353e-07	0.000192254	5610	eukaryotic translation initiation factor 2-alpha kinase 2
23040	Humv338O20	0.493973	-5.95854	9.48943e-07	0.000196529	834	caspase 1, apoptosis-related cysteine peptidase (interleukin 1, beta, convertase)
9740	Humv342P04	0.578832	-5.94408	9.91025e-07	0.000203937	27	v-abl Abelson murine leukemia viral oncogene homolog 2 (arg, Abelson-related gene)
30714	Humv318E10	-0.522241	5.89949	1.02121e-06	0.000208819	6387	chemokine (C-X-C motif) ligand 12 (stromal cell-derived factor 1)
15150	Humv332E17	0.470826	-5.92488	1.0498e-06	0.000213315	684	bone marrow stromal cell antigen 2
13195	Humv382L05	0.511939	-5.96074	1.18122e-06	0.000238519	84875	poly (ADP-ribose) polymerase family, member 10
19881	Humv336C07	0.632076	-5.82064	1.29845e-06	0.000260562	25821	mitochondrial translation optimization 1 homolog (S. cerevisiae)
1863	Humv337J13	-0.58792	5.78026	1.4685e-06	0.000292866	NA	NA
21620	Humv357M07	0.619455	-5.88377	1.47773e-06	0.0002929	152926	protein phosphatase 1K (PP2C domain containing)
4963	Humv333J02	0.728475	-5.75206	1.60025e-06	0.00031525	85363	tripartite motif-containing 5
1463	Humv385K13	0.8264	-6.14031	1.64878e-06	0.000322211	165679	chromosome 3 open reading frame 57
7575	Humv365K15	-0.575061	5.92748	1.65554e-06	0.000322211	1942	ephrin-A1
26105	Humv330C09	0.355822	-5.81727	1.79357e-06	0.000346985	117154	dachshund homolog 2 (Drosophila)
3468	Humv342P02	0.783277	-5.70526	1.84564e-06	0.000354933	27	v-abl Abelson murine leukemia viral oncogene homolog 2 (arg, Abelson-related gene)
12922	Humv348H05	0.632328	-5.69764	1.88899e-06	0.000359117	24138	interferon-induced protein with tetratricopeptide repeats 5
24769	Humv359A08	0.311572	-5.6965	1.89559e-06	0.000359117	54704	protein phosphatase 2C, magnesium-dependent, catalytic subunit
29195	Humv324K10	0.682483	-5.69561	1.90074e-06	0.000359117	8548	basic leucine zipper nuclear factor 1 (JEM-1)
9149	Humv366A15	0.441341	-5.64671	2.20628e-06	0.000414421	81844	tripartite motif-containing 56
6509	Humv330D15	0.531215	-5.87601	2.47264e-06	0.000460646	57168	aspartate beta-hydroxylase domain containing 2
7403	Humv344K03	0.775775	-5.63679	2.49466e-06	0.000460646	57552	arylacetamide deacetylase-like 1
24021	Humv363B20	-0.661839	5.66921	2.49514e-06	0.000460646	54541	DNA-damage-inducible transcript 4
25755	Humv384L09	-0.502757	5.55929	2.88001e-06	0.000528678	113146	AHNAK nucleoprotein 2
14275	Humv321J05	0.307309	-5.54934	2.96867e-06	0.000541874	5924	Ras protein-specific guanine nucleotide-releasing factor 2
31616	Humv332P23	0.313905	-5.54408	3.01662e-06	0.000547534	23180	raftlin, lipid raft linker 1
8794	Humv322E03	0.444062	-5.55686	3.17239e-06	0.000570073	23286	WW and C2 domain containing 1
10401	Humv327C04	0.258462	-5.62137	3.17609e-06	0.000570073	NA	NA
2653	Humv338A13	0.667198	-5.51158	3.33078e-06	0.000594535	3106	major histocompatibility complex, class I, B
22939	Humv326K08	0.508213	-5.50951	3.35183e-06	0.000595006	1846	dual specificity phosphatase 4
18202	Humv322E06	0.488263	-5.50545	3.39361e-06	0.000598676	54464	5'-3' exoribonuclease 1
306	Humv339H01	-0.604402	5.50313	3.41773e-06	0.000598676	347902	adhesion molecule with Ig-like domain 2
7280	Humv328O15	0.646368	-5.50082	3.44183e-06	0.000598676	57169	zinc finger, NFX1-type containing 1
4214	Humv337G14	0.411984	-5.50036	3.44663e-06	0.000598676	79595	Sin3A-associated protein, 130kDa
18740	Humv389M06	-0.350289	5.48785	3.58061e-06	0.000618622	2149	coagulation factor II (thrombin) receptor
16965	Humv363C18	0.402448	-5.53901	3.67025e-06	0.000630736	9881	lupus brain antigen 1
34535	Humv305L24	-0.509772	5.47565	3.71626e-06	0.000635263	8839	WNT1 inducible signaling pathway protein 2
11930	Humv322E04	0.420297	-5.46077	3.88863e-06	0.000661231	54464	5'-3' exoribonuclease 1
1123	Humv343K01	0.369318	-5.44107	4.12918e-06	0.000698458	9859	centrosomal protein 170kDa
5994	Humv364E02	0.685948	-5.46333	4.20276e-06	0.000707202	3575	interleukin 7 receptor
35483	Humv326K12	0.59719	-5.4174	4.43791e-06	0.00073914	1846	dual specificity phosphatase 4
35577	Humv338C12	-0.504438	5.41737	4.43832e-06	0.00073914	54843	synaptotagmin-like 2
28640	Humv352P22	0.32575	-5.61385	4.48653e-06	0.000743338	7391	upstream transcription factor 1
5964	Humv360M02	0.384827	-5.40563	4.60001e-06	0.000758251	91750	lin-52 homolog (C. elegans)
36365	Humv338B24	0.455685	-5.42682	4.69025e-06	0.000769201	58472	sulfide quinone reductase-like (yeast)
30742	Humv321E22	0.494329	-5.39661	4.7281e-06	0.000769723	10475	tripartite motif-containing 38
14757	Humv381B17	-0.500194	5.39571	4.74108e-06	0.000769723	57597	BAH domain and coiled-coil containing 1
1780	Humv327N01	0.308884	-5.44531	4.84571e-06	0.000782775	55509	basic leucine zipper transcription factor, ATF-like 3
5704	Humv327M14	-0.273226	5.3841	4.91176e-06	0.000789498	78996	chromosome 7 open reading frame 49
3433	Humv338D02	0.489651	-5.40075	5.07276e-06	0.00081134	58472	sulfide quinone reductase-like (yeast)
33219	Humv337J11	0.432767	-5.36781	5.16156e-06	0.000821477	23070	KIAA0082
95	Humv312L13	0.682383	-5.36268	5.24281e-06	0.000830318	3162	heme oxygenase (decycling) 1
14568	Humv357N17	-0.305291	5.34823	5.47872e-06	0.000863446	8492	protease, serine, 12 (neurotrypsin, motopsin)
24073	Humv370B08	0.339568	-5.37075	5.55143e-06	0.000870659	4615	myeloid differentiation primary response gene (88)
12799	Humv332L17	-0.269942	5.34138	5.59418e-06	0.000873088	4772	nuclear factor of activated T-cells, cytoplasmic, calcineurin-dependent 1
12727	Humv323L17	0.352906	-5.39526	5.62097e-06	0.000873088	26270	F-box protein 6
24854	Humv369E20	0.727459	-5.80695	6.19705e-06	0.000957963	3669	interferon stimulated exonuclease gene 20kDa
17283	Humv305J06	-0.444854	5.30331	6.28149e-06	0.000960008	5770	protein tyrosine phosphatase, non-receptor type 1
33838	Humv316E23	0.594626	-5.30256	6.29578e-06	0.000960008	23516	solute carrier family 39 (zinc transporter), member 14
17850	Humv376F06	0.525144	-5.30237	6.29942e-06	0.000960008	54464	5'-3' exoribonuclease 1
12115	Humv345I04	0.722827	-5.32266	6.41455e-06	0.000972963	55281	transmembrane protein 140
7238	Humv323G15	-0.486661	5.25619	7.24979e-06	0.00109452	84141	transmembrane protein 166
34434	Humv391E11	0.641107	-5.25456	7.28581e-06	0.00109484	NA	NA
14503	Humv349J17	0.636342	-5.26389	7.65328e-06	0.00114473	115362	guanylate binding protein 5
30921	Humv344A10	0.313317	-5.23659	8.30706e-06	0.0012368	9353	slit homolog 2 (Drosophila)
11503	Humv366J16	0.461455	-5.25686	8.47187e-06	0.00125555	654346	similar to galectin 9 short isoform
18987	Humv322L07	0.562538	-5.22839	8.51411e-06	0.00125605	2820	glycerol-3-phosphate dehydrogenase 2 (mitochondrial)
33402	Humv360F11	0.493134	-5.19331	8.77735e-06	0.00128899	3107	major histocompatibility complex, class I, C
4316	Humv350O02	0.557224	-5.2166	8.82094e-06	0.00128953	4343	Mov10, Moloney leukemia virus 10, homolog (mouse)
21516	Humv344M07	0.351677	-5.33103	8.92991e-06	0.00129958	9711	KIAA0226
20289	Humv387C07	0.307693	-5.2108	8.97599e-06	0.00130043	2968	general transcription factor IIH, polypeptide 4, 52kDa
19344	Humv366P19	0.664915	-5.16674	9.5156e-06	0.00137101	6773	signal transducer and activator of transcription 2, 113kDa
24500	Humv325M08	-0.601785	5.30741	9.54804e-06	0.00137101	8013	nuclear receptor subfamily 4, group A, member 3
347	Humv344L01	-0.304662	5.17277	1.00613e-05	0.00143833	23500	dishevelled associated activator of morphogenesis 2
34110	Humv350E23	0.545063	-5.14419	1.01901e-05	0.00145032	9510	ADAM metallopeptidase with thrombospondin type 1 motif, 1
17416	Humv321N18	0.304772	-5.11368	1.11792e-05	0.00158411	11044	polymerase (DNA directed) sigma
35496	Humv327O24	-0.288216	5.11099	1.1271e-05	0.00159015	80114	bicaudal C homolog 1 (Drosophila)
8925	Humv338A15	0.531106	-5.10933	1.13278e-05	0.00159122	3106	major histocompatibility complex, class I, B
6324	Humv307P03	0.347093	-5.0993	1.16779e-05	0.00163329	5939	RNA binding motif, single stranded interacting protein 2
3498	Humv346H02	0.244437	-5.1165	1.1911e-05	0.00165871	84458	ligand dependent nuclear receptor corepressor
33459	Humv367J11	0.39376	-5.07875	1.33381e-05	0.00184947	339122	RAB43, member RAS oncogene family
36510	Humv356F24	0.401872	-5.0769	1.34123e-05	0.00185181	118429	anthrax toxin receptor 2
7104	Humv306O15	0.486606	-5.06768	1.37879e-05	0.00189557	6672	SP100 nuclear antigen
9361	Humv393A03	0.840648	-5.03417	1.42286e-05	0.00194787	3569	interleukin 6 (interferon, beta 2)
25103	Humv302L21	-0.294828	5.0396	1.49982e-05	0.00204456	55830	glycosyltransferase 8 domain containing 1
23867	Humv344J08	-0.363206	5.0074	1.54312e-05	0.00209475	85480	thymic stromal lymphopoietin
22937	Humv326C08	0.507086	-5.02629	1.56078e-05	0.00210986	1997	E74-like factor 1 (ets domain transcription factor)
7217	Humv321C03	0.577532	-5.02428	1.57023e-05	0.0021138	5698	proteasome (prosome, macropain) subunit, beta type, 9 (large multifunctional peptidase 2)
15192	Humv337M17	0.288761	-5.01754	1.60221e-05	0.0021479	83990	BRCA1 interacting protein C-terminal helicase 1
1003	Humv328K01	-0.487752	4.98793	1.63686e-05	0.00218528	6385	syndecan 4
26311	Humv355K21	0.315769	-4.9779	1.68737e-05	0.00224344	55802	DCP1 decapping enzyme homolog A (S. cerevisiae)
20501	Humv315B19	0.663614	-4.95776	1.79341e-05	0.00237465	30844	EH-domain containing 4
13594	Humv334G05	0.322092	-4.96639	1.8672e-05	0.00246226	56259	catenin, beta like 1
35983	Humv388K24	-0.555758	4.93711	1.90905e-05	0.00250721	1052	CCAAT/enhancer binding protein (C/EBP), delta
25343	Humv332L21	1.9991	-5.5352	1.94843e-05	0.00254858	3620	indoleamine-pyrrole 2,3 dioxygenase
23442	Humv389G08	-0.410413	4.92141	2.00189e-05	0.00260795	1129	cholinergic receptor, muscarinic 2
16850	Humv349G06	0.41816	-4.93839	2.03027e-05	0.00263429	NA	NA
35317	Humv305C24	0.772477	-4.90265	2.1187e-05	0.00273804	64761	poly (ADP-ribose) polymerase family, member 12
33410	Humv361F11	0.349021	-4.92108	2.13811e-05	0.00275211	219988	protein associated with topoisomerase II homolog 1 (yeast)
30045	Humv332B22	0.317186	-4.88705	2.221e-05	0.00284747	9473	chromosome 1 open reading frame 38
24601	Humv338A08	0.283837	-5.0609	2.29429e-05	0.0029298	7405	UV radiation resistance associated gene
14744	Humv379N17	0.40512	-4.89498	2.31149e-05	0.00294014	7726	tripartite motif-containing 26
12082	Humv341E04	0.533217	-4.88766	2.36254e-05	0.00299329	10140	transducer of ERBB2, 1
26530	Humv383G09	0.39626	-4.93281	2.37236e-05	0.002994	NA	NA
9144	Humv365M15	0.328845	-4.8815	2.4064e-05	0.00302513	154	adrenergic, beta-2-, receptor, surface
31921	Humv371D11	0.385363	-4.84949	2.48774e-05	0.00311527	1267	2',3'-cyclic nucleotide 3' phosphodiesterase
20870	Humv361F19	0.36256	-4.84013	2.55902e-05	0.00319215	6809	syntaxin 3
24762	Humv358E08	0.232869	-4.87815	2.5965e-05	0.00322645	253260	rapamycin-insensitive companion of mTOR
4134	Humv327G14	0.508726	-4.83387	2.60779e-05	0.00322806	51251	5'-nucleotidase, cytosolic III
27211	Humv370J09	0.489328	-4.8195	2.72329e-05	0.00335818	54625	poly (ADP-ribose) polymerase family, member 14
35051	Humv370L12	0.384129	-4.81639	2.74899e-05	0.0033682	5970	v-rel reticuloendotheliosis viral oncogene homolog A, nuclear factor of kappa light polypeptide gene enhancer in B-cells 3, p65 (avian)
33968	Humv332M23	0.326207	-4.81599	2.75227e-05	0.0033682	9997	SCO cytochrome oxidase deficient homolog 2 (yeast)
5216	Humv364N14	-0.409005	4.80184	2.87223e-05	0.00350173	NA	NA
8110	Humv334F15	0.285263	-5.04197	2.93324e-05	0.00356267	1875	E2F transcription factor 5, p130-binding
31041	Humv359A10	0.344393	-4.82008	3.08109e-05	0.00372423	54704	protein phosphatase 2C, magnesium-dependent, catalytic subunit
28604	Humv348P10	0.603633	-5.33261	3.08931e-05	0.00372423	114769	caspase-1 dominant-negative inhibitor pseudo-ICE
8759	Humv317I15	0.477418	-4.75801	3.27765e-05	0.00393659	2077	Ets2 repressor factor
36368	Humv338N24	0.341792	-4.77107	3.34468e-05	0.00400222	2959	general transcription factor IIB
37156	Humv339M12	-0.386216	4.95308	3.37632e-05	0.00401911	8654	phosphodiesterase 5A, cGMP-specific
2232	Humv383N13	0.470961	-4.81082	3.38367e-05	0.00401911	9683	NEDD4 binding protein 1
2660	Humv339M01	-0.395019	4.76369	3.41901e-05	0.00403271	3417	isocitrate dehydrogenase 1 (NADP+), soluble
9736	Humv341P16	0.404705	-5.28588	3.43779e-05	0.00403271	400653	chromosome 18 open reading frame 49
8003	Humv321J03	0.318908	-4.74201	3.43934e-05	0.00403271	5924	Ras protein-specific guanine nucleotide-releasing factor 2
6557	Humv336D15	0.478282	-4.80464	3.44505e-05	0.00403271	84102	solute carrier family 41, member 2
8579	Humv393J03	-0.428643	4.73647	3.49714e-05	0.00407846	2908	nuclear receptor subfamily 3, group C, member 1 (glucocorticoid receptor)
1763	Humv325J01	0.56167	-4.73506	3.51196e-05	0.00407846	NA	NA
24878	Humv372E20	0.46368	-4.82105	3.52201e-05	0.00407846	285704	RGM domain family, member B
14261	Humv319B17	0.432074	-4.72672	3.60126e-05	0.00415535	9404	leupaxin
36243	Humv323J12	-0.360048	4.72429	3.62768e-05	0.00417093	4780	nuclear factor (erythroid-derived 2)-like 2
29301	Humv337C22	0.243413	-4.72149	3.65833e-05	0.00419126	26750	ribosomal protein S6 kinase, 52kDa, polypeptide 1
20531	Humv319J07	0.594126	-4.71288	3.75428e-05	0.00428599	24145	pannexin 1
37547	Humv388I12	0.415704	-4.69919	3.91197e-05	0.00443693	23347	structural maintenance of chromosomes flexible hinge domain containing 1
13547	Humv328K05	0.255363	-4.69902	3.91397e-05	0.00443693	8202	nuclear receptor coactivator 3
34080	Humv346M23	-0.229978	4.67189	4.24621e-05	0.00477847	2934	gelsolin (amyloidosis, Finnish type)
34803	Humv339L12	0.271954	-4.6711	4.25627e-05	0.00477847	83606	chromosome 22 open reading frame 13
35047	Humv369L24	0.366761	-4.67084	4.25962e-05	0.00477847	54676	GTP binding protein 2
16717	Humv332C18	0.631658	-4.66689	4.31034e-05	0.00481863	85441	peroxisomal proliferator-activated receptor A interacting complex 285
6923	Humv382L03	0.380733	-4.70184	4.3624e-05	0.00486002	84875	poly (ADP-ribose) polymerase family, member 10
30460	Humv384N10	0.472687	-4.65584	4.45575e-05	0.00493884	162073	hypothetical protein LOC162073
12222	Humv358E16	-0.457577	4.88359	4.46373e-05	0.00493884	1879	early B-cell factor 1
33433	Humv364B11	0.427245	-4.69198	4.49052e-05	0.00495048	3965	lectin, galactoside-binding, soluble, 9 (galectin 9)
17359	Humv314J18	0.324225	-4.67091	4.5049e-05	0.00495048	2332	fragile X mental retardation 1
36428	Humv346N12	0.686491	-4.62993	4.81572e-05	0.00527411	133	adrenomedullin
30614	Humv305E22	0.516526	-4.64216	4.90604e-05	0.00535488	5128	PCTAIRE protein kinase 2
27510	Humv309E21	-0.734479	4.61972	4.96528e-05	0.00540129	9262	serine/threonine kinase 17b
243	Humv331L01	0.544994	-4.6179	4.99242e-05	0.00541259	23677	SH3-domain binding protein 4
31264	Humv386M22	0.42889	-4.60528	5.18487e-05	0.00560243	3717	Janus kinase 2 (a protein tyrosine kinase)
10364	Humv322O04	0.417197	-4.62157	5.21478e-05	0.00561597	59345	guanine nucleotide binding protein (G protein), beta polypeptide 4
13780	Humv357O05	-0.601874	4.59816	5.29658e-05	0.00568512	5806	pentraxin-related gene, rapidly induced by IL-1 beta
12990	Humv356H17	0.355261	-4.57677	5.64663e-05	0.00603522	23380	SLIT-ROBO Rho GTPase activating protein 2
10520	Humv341O16	0.242768	-4.5939	5.66012e-05	0.00603522	29919	chromosome 18 open reading frame 8
5946	Humv358E02	0.385634	-4.5912	5.70562e-05	0.00606372	253260	rapamycin-insensitive companion of mTOR
34105	Humv350A11	0.405603	-4.55892	5.9563e-05	0.00630556	10950	BTG family, member 3
24609	Humv339A08	0.331518	-4.59471	5.97221e-05	0.00630556	NA	NA
35931	Humv382K12	0.351933	-4.61058	6.04847e-05	0.00636527	7097	toll-like receptor 2
27573	Humv317A21	0.328281	-4.56692	6.13058e-05	0.00643074	10437	interferon, gamma-inducible protein 30
33928	Humv327M23	0.288683	-4.54445	6.21947e-05	0.00649742	57489	outer dense fiber of sperm tails 2-like
15630	Humv392E17	0.391388	-4.54264	6.25315e-05	0.00649742	NA	NA
8763	Humv318I03	-0.349877	4.54164	6.27181e-05	0.00649742	23189	KN motif and ankyrin repeat domains 1
6568	Humv337P15	0.411567	-4.54149	6.27459e-05	0.00649742	7726	tripartite motif-containing 26
33220	Humv337N11	-0.419568	4.53785	6.34321e-05	0.00654749	2295	forkhead box F2
31603	Humv331L11	-0.320101	4.53598	6.37869e-05	0.00656315	25959	KN motif and ankyrin repeat domains 2
1898	Humv342F01	0.476493	-4.52892	6.51477e-05	0.00668188	4170	myeloid cell leukemia sequence 1 (BCL2-related)
11064	Humv311N16	-0.256847	4.53628	6.71179e-05	0.00686216	25861	deafness, autosomal recessive 31
18401	Humv347A06	0.372695	-4.51121	6.86829e-05	0.00700002	10435	CDC42 effector protein (Rho GTPase binding) 2
6666	Humv350H03	-0.477371	4.50619	6.97198e-05	0.00708336	23362	pleckstrin and Sec7 domain containing 3
13079	Humv367L17	-0.452341	4.52122	7.01721e-05	0.00710696	57597	BAH domain and coiled-coil containing 1
35576	Humv337O24	-0.378915	4.48428	7.44243e-05	0.00751406	23452	angiopoietin-like 2
19232	Humv352P19	0.310614	-4.48208	7.49139e-05	0.00753993	6651	SON DNA binding protein
6664	Humv349P15	0.371459	-4.47549	7.64005e-05	0.00766568	645455	centrosomal protein 170kDa-like
12729	Humv324D05	0.315448	-4.46949	7.77781e-05	0.00777974	23271	calmodulin regulated spectrin-associated protein 1-like 1
1786	Humv328F01	0.204287	-4.48271	7.86153e-05	0.00783921	6239	ras responsive element binding protein 1
2567	Humv327I13	0.395024	-4.49826	7.91678e-05	0.00785038	5930	retinoblastoma binding protein 6
7146	Humv312G03	0.367339	-4.46324	7.92394e-05	0.00785038	8829	neuropilin 1
804	Humv303O01	-0.277586	4.46232	7.94563e-05	0.00785038	2273	four and a half LIM domains 1
9882	Humv360H04	0.237372	-4.47648	8.00721e-05	0.00788048	84548	transmembrane protein 185A
25332	Humv331P09	0.337952	-4.47573	8.02488e-05	0.00788048	5819	poliovirus receptor-related 2 (herpesvirus entry mediator B)
7988	Humv319N03	0.222032	-4.43801	8.54166e-05	0.00836255	867	Cas-Br-M (murine) ecotropic retroviral transforming sequence
7269	Humv327C15	0.442156	-4.45216	8.60205e-05	0.00839623	84248	forty-two-three domain containing 1
16299	Humv378L06	0.279247	-4.54874	8.72652e-05	0.00849206	NA	NA
31862	Humv363H23	0.378784	-4.44126	8.88239e-05	0.00861712	2713	glycerol kinase 3 pseudogene
7395	Humv343K03	0.320401	-4.44027	8.90837e-05	0.00861712	645455	centrosomal protein 170kDa-like
5612	Humv316M02	0.222522	-4.41579	9.12468e-05	0.00880001	23636	nucleoporin 62kDa
19000	Humv323P19	0.537886	-4.41046	9.27022e-05	0.00891376	5321	phospholipase A2, group IVA (cytosolic, calcium-dependent)
5607	Humv315I14	0.254846	-4.42263	9.38285e-05	0.00899529	4363	ATP-binding cassette, sub-family C (CFTR/MRP), member 1
3349	Humv327D14	0.202045	-4.40384	9.45425e-05	0.00903692	9904	RNA binding motif protein 19
32384	Humv330O23	0.399437	-4.39799	9.61987e-05	0.0091681	375790	agrin
2498	Humv319E01	0.447574	-4.49738	0.000100629	0.00953948	3959	lectin, galactoside-binding, soluble, 3 binding protein
10587	Humv350K04	0.568384	-4.39863	0.000100686	0.00953948	81894	solute carrier family 25, member 28
9618	Humv327H04	0.19041	-4.39552	0.00010161	0.00959892	3709	inositol 1,4,5-triphosphate receptor, type 2
17473	Humv329B06	0.356501	-4.36997	0.000104536	0.00984647	10616	RanBP-type and C3HC4-type zinc finger containing 1
18974	Humv320H19	0.688209	-4.36817	0.000105095	0.00985137	135112	nuclear receptor coactivator 7
8451	Humv377J03	-0.480357	4.36676	0.000105537	0.00985137	NA	NA
34964	Humv359P12	0.226257	-4.36652	0.00010561	0.00985137	254170	F-box protein 33
2087	Humv365J13	0.444339	-4.36589	0.000105807	0.00985137	7360	UDP-glucose pyrophosphorylase 2
26259	Humv349K09	-0.332414	4.36092	0.000107377	0.00996877	5937	RNA binding motif, single stranded interacting protein 1
23247	Humv364K20	0.272013	-4.37015	0.000109469	0.0101149	7258	testis specific protein, Y-linked 1
13682	Humv345G05	-0.308257	4.42301	0.00010981	0.0101149	26230	T-cell lymphoma invasion and metastasis 2
31652	Humv337P11	0.426942	-4.35311	0.000109891	0.0101149	7726	tripartite motif-containing 26
14202	Humv312F05	0.284244	-4.35063	0.000110702	0.0101607	9567	GTP binding protein 1
36351	Humv336J24	0.27372	-4.34611	0.000112193	0.0102683	64114	transmembrane BAX inhibitor motif containing 1
13792	Humv358O17	-0.256748	4.35681	0.000113837	0.0103894	22836	Rho-related BTB domain containing 3
14465	Humv345B05	0.365016	-4.33688	0.000115301	0.0104934	526	ATPase, H+ transporting, lysosomal 56/58kDa, V1 subunit B2
10589	Humv350C16	0.399475	-4.35115	0.000115742	0.0105039	729196	similar to unc-93 homolog B1
14907	Humv302I05	0.580706	-4.3666	0.000116127	0.0105093	9235	interleukin 32
32269	Humv316C23	0.224119	-4.331	0.000117323	0.0105879	79792	gasdermin domain containing 1
5522	Humv305E02	0.663244	-4.34546	0.000117686	0.0105911	64761	poly (ADP-ribose) polymerase family, member 12
11235	Humv333J04	0.462629	-4.39614	0.000118517	0.0106363	85363	tripartite motif-containing 5
25259	Humv322L09	0.52825	-4.32467	0.000119542	0.0106985	2820	glycerol-3-phosphate dehydrogenase 2 (mitochondrial)
15585	Humv387A05	0.570106	-4.31866	0.000121683	0.01086	3107	major histocompatibility complex, class I, C
24682	Humv348E08	0.323065	-4.38447	0.000122508	0.0109011	667	dystonin
33111	Humv323J23	-0.371251	4.31552	0.000122818	0.0109011	9181	rho/rac guanine nucleotide exchange factor (GEF) 2
12832	Humv336P17	0.704749	-4.31314	0.000123687	0.0109481	3569	interleukin 6 (interferon, beta 2)
331	Humv342L01	0.494202	-4.33935	0.000125676	0.0110938	9641	inhibitor of kappa light polypeptide gene enhancer in B-cells, kinase epsilon
15069	Humv322A17	0.292091	-4.29551	0.0001303	0.0114707	3977	leukemia inhibitory factor receptor alpha
25286	Humv325H21	-0.325456	4.29356	0.000131052	0.0115055	404636	family with sequence similarity 45, member A
17723	Humv360J06	-0.351459	4.29073	0.000132149	0.0115704	25841	ankyrin repeat and BTB (POZ) domain containing 2
17444	Humv325N06	-0.279327	4.31323	0.000135553	0.0118363	9913	suppressor of Ty 7 (S. cerevisiae)-like
8122	Humv336F03	-0.255467	4.28047	0.000136212	0.0118461	2317	filamin B, beta (actin binding protein 278)
19481	Humv384D07	0.293293	-4.31109	0.000136398	0.0118461	NA	NA
13607	Humv335K17	-0.182209	4.33527	0.000140844	0.0121994	80263	tripartite motif-containing 45
19159	Humv343L19	-0.274083	4.2666	0.000141901	0.0122581	114884	oxysterol binding protein-like 10
8180	Humv343N03	0.488426	-4.26483	0.000142645	0.0122895	64651	AXIN1 up-regulated 1
9449	Humv306D04	-0.211136	4.27823	0.000143269	0.0123105	57560	intraflagellar transport 80 homolog (Chlamydomonas)
13003	Humv358L05	-0.274612	4.2494	0.000149279	0.0127929	5828	peroxisomal membrane protein 3, 35kDa (Zellweger syndrome)
14452	Humv343N05	0.465908	-4.24652	0.000150548	0.0128675	64651	AXIN1 up-regulated 1
31477	Humv315D23	-0.310101	4.24537	0.000151062	0.0128773	56986	DTW domain containing 1
28515	Humv337L10	0.51286	-4.27336	0.000152123	0.0129214	4609	v-myc myelocytomatosis viral oncogene homolog (avian)
6669	Humv350D15	-0.276899	4.44907	0.000152417	0.0129214	286097	EF-hand domain family, member A2
20738	Humv345F07	0.305982	-4.25621	0.000152779	0.0129214	8601	regulator of G-protein signaling 20
9037	Humv352A15	0.436788	-4.23519	0.000155656	0.0131304	7975	v-maf musculoaponeurotic fibrosarcoma oncogene homolog K (avian)
25425	Humv343D09	-0.271483	4.22334	0.000161178	0.0135608	57007	chemokine (C-X-C motif) receptor 7
23987	Humv359J08	0.335782	-4.4513	0.000164231	0.0137817	22829	neuroligin 4, Y-linked
5779	Humv337I02	0.283096	-4.20213	0.000171546	0.0143583	2995	glycophorin C (Gerbich blood group)
21986	Humv305H08	-0.214154	4.19686	0.000174222	0.0145446	57491	aryl-hydrocarbon receptor repressor
16043	Humv346L06	0.24732	-4.2087	0.000175461	0.0146103	85450	KIAA1754
8349	Humv364B15	0.335905	-4.19349	0.000175956	0.0146139	NA	NA
25590	Humv363H21	0.397571	-4.23509	0.000178015	0.014742	2710	glycerol kinase
2036	Humv359N01	-0.279888	4.21796	0.000178493	0.014742	23588	kelch domain containing 2
1488	Humv388O13	-0.275251	4.23341	0.000178868	0.014742	NA	NA
31490	Humv317H11	0.346937	-4.18488	0.000180456	0.0148228	5683	proteasome (prosome, macropain) subunit, alpha type, 2
26949	Humv337B21	-0.198348	4.19846	0.000180766	0.0148228	2592	galactose-1-phosphate uridylyltransferase
13609	Humv336C05	0.418749	-4.19704	0.000181515	0.0148466	25821	mitochondrial translation optimization 1 homolog (S. cerevisiae)
2437	Humv311A13	0.220267	-4.20506	0.00018525	0.015113	NA	NA
5188	Humv361N02	0.31655	-4.17511	0.000185708	0.015113	63901	family with sequence similarity 111, member A
18561	Humv367A06	0.290178	-4.16831	0.000189446	0.0153516	3344	forkhead box N2
5215	Humv364J14	0.326367	-4.16805	0.00018959	0.0153516	10791	vesicle-associated membrane protein 5 (myobrevin)
30663	Humv311I22	-0.343553	4.21156	0.000190366	0.0153759	57556	sema domain, transmembrane domain (TM), and cytoplasmic domain, (semaphorin) 6A
24966	Humv383E20	-0.406907	4.16518	0.000191191	0.0153999	NA	NA
248	Humv331P13	0.28922	-4.16438	0.000191639	0.0153999	5819	poliovirus receptor-related 2 (herpesvirus entry mediator B)
26112	Humv330O21	0.243687	-4.16357	0.000192094	0.0153999	375790	agrin
22395	Humv356L08	-0.288052	4.16184	0.000193075	0.0154262	1293	collagen, type VI, alpha 3
27584	Humv318M21	0.274653	-4.17472	0.000193681	0.0154262	23064	senataxin
27925	Humv361A21	0.286217	-4.16046	0.000193854	0.0154262	1528	cytochrome b5 type A (microsomal)
1732	Humv321N01	0.281017	-4.20376	0.000194645	0.015451	5144	phosphodiesterase 4D, cAMP-specific (phosphodiesterase E3 dunce homolog, Drosophila)
32350	Humv326G23	-0.389502	4.15717	0.000195734	0.0154995	39	acetyl-Coenzyme A acetyltransferase 2
10220	Humv304O04	-0.568212	4.1572	0.000203786	0.0160726	4254	KIT ligand
3578	Humv356H02	0.476728	-4.14278	0.000204159	0.0160726	118429	anthrax toxin receptor 2
10745	Humv370C04	-0.317505	4.15606	0.000204465	0.0160726	5916	retinoic acid receptor, gamma
16634	Humv322G06	-0.458143	4.1414	0.000204984	0.0160743	7474	wingless-type MMTV integration site family, member 5A
11201	Humv329B04	0.353407	-4.15371	0.00020586	0.016104	10616	RanBP-type and C3HC4-type zinc finger containing 1
27599	Humv320I21	0.200416	-4.21608	0.000207499	0.016193	11108	PR domain containing 4
34165	Humv357A23	0.519159	-4.19689	0.000208189	0.0162072	9447	absent in melanoma 2
2011	Humv356J01	0.183768	-4.16365	0.000208685	0.0162072	152110	NIMA (never in mitosis gene a)- related kinase 10
7745	Humv387C03	0.397892	-4.14798	0.000209312	0.0162169	29950	SERTA domain containing 1
17052	Humv374O06	0.533216	-4.13052	0.000211615	0.0163561	8061	FOS-like antigen 1
1728	Humv320N13	0.258616	-4.12126	0.000217418	0.0167216	64771	chromosome 6 open reading frame 106
7410	Humv345G03	0.515279	-4.12113	0.000217504	0.0167216	6993	dynein, light chain, Tctex-type 1
906	Humv316G01	0.535365	-4.11975	0.00021838	0.0167216	23516	solute carrier family 39 (zinc transporter), member 14
30453	Humv383B22	0.346571	-4.11905	0.000218829	0.0167216	3107	major histocompatibility complex, class I, C
34857	Humv346D12	0.368954	-4.13248	0.000218932	0.0167216	120	adducin 3 (gamma)
31546	Humv324H11	-0.220706	4.14411	0.000220731	0.0168193	84307	zinc finger protein 397
18307	Humv335I06	0.326292	-4.11258	0.000223008	0.0169528	3601	interleukin 15 receptor, alpha
25331	Humv331L09	-0.359656	4.10755	0.000226307	0.0171632	25959	KN motif and ankyrin repeat domains 2
21377	Humv327A07	-0.195069	4.14885	0.000227553	0.0172173	92	activin A receptor, type IIA
9857	Humv357D04	-0.526142	4.11409	0.000230903	0.0174299	84561	solute carrier family 12 (potassium/chloride transporters), member 8
28935	Humv389L22	0.492163	-4.31275	0.000233968	0.017607	10537	ubiquitin D
3378	Humv331H02	0.208905	-4.0956	0.000234338	0.017607	7011	telomerase-associated protein 1
34793	Humv338D12	-0.748713	4.09451	0.000235084	0.0176221	7057	thrombospondin 1
20757	Humv347B19	-0.242802	4.08992	0.000247619	0.0185187	7068	thyroid hormone receptor, beta (erythroblastic leukemia viral (v-erb-a) oncogene homolog 2, avian)
6360	Humv311P15	0.27773	-4.07562	0.0002484	0.0185342	4439	mutS homolog 5 (E. coli)
33799	Humv311I23	-0.785084	6.65284	0.000249041	0.0185392	11069	Rap guanine nucleotide exchange factor (GEF) 4
4129	Humv327C02	0.28672	-4.0652	0.000256056	0.0190176	83637	zinc finger, MIZ-type containing 2
10763	Humv372K04	0.351663	-4.07354	0.000259621	0.0192381	55747	family with sequence similarity 21, member B
3148	Humv302P02	0.493396	-4.05945	0.000260379	0.0192502	51667	negative regulator of ubiquitin-like proteins 1
10610	Humv353G04	-0.258787	4.08016	0.000265117	0.0195557	1636	angiotensin I converting enzyme (peptidyl-dipeptidase A) 1
14616	Humv363N17	-0.267573	4.0522	0.000265933	0.0195712	649	bone morphogenetic protein 1
33828	Humv315M11	0.240838	-4.04555	0.00027113	0.0199083	79650	chromosome 16 open reading frame 57
6653	Humv348D15	0.253374	-4.05662	0.00027261	0.0199717	3672	integrin, alpha 1
29474	Humv359G10	0.286983	-4.05018	0.000277713	0.0202994	4783	nuclear factor, interleukin 3 regulated
15111	Humv327I17	0.45336	-4.03532	0.000279314	0.0203494	5930	retinoblastoma binding protein 6
31674	Humv340H11	0.294054	-4.0349	0.000279657	0.0203494	64782	interferon stimulated exonuclease gene 20kDa-like 1
5995	Humv364I02	0.390954	-4.0316	0.000282353	0.0204995	3136	major histocompatibility complex, class I, H (pseudogene)
15410	Humv365E05	-0.527086	4.08569	0.000284497	0.0205692	4330	meningioma (disrupted in balanced translocation) 1
8198	Humv345F15	-0.426823	4.0417	0.000284587	0.0205692	9760	thymocyte selection-associated high mobility group box
5862	Humv347E14	0.577071	-4.02754	0.000285705	0.020604	4312	matrix metallopeptidase 1 (interstitial collagenase)
4449	Humv367C02	0.265027	-4.01694	0.00029463	0.0212003	84669	ubiquitin specific peptidase 32
27318	Humv383F21	0.281987	-4.01385	0.000297286	0.0213369	285237	chromosome 3 open reading frame 38
3319	Humv323L14	-0.395352	4.0132	0.000297851	0.0213369	NA	NA
9120	Humv362M15	-0.370588	4.01047	0.000300222	0.0214592	23102	TBC1 domain family, member 2B
15449	Humv370A05	0.312145	-4.00717	0.000303105	0.0216174	55747	family with sequence similarity 21, member B
16390	Humv389H18	0.316992	-4.03143	0.000304695	0.0216406	5930	retinoblastoma binding protein 6
23912	Humv349N20	0.38548	-4.00528	0.000304769	0.0216406	25890	ABI gene family, member 3 (NESH) binding protein
27142	Humv361F21	0.410905	-4.00203	0.000307657	0.0217978	6809	syntaxin 3
20856	Humv359N19	-0.34961	3.99927	0.000310133	0.0219251	123016	tetratricopeptide repeat domain 8
13131	Humv374L05	0.21855	-4.03686	0.000326125	0.0230053	NA	NA
26249	Humv348C09	0.256552	-3.97731	0.000330504	0.0232192	55691	FERM domain containing 4A
16168	Humv361P18	0.431221	-4.23794	0.000330594	0.0232192	NA	NA
29468	Humv358O10	0.362182	-3.97567	0.000332073	0.0232725	285761	discoidin, CUB and LCCL domain containing 1
29275	Humv334K10	0.278223	-3.96789	0.000339634	0.0237281	94240	epithelial stromal interaction 1 (breast)
31984	Humv378P23	0.585223	-4.78216	0.000340043	0.0237281	3738	potassium voltage-gated channel, shaker-related subfamily, member 3
5288	Humv373N14	0.244784	-3.96531	0.000342184	0.0238261	79683	zinc finger, DHHC-type containing 14
20799	Humv352J19	0.20727	-3.96149	0.000345981	0.0240386	56990	CDC42 small effector 2
11874	Humv315E04	-0.2025	3.94749	0.000360267	0.0249775	54985	host cell factor C1 regulator 1 (XPO1 dependent)
13636	Humv339O05	-0.186179	3.94425	0.000363659	0.0251587	10152	abl interactor 2
9800	Humv349P16	-0.187939	3.95387	0.000366262	0.0252846	5578	protein kinase C, alpha
35136	Humv380P24	0.226412	-3.96421	0.000368926	0.0254142	223082	zinc and ring finger 2
27640	Humv325M21	0.315646	-3.93659	0.000371791	0.0255571	2745	glutaredoxin (thioltransferase)
33896	Humv323M23	-0.252739	3.93317	0.000375476	0.0257556	23301	EH domain binding protein 1
2512	Humv320M13	-0.195871	3.9969	0.000380859	0.0260694	4598	mevalonate kinase
28475	Humv332L10	0.266353	-3.93243	0.000389442	0.0266006	5638	proline rich Gla (G-carboxyglutamic acid) 1
16681	Humv328C06	-0.327098	3.91225	0.000398816	0.0271834	27304	molybdenum cofactor synthesis 3
37567	Humv390I24	0.372035	-3.93423	0.000401658	0.0273052	253260	rapamycin-insensitive companion of mTOR
6538	Humv334H03	0.25209	-3.96155	0.000402293	0.0273052	406	aryl hydrocarbon receptor nuclear translocator-like
33525	Humv375B23	0.346199	-3.91484	0.000409516	0.0277059	1479	cleavage stimulation factor, 3' pre-RNA, subunit 3, 77kDa
36405	Humv343B24	0.270661	-3.90174	0.000411075	0.0277059	5899	v-ral simian leukemia viral oncogene homolog B (ras related; GTP binding protein)
24062	Humv368F20	-0.608012	4.94484	0.000411195	0.0277059	NA	NA
26285	Humv352C21	0.182059	-3.90127	0.000411627	0.0277059	114793	formin-like 2
2522	Humv322E01	0.198557	-3.96782	0.000412607	0.0277141	23286	WW and C2 domain containing 1
26715	Humv308J09	0.475981	-3.89875	0.000414623	0.0277918	6891	transporter 2, ATP-binding cassette, sub-family B (MDR/TAP)
22234	Humv336H08	0.397174	-3.93255	0.000419113	0.0280346	3431	SP110 nuclear body protein
5746	Humv333E02	-0.229079	3.88949	0.000425818	0.028384	10656	KH domain containing, RNA binding, signal transduction associated 3
20676	Humv337N07	-0.19411	3.91286	0.000426719	0.028384	55227	leucine rich repeat containing 1
1297	Humv365C01	0.220189	-3.88855	0.000426972	0.028384	23099	zinc finger and BTB domain containing 43
28779	Humv370L10	0.326951	-4.24151	0.000430569	0.0285643	51427	zinc finger protein 107
12996	Humv357P05	-0.297857	3.94709	0.000436802	0.0289184	79804	Nbla00301
8982	Humv345E15	0.266465	-3.87847	0.000439525	0.0290288	116843	chromosome 6 open reading frame 192
11659	Humv386J04	0.435605	-4.33083	0.000440267	0.0290288	653394	phosphoglucomutase 5 pseudogene 1
21589	Humv353A19	0.513724	-3.90054	0.000441841	0.0290733	6781	stanniocalcin 1
33175	Humv331J23	0.443358	-3.87573	0.000443005	0.0290907	23677	SH3-domain binding protein 4
19718	Humv315G19	0.185504	-3.88407	0.000447092	0.0292995	9688	nucleoporin 93kDa
984	Humv325O13	-0.237013	3.86722	0.000453967	0.0296898	23314	SATB homeobox 2
497	Humv363D01	-0.402075	3.87691	0.000456302	0.0297823	624	bradykinin receptor B2
17454	Humv326F18	0.234582	-3.87456	0.000459363	0.0299216	10865	AT rich interactive domain 5A (MRF1-like)
30165	Humv347B22	0.161628	-3.86762	0.000468529	0.0304572	4253	CTAGE family, member 5
14399	Humv336J17	0.268631	-3.90482	0.000470914	0.0305508	4008	LIM domain 7
4051	Humv317K02	0.346733	-3.83824	0.000493306	0.0319012	10049	DnaJ (Hsp40) homolog, subfamily B, member 6
27324	Humv384N09	0.36265	-3.83795	0.000493705	0.0319012	378805	hypothetical protein FLJ43663
13464	Humv317O17	-0.259635	3.83253	0.000501441	0.0323364	221830	TWIST neighbor
18481	Humv357A06	0.228172	-3.84088	0.000522824	0.0336482	57406	abhydrolase domain containing 6
34720	Humv328P24	0.174176	-3.81194	0.000531854	0.0341613	9587	MAD2L1 binding protein
25997	Humv316C21	0.235226	-3.79893	0.000551987	0.0353841	79792	gasdermin domain containing 1
8560	Humv390N15	0.169756	-3.78737	0.000570501	0.0364985	10725	nuclear factor of activated T-cells 5, tonicity-responsive
9591	Humv323L16	-0.307911	3.79733	0.00057198	0.0365208	5396	paired related homeobox 1
18170	Humv318E06	-0.254324	3.80649	0.000575891	0.036698	23268	dynamin binding protein
23196	Humv358O08	0.292947	-3.80564	0.000577266	0.0367132	153222	chromosome 5 open reading frame 41
26808	Humv319N21	-0.222738	3.78201	0.000579289	0.0367695	8050	pyruvate dehydrogenase complex, component X
25205	Humv315D21	-0.241929	3.87416	0.000581631	0.0368313	56986	DTW domain containing 1
3353	Humv328D02	0.387279	-3.78005	0.000582542	0.0368313	1654	DEAD (Asp-Glu-Ala-Asp) box polypeptide 3, X-linked
30679	Humv313I22	0.236664	-3.77274	0.000594804	0.0375331	9517	serine palmitoyltransferase, long chain base subunit 2
24591	Humv336I20	0.357192	-3.79268	0.000598631	0.0377009	9958	ubiquitin specific peptidase 15
31722	Humv346H11	0.447311	-3.76896	0.00060125	0.0377922	23052	endonuclease domain containing 1
27824	Humv348M21	0.287263	-3.93974	0.000604398	0.0379163	636	bicaudal D homolog 1 (Drosophila)
9583	Humv322L16	0.280025	-3.77652	0.000606665	0.0379848	NA	NA
32188	Humv306O11	0.384543	-3.76413	0.000609572	0.0380929	6672	SP100 nuclear antigen
18906	Humv312H07	-0.189219	3.78276	0.000615522	0.0383905	10126	dynein, axonemal, light chain 4
9889	Humv361D04	0.41957	-3.76506	0.000626612	0.0390069	567	beta-2-microglobulin
20658	Humv335F07	-0.374845	3.75325	0.000628741	0.0390641	23670	transmembrane protein 2
3506	Humv347H02	-0.289141	3.7495	0.000635477	0.0394069	11098	protease, serine, 23
11288	Humv339N16	0.269455	-3.77007	0.000637795	0.0394749	2120	ets variant gene 6 (TEL oncogene)
18490	Humv358E06	0.31445	-3.75588	0.000643061	0.0397247	253260	rapamycin-insensitive companion of mTOR
18161	Humv317A06	-0.532474	3.74175	0.000649635	0.0400542	3696	integrin, beta 8
30235	Humv356J10	-0.189269	3.73707	0.000658328	0.0405129	57326	pre-B-cell leukemia homeobox interacting protein 1
25127	Humv305L21	0.250002	-3.72901	0.000673553	0.0413506	3735	lysyl-tRNA synthetase
404	Humv351P01	-0.221336	3.89548	0.000676033	0.0413506	9162	diacylglycerol kinase, iota
6598	Humv341H15	-0.308617	3.74883	0.000676832	0.0413506	374666	WAS protein family homolog 3 pseudogene
36525	Humv358B24	0.184817	-3.72718	0.000677061	0.0413506	134957	syntaxin binding protein 5 (tomosyn)
20518	Humv317F19	-0.348002	3.72417	0.000682873	0.0416269	196	aryl hydrocarbon receptor
14426	Humv340F05	0.288247	-3.73048	0.00069078	0.0420296	145864	hyaluronan and proteoglycan link protein 3
36325	Humv333B24	0.368945	-3.75071	0.000695795	0.0422552	6737	tripartite motif-containing 21
70	Humv309H13	0.290425	-3.73616	0.000701213	0.0425043	55777	methyl-CpG binding domain protein 5
900	Humv315O01	-0.258388	3.7465	0.000703953	0.0425846	65009	NDRG family member 4
8075	Humv330J03	0.418211	-3.71284	0.000705174	0.0425846	23780	apolipoprotein L, 2
3714	Humv373H02	0.212185	-3.72247	0.000706519	0.0425862	NA	NA
31195	Humv378I10	-0.25396	3.71768	0.000716108	0.0430069	147912	SIX homeobox 5
10380	Humv324O04	0.234407	-3.71765	0.000716161	0.0430069	23215	BAT2 domain containing 1
12127	Humv346I16	0.238289	-3.71635	0.000718788	0.0430846	9712	USP6 N-terminal like
27060	Humv351N09	0.36276	-3.70507	0.000720856	0.0431285	445815	PALM2-AKAP2
24015	Humv362J20	0.225675	-3.69483	0.000742063	0.0443153	57609	DIP2 disco-interacting protein 2 homolog B (Drosophila)
35127	Humv379L24	0.308947	-3.71405	0.000745819	0.0444574	5641	legumain
6566	Humv337H15	0.279696	-3.69101	0.000750138	0.0446325	63971	kinesin family member 13A
5501	Humv302A14	0.576644	-3.6996	0.000753425	0.0447457	51513	ets variant gene 7 (TEL2 oncogene)
19684	Humv311O07	-0.377658	3.72633	0.000770003	0.0455893	2099	estrogen receptor 1
7911	Humv309J15	0.365008	-3.69164	0.000770452	0.0455893	3301	DnaJ (Hsp40) homolog, subfamily A, member 1
9518	Humv314H16	0.165593	-3.6992	0.000777296	0.0459102	11152	WD repeat domain 45
9420	Humv302P04	0.384774	-3.6676	0.000801422	0.0472488	51667	negative regulator of ubiquitin-like proteins 1
16068	Humv349P06	0.183401	-3.66171	0.000814858	0.0479534	26207	phosphatidylinositol transfer protein, cytoplasmic 1
37145	Humv338A12	0.285038	-3.81796	0.000822247	0.0483003	10068	interleukin 18 binding protein
202	Humv326H01	-0.251612	3.6478	0.000847427	0.0496891	847	catalase
13605	Humv335C17	-0.173018	3.66621	0.000851946	0.0498635	4212	Meis homeobox 2
13517	Humv324C17	-0.151315	3.64474	0.000854782	0.0499391	8790	fucose-1-phosphate guanylyltransferase
