# Supplementary material for: Signal pathways JNK and NF-κB, identified by global gene expression profiling, are involved in regulation of TNFα-induced mPGES-1 and COX-2 expression in gingival fibroblasts
Source: BMC Genomics. 2010 Apr 15;11:241. doi: 10.1186/1471-2164-11-241 (PMC2873473; doi:10.1186/1471-2164-11-241)
Supplement: Additional file 8 — List of significant Gene Ontology (GO) categories between 3 and 6 h of TNFα stimulation. Significant GO categories due to TNFα stimulation between the 3 h and 6 h time points, containing the name and number of each GO category for reference to the different worksheets of Additional file 9. [file 1471-2164-11-241-S8.XLS]

## Sheet: GOsummary
goBpId	qValue	expCount	count	size	term
GO:0009615	8.24343e-13	1.86878	20	66	response to virus
GO:0009607	1.3822e-08	5.82886	27	206	response to biotic stimulus
GO:0006955	4.31403e-08	11.703	38	417	immune response
GO:0051704	8.85028e-08	6.97308	28	245	multi-organism process
GO:0043123	0.002323	2.61846	12	92	positive regulation of I-kappaB kinase/NF-kappaB cascade
GO:0006366	0.00600688	16.1946	34	569	transcription from RNA polymerase II promoter
GO:0002474	0.0086975	0.455385	5	16	antigen processing and presentation of peptide antigen via MHC class I
GO:0007249	0.0086975	3.61462	13	127	I-kappaB kinase/NF-kappaB cascade
GO:0065007	0.0229034	117.546	149	4130	biological regulation
GO:0006072	0.045701	0.170769	3	6	glycerol-3-phosphate metabolic process
