# Supplementary material for: Signal pathways JNK and NF-κB, identified by global gene expression profiling, are involved in regulation of TNFα-induced mPGES-1 and COX-2 expression in gingival fibroblasts
Source: BMC Genomics. 2010 Apr 15;11:241. doi: 10.1186/1471-2164-11-241 (PMC2873473; doi:10.1186/1471-2164-11-241)
Supplement: Additional file 9 — Complete lists of differentially expressed genes in the significant GO categories between 3 and 6 h of TNFα stimulation. The differentially expressed genes of each significant GO category are listed on a separate worksheet, labeled with the GO category number. [file 1471-2164-11-241-S9.XLS]

## Sheet: GO.0002474
geneId	qValue	logFc	entrezId	symbol	geneName
Humv338A13	0.000594535	0.667198	3106	HLA-B	major histocompatibility complex, class I, B
Humv338A15	0.00159122	0.531106	3106	HLA-B	major histocompatibility complex, class I, B
Humv364I02	0.0204995	0.390954	3136	HLA-H	major histocompatibility complex, class I, H (pseudogene)
Humv361D04	0.0390069	0.41957	567	B2M	beta-2-microglobulin
Humv387A05	0.01086	0.570106	3107	HLA-C	major histocompatibility complex, class I, C
Humv383B22	0.0167216	0.346571	3107	HLA-C	major histocompatibility complex, class I, C
Humv360F11	0.00128899	0.493134	3107	HLA-C	major histocompatibility complex, class I, C
Humv308J09	0.0277918	0.475981	6891	TAP2	transporter 2, ATP-binding cassette, sub-family B (MDR/TAP)

## Sheet: GO.0006072
geneId	qValue	logFc	entrezId	symbol	geneName
Humv322L07	0.00125605	0.562538	2820	GPD2	glycerol-3-phosphate dehydrogenase 2 (mitochondrial)
Humv322L09	0.0106985	0.52825	2820	GPD2	glycerol-3-phosphate dehydrogenase 2 (mitochondrial)
Humv363H21	0.014742	0.397571	2710	GK	glycerol kinase
Humv363H23	0.00861712	0.378784	2713	GK3P	glycerol kinase 3 pseudogene

## Sheet: GO.0006366
geneId	qValue	logFc	entrezId	symbol	geneName
Humv327N01	0.000782775	0.308884	55509	BATF3	basic leucine zipper transcription factor, ATF-like 3
Humv328F01	0.00783921	0.204287	6239	RREB1	ras responsive element binding protein 1
Humv346H02	0.00165871	0.244437	84458	LCOR	ligand dependent nuclear receptor corepressor
Humv327C02	0.0190176	0.28672	83637	ZMIZ2	zinc finger, MIZ-type containing 2
Humv302A14	0.0447457	0.576644	51513	ETV7	ets variant gene 7 (TEL2 oncogene)
Humv334H03	0.0273052	0.25209	406	ARNTL	aryl hydrocarbon receptor nuclear translocator-like
Humv323K03	1.2416e-08	1.4733	6772	STAT1	signal transducer and activator of transcription 1, 91kDa
Humv323K05	1.19417e-10	1.44462	6772	STAT1	signal transducer and activator of transcription 1, 91kDa
Humv323K07	2.90385e-08	1.38091	6772	STAT1	signal transducer and activator of transcription 1, 91kDa
Humv378G15	5.05116e-07	1.15816	3665	IRF7	interferon regulatory factor 7
Humv337J15	1.2416e-08	-0.596802	7020	TFAP2A	transcription factor AP-2 alpha (activating enhancer binding protein 2 alpha)
Humv390N15	0.0364985	0.169756	10725	NFAT5	nuclear factor of activated T-cells 5, tonicity-responsive
Humv393J03	0.00407846	-0.428643	2908	NR3C1	nuclear receptor subfamily 3, group C, member 1 (glucocorticoid receptor)
Humv317I15	0.00393659	0.477418	2077	ERF	Ets2 repressor factor
Humv365M15	0.00302513	0.328845	154	ADRB2	adrenergic, beta-2-, receptor, surface
Humv332L17	0.000873088	-0.269942	4772	NFATC1	nuclear factor of activated T-cells, cytoplasmic, calcineurin-dependent 1
Humv366P17	1.88113e-05	0.782365	6773	STAT2	signal transducer and activator of transcription 2, 113kDa
Humv366P19	0.00137101	0.664915	6773	STAT2	signal transducer and activator of transcription 2, 113kDa
Humv366P21	2.78863e-06	0.799876	6773	STAT2	signal transducer and activator of transcription 2, 113kDa
Humv335C17	0.0498635	-0.173018	4212	MEIS2	Meis homeobox 2
Humv337M17	0.0021479	0.288761	83990	BRIP1	BRCA1 interacting protein C-terminal helicase 1
Humv364M17	9.95187e-07	0.406251	6774	STAT3	signal transducer and activator of transcription 3 (acute-phase response factor)
Humv374O06	0.0163561	0.533216	8061	FOSL1	FOS-like antigen 1
Humv370B06	1.34426e-06	0.808155	4615	MYD88	myeloid differentiation primary response gene (88)
Humv370B08	0.000870659	0.339568	4615	MYD88	myeloid differentiation primary response gene (88)
Humv387C07	0.00130043	0.307693	2968	GTF2H4	general transcription factor IIH, polypeptide 4, 52kDa
Humv317F19	0.0416269	-0.348002	196	AHR	aryl hydrocarbon receptor
Humv347B19	0.0185187	-0.242802	7068	THRB	thyroid hormone receptor, beta (erythroblastic leukemia viral (v-erb-a) oncogene homolog 2, avian)
Humv326C08	0.00210986	0.507086	1997	ELF1	E74-like factor 1 (ets domain transcription factor)
Humv327L09	4.33743e-05	0.516882	9111	NMI	N-myc (and STAT) interactor
Humv320I21	0.016193	0.200416	11108	PRDM4	PR domain containing 4
Humv337L10	0.0129214	0.51286	4609	MYC	v-myc myelocytomatosis viral oncogene homolog (avian)
Humv352P22	0.000743338	0.32575	7391	USF1	upstream transcription factor 1
Humv324K10	0.000359117	0.682483	8548	BLZF1	basic leucine zipper nuclear factor 1 (JEM-1)
Humv359G10	0.0202994	0.286983	4783	NFIL3	nuclear factor, interleukin 3 regulated
Humv337N11	0.00654749	-0.419568	2295	FOXF2	forkhead box F2
Humv388K24	0.00250721	-0.555758	1052	CEBPD	CCAAT/enhancer binding protein (C/EBP), delta
Humv323J12	0.00417093	-0.360048	4780	NFE2L2	nuclear factor (erythroid-derived 2)-like 2
Humv338N24	0.00400222	0.341792	2959	GTF2B	general transcription factor IIB

## Sheet: GO.0006955
geneId	qValue	logFc	entrezId	symbol	geneName
Humv312L13	0.000830318	0.682383	3162	HMOX1	heme oxygenase (decycling) 1
Humv342L01	0.0110938	0.494202	9641	IKBKE	inhibitor of kappa light polypeptide gene enhancer in B-cells, kinase epsilon
Humv349J13	6.62873e-06	1.53285	115362	GBP5	guanylate binding protein 5
Humv349J15	8.66056e-06	1.32424	115362	GBP5	guanylate binding protein 5
Humv349J17	0.00114473	0.636342	115362	GBP5	guanylate binding protein 5
Humv363B13	7.63558e-10	1.03907	6890	TAP1	transporter 1, ATP-binding cassette, sub-family B (MDR/TAP)
Humv363B11	8.74851e-06	0.854209	6890	TAP1	transporter 1, ATP-binding cassette, sub-family B (MDR/TAP)
Humv338A13	0.000594535	0.667198	3106	HLA-B	major histocompatibility complex, class I, B
Humv338A15	0.00159122	0.531106	3106	HLA-B	major histocompatibility complex, class I, B
Humv320M02	7.28119e-12	1.58027	4940	OAS3	2'-5'-oligoadenylate synthetase 3, 100kDa
Humv364E02	0.000707202	0.685948	3575	IL7R	interleukin 7 receptor
Humv364I02	0.0204995	0.390954	3136	HLA-H	major histocompatibility complex, class I, H (pseudogene)
Humv321C03	0.0021138	0.577532	5698	PSMB9	proteasome (prosome, macropain) subunit, beta type, 9 (large multifunctional peptidase 2)
Humv393A03	0.00194787	0.840648	3569	IL6	interleukin 6 (interferon, beta 2)
Humv336P17	0.0109481	0.704749	3569	IL6	interleukin 6 (interferon, beta 2)
Humv361D04	0.0390069	0.41957	567	B2M	beta-2-microglobulin
Humv306K04	8.66056e-06	0.836359	3430	IFI35	interferon-induced protein 35
Humv357O05	0.00568512	-0.601874	5806	PTX3	pentraxin-related gene, rapidly induced by IL-1 beta
Humv312F05	0.0101607	0.284244	9567	GTPBP1	GTP binding protein 1
Humv363B17	8.0664e-07	0.6595	5696	PSMB8	proteasome (prosome, macropain) subunit, beta type, 8 (large multifunctional peptidase 7)
Humv302I05	0.0105093	0.580706	9235	IL32	interleukin 32
Humv332E17	0.000213315	0.470826	684	BST2	bone marrow stromal cell antigen 2
Humv387A05	0.01086	0.570106	3107	HLA-C	major histocompatibility complex, class I, C
Humv383B22	0.0167216	0.346571	3107	HLA-C	major histocompatibility complex, class I, C
Humv360F11	0.00128899	0.493134	3107	HLA-C	major histocompatibility complex, class I, C
Humv324C18	1.44843e-07	1.47824	2633	GBP1	guanylate binding protein 1, interferon-inducible, 67kDa
Humv320M06	1.40723e-10	1.5526	4939	OAS2	2'-5'-oligoadenylate synthetase 2, 69/71kDa
Humv325P07	2.4097e-05	0.620855	80380	PDCD1LG2	programmed cell death 1 ligand 2
Humv326K19	4.34042e-07	0.736759	84955	NUDCD1	NudC domain containing 1
Humv330C07	6.79713e-09	1.72338	2537	IFI6	interferon, alpha-inducible protein 6
Humv365K19	5.98157e-05	2.45982	3627	CXCL10	chemokine (C-X-C motif) ligand 10
Humv355L08	1.97738e-08	0.949343	115361	GBP4	guanylate binding protein 4
Humv326C08	0.00210986	0.507086	1997	ELF1	E74-like factor 1 (ets domain transcription factor)
Humv333J08	1.12793e-07	0.956412	10346	TRIM22	tripartite motif-containing 22
Humv308J09	0.0277918	0.475981	6891	TAP2	transporter 2, ATP-binding cassette, sub-family B (MDR/TAP)
Humv310H22	9.33057e-09	1.28075	4938	OAS1	2',5'-oligoadenylate synthetase 1, 40/46kDa
Humv359G10	0.0202994	0.286983	4783	NFIL3	nuclear factor, interleukin 3 regulated
Humv318E10	0.000208819	-0.522241	6387	CXCL12	chemokine (C-X-C motif) ligand 12 (stromal cell-derived factor 1)
Humv326L11	3.62005e-05	1.14954	8743	TNFSF10	tumor necrosis factor (ligand) superfamily, member 10
Humv335P11	5.11498e-05	0.887978	10581	IFITM2	interferon induced transmembrane protein 2 (1-8D)
Humv335H23	2.92141e-07	1.00557	8638	OASL	2'-5'-oligoadenylate synthetase-like
Humv314G23	1.22584e-11	1.17911	25939	SAMHD1	SAM domain and HD domain 1
Humv314J23	2.38589e-05	1.33464	10673	TNFSF13B	tumor necrosis factor (ligand) superfamily, member 13b
Humv357A23	0.0162072	0.519159	9447	AIM2	absent in melanoma 2
Humv338A12	0.0483003	0.285038	10068	IL18BP	interleukin 18 binding protein

## Sheet: GO.0007249
geneId	qValue	logFc	entrezId	symbol	geneName
Humv312L13	0.000830318	0.682383	3162	HMOX1	heme oxygenase (decycling) 1
Humv342L01	0.0110938	0.494202	9641	IKBKE	inhibitor of kappa light polypeptide gene enhancer in B-cells, kinase epsilon
Humv316M02	0.00880001	0.222522	23636	NUP62	nucleoporin 62kDa
Humv323K03	1.2416e-08	1.4733	6772	STAT1	signal transducer and activator of transcription 1, 91kDa
Humv323K05	1.19417e-10	1.44462	6772	STAT1	signal transducer and activator of transcription 1, 91kDa
Humv323K07	2.90385e-08	1.38091	6772	STAT1	signal transducer and activator of transcription 1, 91kDa
Humv368L05	3.53132e-06	0.553548	3965	LGALS9	lectin, galactoside-binding, soluble, 9 (galectin 9)
Humv364B11	0.00495048	0.427245	3965	LGALS9	lectin, galactoside-binding, soluble, 9 (galectin 9)
Humv332E17	0.000213315	0.470826	684	BST2	bone marrow stromal cell antigen 2
Humv358G06	2.61867e-06	0.730159	7098	TLR3	toll-like receptor 3
Humv358G08	4.08677e-05	0.604796	7098	TLR3	toll-like receptor 3
Humv370B06	1.34426e-06	0.808155	4615	MYD88	myeloid differentiation primary response gene (88)
Humv370B08	0.000870659	0.339568	4615	MYD88	myeloid differentiation primary response gene (88)
Humv389M06	0.000618622	-0.350289	2149	F2R	coagulation factor II (thrombin) receptor
Humv338O20	0.000196529	0.493973	834	CASP1	caspase 1, apoptosis-related cysteine peptidase (interleukin 1, beta, convertase)
Humv321E22	0.000769723	0.494329	10475	TRIM38	tripartite motif-containing 38
Humv326L11	3.62005e-05	1.14954	8743	TNFSF10	tumor necrosis factor (ligand) superfamily, member 10
Humv370L12	0.0033682	0.384129	5970	RELA	v-rel reticuloendotheliosis viral oncogene homolog A, nuclear factor of kappa light polypeptide gene enhancer in B-cells 3, p65 (avian)

## Sheet: GO.0009607
geneId	qValue	logFc	entrezId	symbol	geneName
Humv351L01	2.28517e-05	2.73825	4599	MX1	myxovirus (influenza virus) resistance 1, interferon-inducible protein p78 (mouse)
Humv338P14	1.33088e-11	1.87137	10561	IFI44	interferon-induced protein 44
Humv317K02	0.0319012	0.346733	10049	DNAJB6	DnaJ (Hsp40) homolog, subfamily B, member 6
Humv333J02	0.00031525	0.728475	85363	TRIM5	tripartite motif-containing 5
Humv333J04	0.0106363	0.462629	85363	TRIM5	tripartite motif-containing 5
Humv323K03	1.2416e-08	1.4733	6772	STAT1	signal transducer and activator of transcription 1, 91kDa
Humv323K05	1.19417e-10	1.44462	6772	STAT1	signal transducer and activator of transcription 1, 91kDa
Humv323K07	2.90385e-08	1.38091	6772	STAT1	signal transducer and activator of transcription 1, 91kDa
Humv378G15	5.05116e-07	1.15816	3665	IRF7	interferon regulatory factor 7
Humv309J15	0.0455893	0.365008	3301	DNAJA1	DnaJ (Hsp40) homolog, subfamily A, member 1
Humv323A15	7.97136e-09	1.82732	64135	IFIH1	interferon induced with helicase C domain 1
Humv393A03	0.00194787	0.840648	3569	IL6	interleukin 6 (interferon, beta 2)
Humv336P17	0.0109481	0.704749	3569	IL6	interleukin 6 (interferon, beta 2)
Humv306K04	8.66056e-06	0.836359	3430	IFI35	interferon-induced protein 35
Humv366P17	1.88113e-05	0.782365	6773	STAT2	signal transducer and activator of transcription 2, 113kDa
Humv366P19	0.00137101	0.664915	6773	STAT2	signal transducer and activator of transcription 2, 113kDa
Humv366P21	2.78863e-06	0.799876	6773	STAT2	signal transducer and activator of transcription 2, 113kDa
Humv357O05	0.00568512	-0.601874	5806	PTX3	pentraxin-related gene, rapidly induced by IL-1 beta
Humv357A17	6.43279e-10	1.18581	3428	IFI16	interferon, gamma-inducible protein 16
Humv358G06	2.61867e-06	0.730159	7098	TLR3	toll-like receptor 3
Humv358G08	4.08677e-05	0.604796	7098	TLR3	toll-like receptor 3
Humv374O06	0.0163561	0.533216	8061	FOSL1	FOS-like antigen 1
Humv318K19	8.52834e-07	1.60351	23586	DDX58	DEAD (Asp-Glu-Ala-Asp) box polypeptide 58
Humv323O07	6.75064e-06	0.574222	10578	GNLY	granulysin
Humv305A07	2.06457e-07	0.931515	5610	EIF2AK2	eukaryotic translation initiation factor 2-alpha kinase 2
Humv305A09	0.000192254	0.940943	5610	EIF2AK2	eukaryotic translation initiation factor 2-alpha kinase 2
Humv333J08	1.12793e-07	0.956412	10346	TRIM22	tripartite motif-containing 22
Humv369E20	0.000957963	0.727459	3669	ISG20	interferon stimulated exonuclease gene 20kDa
Humv312L09	0.000116529	0.496656	60489	APOBEC3G	apolipoprotein B mRNA editing enzyme, catalytic polypeptide-like 3G
Humv310H22	9.33057e-09	1.28075	4938	OAS1	2',5'-oligoadenylate synthetase 1, 40/46kDa
Humv318E10	0.000208819	-0.522241	6387	CXCL12	chemokine (C-X-C motif) ligand 12 (stromal cell-derived factor 1)
Humv335P11	5.11498e-05	0.887978	10581	IFITM2	interferon induced transmembrane protein 2 (1-8D)
Humv370L12	0.0033682	0.384129	5970	RELA	v-rel reticuloendotheliosis viral oncogene homolog A, nuclear factor of kappa light polypeptide gene enhancer in B-cells 3, p65 (avian)
Humv317C24	3.23427e-05	0.611992	56829	ZC3HAV1	zinc finger CCCH-type, antiviral 1
Humv355O24	3.10237e-10	1.65979	9636	ISG15	ISG15 ubiquitin-like modifier

## Sheet: GO.0009615
geneId	qValue	logFc	entrezId	symbol	geneName
Humv351L01	2.28517e-05	2.73825	4599	MX1	myxovirus (influenza virus) resistance 1, interferon-inducible protein p78 (mouse)
Humv338P14	1.33088e-11	1.87137	10561	IFI44	interferon-induced protein 44
Humv333J02	0.00031525	0.728475	85363	TRIM5	tripartite motif-containing 5
Humv333J04	0.0106363	0.462629	85363	TRIM5	tripartite motif-containing 5
Humv323K03	1.2416e-08	1.4733	6772	STAT1	signal transducer and activator of transcription 1, 91kDa
Humv323K05	1.19417e-10	1.44462	6772	STAT1	signal transducer and activator of transcription 1, 91kDa
Humv323K07	2.90385e-08	1.38091	6772	STAT1	signal transducer and activator of transcription 1, 91kDa
Humv378G15	5.05116e-07	1.15816	3665	IRF7	interferon regulatory factor 7
Humv323A15	7.97136e-09	1.82732	64135	IFIH1	interferon induced with helicase C domain 1
Humv306K04	8.66056e-06	0.836359	3430	IFI35	interferon-induced protein 35
Humv366P17	1.88113e-05	0.782365	6773	STAT2	signal transducer and activator of transcription 2, 113kDa
Humv366P19	0.00137101	0.664915	6773	STAT2	signal transducer and activator of transcription 2, 113kDa
Humv366P21	2.78863e-06	0.799876	6773	STAT2	signal transducer and activator of transcription 2, 113kDa
Humv357A17	6.43279e-10	1.18581	3428	IFI16	interferon, gamma-inducible protein 16
Humv358G06	2.61867e-06	0.730159	7098	TLR3	toll-like receptor 3
Humv358G08	4.08677e-05	0.604796	7098	TLR3	toll-like receptor 3
Humv374O06	0.0163561	0.533216	8061	FOSL1	FOS-like antigen 1
Humv370B06	1.34426e-06	0.808155	4615	MYD88	myeloid differentiation primary response gene (88)
Humv370B08	0.000870659	0.339568	4615	MYD88	myeloid differentiation primary response gene (88)
Humv318K19	8.52834e-07	1.60351	23586	DDX58	DEAD (Asp-Glu-Ala-Asp) box polypeptide 58
Humv305A07	2.06457e-07	0.931515	5610	EIF2AK2	eukaryotic translation initiation factor 2-alpha kinase 2
Humv305A09	0.000192254	0.940943	5610	EIF2AK2	eukaryotic translation initiation factor 2-alpha kinase 2
Humv333J08	1.12793e-07	0.956412	10346	TRIM22	tripartite motif-containing 22
Humv369E20	0.000957963	0.727459	3669	ISG20	interferon stimulated exonuclease gene 20kDa
Humv310H22	9.33057e-09	1.28075	4938	OAS1	2',5'-oligoadenylate synthetase 1, 40/46kDa
Humv318E10	0.000208819	-0.522241	6387	CXCL12	chemokine (C-X-C motif) ligand 12 (stromal cell-derived factor 1)
Humv317C24	3.23427e-05	0.611992	56829	ZC3HAV1	zinc finger CCCH-type, antiviral 1
Humv355O24	3.10237e-10	1.65979	9636	ISG15	ISG15 ubiquitin-like modifier

## Sheet: GO.0043123
geneId	qValue	logFc	entrezId	symbol	geneName
Humv312L13	0.000830318	0.682383	3162	HMOX1	heme oxygenase (decycling) 1
Humv342L01	0.0110938	0.494202	9641	IKBKE	inhibitor of kappa light polypeptide gene enhancer in B-cells, kinase epsilon
Humv316M02	0.00880001	0.222522	23636	NUP62	nucleoporin 62kDa
Humv368L05	3.53132e-06	0.553548	3965	LGALS9	lectin, galactoside-binding, soluble, 9 (galectin 9)
Humv364B11	0.00495048	0.427245	3965	LGALS9	lectin, galactoside-binding, soluble, 9 (galectin 9)
Humv332E17	0.000213315	0.470826	684	BST2	bone marrow stromal cell antigen 2
Humv358G06	2.61867e-06	0.730159	7098	TLR3	toll-like receptor 3
Humv358G08	4.08677e-05	0.604796	7098	TLR3	toll-like receptor 3
Humv370B06	1.34426e-06	0.808155	4615	MYD88	myeloid differentiation primary response gene (88)
Humv370B08	0.000870659	0.339568	4615	MYD88	myeloid differentiation primary response gene (88)
Humv389M06	0.000618622	-0.350289	2149	F2R	coagulation factor II (thrombin) receptor
Humv338O20	0.000196529	0.493973	834	CASP1	caspase 1, apoptosis-related cysteine peptidase (interleukin 1, beta, convertase)
Humv321E22	0.000769723	0.494329	10475	TRIM38	tripartite motif-containing 38
Humv326L11	3.62005e-05	1.14954	8743	TNFSF10	tumor necrosis factor (ligand) superfamily, member 10
Humv370L12	0.0033682	0.384129	5970	RELA	v-rel reticuloendotheliosis viral oncogene homolog A, nuclear factor of kappa light polypeptide gene enhancer in B-cells 3, p65 (avian)

## Sheet: GO.0051704
geneId	qValue	logFc	entrezId	symbol	geneName
Humv351L01	2.28517e-05	2.73825	4599	MX1	myxovirus (influenza virus) resistance 1, interferon-inducible protein p78 (mouse)
Humv338P14	1.33088e-11	1.87137	10561	IFI44	interferon-induced protein 44
Humv333J02	0.00031525	0.728475	85363	TRIM5	tripartite motif-containing 5
Humv333J04	0.0106363	0.462629	85363	TRIM5	tripartite motif-containing 5
Humv323K03	1.2416e-08	1.4733	6772	STAT1	signal transducer and activator of transcription 1, 91kDa
Humv323K05	1.19417e-10	1.44462	6772	STAT1	signal transducer and activator of transcription 1, 91kDa
Humv323K07	2.90385e-08	1.38091	6772	STAT1	signal transducer and activator of transcription 1, 91kDa
Humv378G15	5.05116e-07	1.15816	3665	IRF7	interferon regulatory factor 7
Humv323A15	7.97136e-09	1.82732	64135	IFIH1	interferon induced with helicase C domain 1
Humv393A03	0.00194787	0.840648	3569	IL6	interleukin 6 (interferon, beta 2)
Humv336P17	0.0109481	0.704749	3569	IL6	interleukin 6 (interferon, beta 2)
Humv306K04	8.66056e-06	0.836359	3430	IFI35	interferon-induced protein 35
Humv366P17	1.88113e-05	0.782365	6773	STAT2	signal transducer and activator of transcription 2, 113kDa
Humv366P19	0.00137101	0.664915	6773	STAT2	signal transducer and activator of transcription 2, 113kDa
Humv366P21	2.78863e-06	0.799876	6773	STAT2	signal transducer and activator of transcription 2, 113kDa
Humv357O05	0.00568512	-0.601874	5806	PTX3	pentraxin-related gene, rapidly induced by IL-1 beta
Humv357A17	6.43279e-10	1.18581	3428	IFI16	interferon, gamma-inducible protein 16
Humv358G06	2.61867e-06	0.730159	7098	TLR3	toll-like receptor 3
Humv358G08	4.08677e-05	0.604796	7098	TLR3	toll-like receptor 3
Humv374O06	0.0163561	0.533216	8061	FOSL1	FOS-like antigen 1
Humv370B06	1.34426e-06	0.808155	4615	MYD88	myeloid differentiation primary response gene (88)
Humv370B08	0.000870659	0.339568	4615	MYD88	myeloid differentiation primary response gene (88)
Humv318K19	8.52834e-07	1.60351	23586	DDX58	DEAD (Asp-Glu-Ala-Asp) box polypeptide 58
Humv323O07	6.75064e-06	0.574222	10578	GNLY	granulysin
Humv305A07	2.06457e-07	0.931515	5610	EIF2AK2	eukaryotic translation initiation factor 2-alpha kinase 2
Humv305A09	0.000192254	0.940943	5610	EIF2AK2	eukaryotic translation initiation factor 2-alpha kinase 2
Humv333J08	1.12793e-07	0.956412	10346	TRIM22	tripartite motif-containing 22
Humv369E20	0.000957963	0.727459	3669	ISG20	interferon stimulated exonuclease gene 20kDa
Humv312L09	0.000116529	0.496656	60489	APOBEC3G	apolipoprotein B mRNA editing enzyme, catalytic polypeptide-like 3G
Humv332L21	0.00254858	1.9991	3620	INDO	indoleamine-pyrrole 2,3 dioxygenase
Humv310H22	9.33057e-09	1.28075	4938	OAS1	2',5'-oligoadenylate synthetase 1, 40/46kDa
Humv318E10	0.000208819	-0.522241	6387	CXCL12	chemokine (C-X-C motif) ligand 12 (stromal cell-derived factor 1)
Humv370L12	0.0033682	0.384129	5970	RELA	v-rel reticuloendotheliosis viral oncogene homolog A, nuclear factor of kappa light polypeptide gene enhancer in B-cells 3, p65 (avian)
Humv317C24	3.23427e-05	0.611992	56829	ZC3HAV1	zinc finger CCCH-type, antiviral 1
Humv355O24	3.10237e-10	1.65979	9636	ISG15	ISG15 ubiquitin-like modifier
Humv382K12	0.00636527	0.351933	7097	TLR2	toll-like receptor 2
Humv346N12	0.00527411	0.686491	133	ADM	adrenomedullin

## Sheet: GO.0065007
geneId	qValue	logFc	entrezId	symbol	geneName
Humv312L13	0.000830318	0.682383	3162	HMOX1	heme oxygenase (decycling) 1
Humv339H01	0.000598676	-0.604402	347902	AMIGO2	adhesion molecule with Ig-like domain 2
Humv342L01	0.0110938	0.494202	9641	IKBKE	inhibitor of kappa light polypeptide gene enhancer in B-cells, kinase epsilon
Humv351L01	2.28517e-05	2.73825	4599	MX1	myxovirus (influenza virus) resistance 1, interferon-inducible protein p78 (mouse)
Humv351P01	0.0413506	-0.221336	9162	DGKI	diacylglycerol kinase, iota
Humv363D01	0.0297823	-0.402075	624	BDKRB2	bradykinin receptor B2
Humv303O01	0.00785038	-0.277586	2273	FHL1	four and a half LIM domains 1
Humv315O01	0.0425846	-0.258388	65009	NDRG4	NDRG family member 4
Humv325O13	0.0296898	-0.237013	23314	SATB2	SATB homeobox 2
Humv350G01	4.46112e-05	0.813241	9510	ADAMTS1	ADAM metallopeptidase with thrombospondin type 1 motif, 1
Humv350G03	5.10006e-05	0.623593	9510	ADAMTS1	ADAM metallopeptidase with thrombospondin type 1 motif, 1
Humv350E23	0.00145032	0.545063	9510	ADAMTS1	ADAM metallopeptidase with thrombospondin type 1 motif, 1
Humv365C01	0.028384	0.220189	23099	ZBTB43	zinc finger and BTB domain containing 43
Humv327N01	0.000782775	0.308884	55509	BATF3	basic leucine zipper transcription factor, ATF-like 3
Humv328F01	0.00783921	0.204287	6239	RREB1	ras responsive element binding protein 1
Humv342F01	0.00668188	0.476493	4170	MCL1	myeloid cell leukemia sequence 1 (BCL2-related)
Humv370J13	1.19417e-10	1.44345	54625	PARP14	poly (ADP-ribose) polymerase family, member 14
Humv370J09	0.00335818	0.489328	54625	PARP14	poly (ADP-ribose) polymerase family, member 14
Humv342P02	0.000354933	0.783277	27	ABL2	v-abl Abelson murine leukemia viral oncogene homolog 2 (arg, Abelson-related gene)
Humv342P04	0.000203937	0.578832	27	ABL2	v-abl Abelson murine leukemia viral oncogene homolog 2 (arg, Abelson-related gene)
Humv342P06	5.76688e-05	0.404013	27	ABL2	v-abl Abelson murine leukemia viral oncogene homolog 2 (arg, Abelson-related gene)
Humv346H02	0.00165871	0.244437	84458	LCOR	ligand dependent nuclear receptor corepressor
Humv317K02	0.0319012	0.346733	10049	DNAJB6	DnaJ (Hsp40) homolog, subfamily B, member 6
Humv327C02	0.0190176	0.28672	83637	ZMIZ2	zinc finger, MIZ-type containing 2
Humv332C14	2.50992e-09	1.2611	85441	PRIC285	peroxisomal proliferator-activated receptor A interacting complex 285
Humv332C16	1.18962e-08	1.21287	85441	PRIC285	peroxisomal proliferator-activated receptor A interacting complex 285
Humv332C18	0.00481863	0.631658	85441	PRIC285	peroxisomal proliferator-activated receptor A interacting complex 285
Humv337G14	0.000598676	0.411984	79595	SAP130	Sin3A-associated protein, 130kDa
Humv347F02	9.74539e-06	0.911941	7424	VEGFC	vascular endothelial growth factor C
Humv302A14	0.0447457	0.576644	51513	ETV7	ets variant gene 7 (TEL2 oncogene)
Humv316M02	0.00880001	0.222522	23636	NUP62	nucleoporin 62kDa
Humv333E02	0.028384	-0.229079	10656	KHDRBS3	KH domain containing, RNA binding, signal transduction associated 3
Humv358E02	0.00606372	0.385634	253260	RICTOR	rapamycin-insensitive companion of mTOR
Humv358E06	0.0397247	0.31445	253260	RICTOR	rapamycin-insensitive companion of mTOR
Humv358E08	0.00322645	0.232869	253260	RICTOR	rapamycin-insensitive companion of mTOR
Humv390I24	0.0273052	0.372035	253260	RICTOR	rapamycin-insensitive companion of mTOR
Humv364E02	0.000707202	0.685948	3575	IL7R	interleukin 7 receptor
Humv334H03	0.0273052	0.25209	406	ARNTL	aryl hydrocarbon receptor nuclear translocator-like
Humv350H03	0.00708336	-0.477371	23362	PSD3	pleckstrin and Sec7 domain containing 3
Humv306O15	0.00189557	0.486606	6672	SP100	SP100 nuclear antigen
Humv306O11	0.0380929	0.384543	6672	SP100	SP100 nuclear antigen
Humv312G03	0.00785038	0.367339	8829	NRP1	neuropilin 1
Humv323K03	1.2416e-08	1.4733	6772	STAT1	signal transducer and activator of transcription 1, 91kDa
Humv323K05	1.19417e-10	1.44462	6772	STAT1	signal transducer and activator of transcription 1, 91kDa
Humv323K07	2.90385e-08	1.38091	6772	STAT1	signal transducer and activator of transcription 1, 91kDa
Humv328K03	2.28075e-06	0.461369	8202	NCOA3	nuclear receptor coactivator 3
Humv328K05	0.00443693	0.255363	8202	NCOA3	nuclear receptor coactivator 3
Humv328O15	0.000598676	0.646368	57169	ZNFX1	zinc finger, NFX1-type containing 1
Humv378G15	5.05116e-07	1.15816	3665	IRF7	interferon regulatory factor 7
Humv387C03	0.0162169	0.397892	29950	SERTAD1	SERTA domain containing 1
Humv319N03	0.00836255	0.222032	867	CBL	Cas-Br-M (murine) ecotropic retroviral transforming sequence
Humv321J03	0.00403271	0.318908	5924	RASGRF2	Ras protein-specific guanine nucleotide-releasing factor 2
Humv321J05	0.000541874	0.307309	5924	RASGRF2	Ras protein-specific guanine nucleotide-releasing factor 2
Humv334F15	0.00356267	0.285263	1875	E2F5	E2F transcription factor 5, p130-binding
Humv337J15	1.2416e-08	-0.596802	7020	TFAP2A	transcription factor AP-2 alpha (activating enhancer binding protein 2 alpha)
Humv340B03	9.74539e-06	0.570624	5371	PML	promyelocytic leukemia
Humv340P24	2.15311e-06	0.724691	5371	PML	promyelocytic leukemia
Humv345F15	0.0205692	-0.426823	9760	TOX	thymocyte selection-associated high mobility group box
Humv390N15	0.0364985	0.169756	10725	NFAT5	nuclear factor of activated T-cells 5, tonicity-responsive
Humv393J03	0.00407846	-0.428643	2908	NR3C1	nuclear receptor subfamily 3, group C, member 1 (glucocorticoid receptor)
Humv317I15	0.00393659	0.477418	2077	ERF	Ets2 repressor factor
Humv318I03	0.00649742	-0.349877	23189	KANK1	KN motif and ankyrin repeat domains 1
Humv323A15	7.97136e-09	1.82732	64135	IFIH1	interferon induced with helicase C domain 1
Humv352A15	0.0131304	0.436788	7975	MAFK	v-maf musculoaponeurotic fibrosarcoma oncogene homolog K (avian)
Humv362M15	0.0214592	-0.370588	23102	TBC1D2B	TBC1 domain family, member 2B
Humv365M15	0.00302513	0.328845	154	ADRB2	adrenergic, beta-2-, receptor, surface
Humv393A03	0.00194787	0.840648	3569	IL6	interleukin 6 (interferon, beta 2)
Humv336P17	0.0109481	0.704749	3569	IL6	interleukin 6 (interferon, beta 2)
Humv318H16	5.30744e-09	1.19645	22943	DKK1	dickkopf homolog 1 (Xenopus laevis)
Humv323L16	0.0365208	-0.307911	5396	PRRX1	paired related homeobox 1
Humv349P16	0.0252846	-0.187939	5578	PRKCA	protein kinase C, alpha
Humv372D16	6.76046e-05	-0.347359	440275	EIF2AK4	eukaryotic translation initiation factor 2 alpha kinase 4
Humv363G16	1.9322e-07	1.56742	116071	BATF2	basic leucine zipper transcription factor, ATF-like 2
Humv370C04	0.0160726	-0.317505	5916	RARG	retinoic acid receptor, gamma
Humv311N16	0.00686216	-0.256847	25861	DFNB31	deafness, autosomal recessive 31
Humv339N16	0.0394749	0.269455	2120	ETV6	ets variant gene 6 (TEL oncogene)
Humv322E04	0.000661231	0.420297	54464	XRN1	5'-3' exoribonuclease 1
Humv376F06	0.000960008	0.525144	54464	XRN1	5'-3' exoribonuclease 1
Humv322E06	0.000598676	0.488263	54464	XRN1	5'-3' exoribonuclease 1
Humv341E04	0.00299329	0.533217	10140	TOB1	transducer of ERBB2, 1
Humv346I16	0.0430846	0.238289	9712	USP6NL	USP6 N-terminal like
Humv358E16	0.00493884	-0.457577	1879	EBF1	early B-cell factor 1
Humv332L17	0.000873088	-0.269942	4772	NFATC1	nuclear factor of activated T-cells, cytoplasmic, calcineurin-dependent 1
Humv366P17	1.88113e-05	0.782365	6773	STAT2	signal transducer and activator of transcription 2, 113kDa
Humv366P19	0.00137101	0.664915	6773	STAT2	signal transducer and activator of transcription 2, 113kDa
Humv366P21	2.78863e-06	0.799876	6773	STAT2	signal transducer and activator of transcription 2, 113kDa
Humv368L05	3.53132e-06	0.553548	3965	LGALS9	lectin, galactoside-binding, soluble, 9 (galectin 9)
Humv364B11	0.00495048	0.427245	3965	LGALS9	lectin, galactoside-binding, soluble, 9 (galectin 9)
Humv335C17	0.0498635	-0.173018	4212	MEIS2	Meis homeobox 2
Humv357O05	0.00568512	-0.601874	5806	PTX3	pentraxin-related gene, rapidly induced by IL-1 beta
Humv312F05	0.0101607	0.284244	9567	GTPBP1	GTP binding protein 1
Humv322A17	0.0114707	0.292091	3977	LIFR	leukemia inhibitory factor receptor alpha
Humv332E17	0.000213315	0.470826	684	BST2	bone marrow stromal cell antigen 2
Humv337M17	0.0021479	0.288761	83990	BRIP1	BRCA1 interacting protein C-terminal helicase 1
Humv338M17	4.60169e-05	0.555424	132864	CPEB2	cytoplasmic polyadenylation element binding protein 2
Humv357A17	6.43279e-10	1.18581	3428	IFI16	interferon, gamma-inducible protein 16
Humv364M17	9.95187e-07	0.406251	6774	STAT3	signal transducer and activator of transcription 3 (acute-phase response factor)
Humv365E05	0.0205692	-0.527086	4330	MN1	meningioma (disrupted in balanced translocation) 1
Humv339G06	1.44816e-05	0.741745	51191	HERC5	hect domain and RLD 5
Humv358G06	2.61867e-06	0.730159	7098	TLR3	toll-like receptor 3
Humv358G08	4.08677e-05	0.604796	7098	TLR3	toll-like receptor 3
Humv374O06	0.0163561	0.533216	8061	FOSL1	FOS-like antigen 1
Humv325N06	0.0118363	-0.279327	9913	SUPT7L	suppressor of Ty 7 (S. cerevisiae)-like
Humv326F18	0.0299216	0.234582	10865	ARID5A	AT rich interactive domain 5A (MRF1-like)
Humv340B06	2.49454e-06	1.16412	7453	WARS	tryptophanyl-tRNA synthetase
Humv340B08	4.79191e-06	0.753077	7453	WARS	tryptophanyl-tRNA synthetase
Humv360J06	0.0115704	-0.351459	25841	ABTB2	ankyrin repeat and BTB (POZ) domain containing 2
Humv370B06	1.34426e-06	0.808155	4615	MYD88	myeloid differentiation primary response gene (88)
Humv370B08	0.000870659	0.339568	4615	MYD88	myeloid differentiation primary response gene (88)
Humv318E06	0.036698	-0.254324	23268	DNMBP	dynamin binding protein
Humv347A06	0.00700002	0.372695	10435	CDC42EP2	CDC42 effector protein (Rho GTPase binding) 2
Humv351A06	1.70242e-05	0.489926	9246	UBE2L6	ubiquitin-conjugating enzyme E2L 6
Humv367A06	0.0153516	0.290178	3344	FOXN2	forkhead box N2
Humv389M06	0.000618622	-0.350289	2149	F2R	coagulation factor II (thrombin) receptor
Humv311L19	2.2677e-09	0.700671	8831	SYNGAP1	synaptic Ras GTPase activating protein 1 homolog (rat)
Humv320H19	0.00985137	0.688209	135112	NCOA7	nuclear receptor coactivator 7
Humv352P19	0.00753993	0.310614	6651	SON	SON DNA binding protein
Humv311O07	0.0455893	-0.377658	2099	ESR1	estrogen receptor 1
Humv330C07	6.79713e-09	1.72338	2537	IFI6	interferon, alpha-inducible protein 6
Humv330G07	1.35476e-06	0.827389	57381	RHOJ	ras homolog gene family, member J
Humv365K19	5.98157e-05	2.45982	3627	CXCL10	chemokine (C-X-C motif) ligand 10
Humv387C07	0.00130043	0.307693	2968	GTF2H4	general transcription factor IIH, polypeptide 4, 52kDa
Humv317F19	0.0416269	-0.348002	196	AHR	aryl hydrocarbon receptor
Humv345F07	0.0129214	0.305982	8601	RGS20	regulator of G-protein signaling 20
Humv347B19	0.0185187	-0.242802	7068	THRB	thyroid hormone receptor, beta (erythroblastic leukemia viral (v-erb-a) oncogene homolog 2, avian)
Humv305A07	2.06457e-07	0.931515	5610	EIF2AK2	eukaryotic translation initiation factor 2-alpha kinase 2
Humv305A09	0.000192254	0.940943	5610	EIF2AK2	eukaryotic translation initiation factor 2-alpha kinase 2
Humv327A07	0.0172173	-0.195069	92	ACVR2A	activin A receptor, type IIA
Humv353A19	0.0290733	0.513724	6781	STC1	stanniocalcin 1
Humv336H08	0.0280346	0.397174	3431	SP110	SP110 nuclear body protein
Humv336H10	6.17303e-06	0.882921	3431	SP110	SP110 nuclear body protein
Humv336H12	7.09534e-07	0.888754	3431	SP110	SP110 nuclear body protein
Humv326C08	0.00210986	0.507086	1997	ELF1	E74-like factor 1 (ets domain transcription factor)
Humv338O20	0.000196529	0.493973	834	CASP1	caspase 1, apoptosis-related cysteine peptidase (interleukin 1, beta, convertase)
Humv389G08	0.00260795	-0.410413	1129	CHRM2	cholinergic receptor, muscarinic 2
Humv333J08	1.12793e-07	0.956412	10346	TRIM22	tripartite motif-containing 22
Humv363B20	0.000460646	-0.661839	54541	DDIT4	DNA-damage-inducible transcript 4
Humv325M08	0.00137101	-0.601785	8013	NR4A3	nuclear receptor subfamily 4, group A, member 3
Humv348E08	0.0109011	0.323065	667	DST	dystonin
Humv372E20	0.00407846	0.46368	285704	RGMB	RGM domain family, member B
Humv312L09	0.000116529	0.496656	60489	APOBEC3G	apolipoprotein B mRNA editing enzyme, catalytic polypeptide-like 3G
Humv330C09	0.000346985	0.355822	117154	DACH2	dachshund homolog 2 (Drosophila)
Humv352C21	0.0277059	0.182059	114793	FMNL2	formin-like 2
Humv309E21	0.00540129	-0.734479	9262	STK17B	serine/threonine kinase 17b
Humv320I21	0.016193	0.200416	11108	PRDM4	PR domain containing 4
Humv325M21	0.0255571	0.315646	2745	GLRX	glutaredoxin (thioltransferase)
Humv337L10	0.0129214	0.51286	4609	MYC	v-myc myelocytomatosis viral oncogene homolog (avian)
Humv348P10	0.00372423	0.603633	114769	COP1	caspase-1 dominant-negative inhibitor pseudo-ICE
Humv352P22	0.000743338	0.32575	7391	USF1	upstream transcription factor 1
Humv355H10	4.55203e-06	-0.740059	431707	LHX8	LIM homeobox 8
Humv370L10	0.0285643	0.326951	51427	ZNF107	zinc finger protein 107
Humv324K10	0.000359117	0.682483	8548	BLZF1	basic leucine zipper nuclear factor 1 (JEM-1)
Humv359G10	0.0202994	0.286983	4783	NFIL3	nuclear factor, interleukin 3 regulated
Humv356J10	0.0405129	-0.189269	57326	PBXIP1	pre-B-cell leukemia homeobox interacting protein 1
Humv318E10	0.000208819	-0.522241	6387	CXCL12	chemokine (C-X-C motif) ligand 12 (stromal cell-derived factor 1)
Humv321E22	0.000769723	0.494329	10475	TRIM38	tripartite motif-containing 38
Humv344A10	0.0012368	0.313317	9353	SLIT2	slit homolog 2 (Drosophila)
Humv345I10	6.81308e-05	0.331065	11011	TLK2	tousled-like kinase 2
Humv378I10	0.0430069	-0.25396	147912	SIX5	SIX homeobox 5
Humv386M22	0.00560243	0.42889	3717	JAK2	Janus kinase 2 (a protein tyrosine kinase)
Humv324H11	0.0168193	-0.220706	84307	ZNF397	zinc finger protein 397
Humv326L11	3.62005e-05	1.14954	8743	TNFSF10	tumor necrosis factor (ligand) superfamily, member 10
Humv314J23	2.38589e-05	1.33464	10673	TNFSF13B	tumor necrosis factor (ligand) superfamily, member 13b
Humv323J23	0.0109011	-0.371251	9181	ARHGEF2	rho/rac guanine nucleotide exchange factor (GEF) 2
Humv337N11	0.00654749	-0.419568	2295	FOXF2	forkhead box F2
Humv311I23	0.0185392	-0.785084	11069	RAPGEF4	Rap guanine nucleotide exchange factor (GEF) 4
Humv346M23	0.00477847	-0.229978	2934	GSN	gelsolin (amyloidosis, Finnish type)
Humv350A11	0.00630556	0.405603	10950	BTG3	BTG family, member 3
Humv305L24	0.000635263	-0.509772	8839	WISP2	WNT1 inducible signaling pathway protein 2
Humv328P24	0.0341613	0.174176	9587	MAD2L1BP	MAD2L1 binding protein
Humv370L12	0.0033682	0.384129	5970	RELA	v-rel reticuloendotheliosis viral oncogene homolog A, nuclear factor of kappa light polypeptide gene enhancer in B-cells 3, p65 (avian)
Humv382K12	0.00636527	0.351933	7097	TLR2	toll-like receptor 2
Humv388K24	0.00250721	-0.555758	1052	CEBPD	CCAAT/enhancer binding protein (C/EBP), delta
Humv323J12	0.00417093	-0.360048	4780	NFE2L2	nuclear factor (erythroid-derived 2)-like 2
Humv338N24	0.00400222	0.341792	2959	GTF2B	general transcription factor IIB
Humv346N12	0.00527411	0.686491	133	ADM	adrenomedullin
Humv322M24	7.15527e-05	0.429515	961	CD47	CD47 molecule
