# Supplementary material for: Signal pathways JNK and NF-κB, identified by global gene expression profiling, are involved in regulation of TNFα-induced mPGES-1 and COX-2 expression in gingival fibroblasts
Source: BMC Genomics. 2010 Apr 15;11:241. doi: 10.1186/1471-2164-11-241 (PMC2873473; doi:10.1186/1471-2164-11-241)
Supplement: Additional file 11 — Oligo Microarray genelist. Genelist for the oligonucleotide microarray, including probe sequences and accession numbers. [file 1471-2164-11-241-S11.xls]

## Sheet: Readme
This genelist has been updated with the latest Ensembl genes and transcripts, RefSeqs, and GenBank sequences. If an oligo has greater than 97% identity over the length of the oligo, then the sequence is said to represent the probe.
oligo_type
C	Oligo represents all transcripts of an Ensembl gene
P	Oligo represents a subset of transcripts of an Ensembl gene
I	Oligo represents one transcript of an Ensembl gene
M	Oligo represents multiple Ensembl genes
oligo_exon_or_transcript
E	Oligo is fully located in an exon
T	Oligo spans more than exon

## Sheet: hv3
384_number	384_position	oligo_id	oligo_sequence	gene_id	transcript_id	oligo_exon_or_transcript	oligo_type	gene_symbol	description_Ensembl	chromosome	homolog_mouse	homolog_rat	GO_biological_process	GO_molecular_function	GO_cell_location	RefSeq	description_RefSeq	GB_accession	LocusLink
1	A01	-	-	-	-	-	-	-	-	-	-	-	-	-	-	-	-	-	-
1	A03	H200012278	GGGTCTAAGGCATCCACGACTGGAAGGGACTACTGATGTTCTGTGATACATCAGGTTTCAGCACACAAC	ENSG00000000003	ENST00000003603	E	I	TM4SF6	Transmembrane 4 superfamily member 6 (Tetraspanin 6) (Tspan-6) (T245 protein) (Tetraspanin TM4-D) (A15 homolog) (UNQ767/PRO1560). [Source:Uniprot/SWISSPROT;Acc:O43657]	X	ENSMUSG00000058118	ENSRNOG00000003786	0007242:intracellular signaling cascade	0004871:signal transducer activity	0016021:integral to membrane	NM_003270	transmembrane 4 superfamily member 6	AF043906	7105
1	A05	H200013059	ATGAACAGTGGGTGGTCCCTCAAGTGAAAGTAGAGAAGACCCGTCACGCCAGACAAGCAAGTGAGGAAG	ENSG00000000005	ENST00000003616	E	I	TNMD	Tenomodulin (TeM) (hTeM) (Chondromodulin-I like protein) (ChM1L) (hChM1L) (Myodulin) (Tendin) (UNQ771/PRO1565). [Source:Uniprot/SWISSPROT;Acc:Q9H2S6]	X	ENSMUSG00000031250	ENSRNOG00000003896	-	-	0016021:integral to membrane	NM_022144	tenomodulin	BC034030	64102
1	A07	H200000993	GGAAGTGCGCAGTCCACGACAGAACAAATATTCGGTGCTTTTACCTACCTACAACGAGCGCGAGAACCT	ENSG00000000419	ENST00000001585	E	I	DPM1	Dolichol-phosphate mannosyltransferase (EC 2.4.1.83) (Dolichol- phosphate mannose synthase) (Dolichyl-phosphate beta-D- mannosyltransferase) (Mannose-P-dolichol synthase) (MPD synthase) (DPM synthase). [Source:Uniprot/SWISSPROT;Acc:O60762]	20	-	ENSRNOG00000010993	0006464:protein modification	0003824:catalytic activity	0005783:endoplasmic reticulum	NM_003859	dolichyl-phosphate mannosyltransferase polypeptide 1, catalytic subunit	BF217743	8813
1	A09	H200003382	TGGGACAAGAAAACCCCAAAGTGGCCTGCTTTTCCCATCCCAGGAGCTCATTATCCAGTCTGTGCCAAC	ENSG00000000457	ENST00000328079,ENST00000004672	E	C	NP_851607	ezrin-binding partner PACE-1 isoform 1 [Homo sapiens]. [Source:RefSeq;Acc:NM_020423]	1	ENSMUSG00000026584	ENSRNOG00000025318	0043170:macromolecule metabolism	0005488:binding	-	NM_020423,NM_181093	ezrin-binding partner PACE-1	AL117233	57147
1	A11	H300016831	TCCAGACCTGGGGATGCTTGCTTCCCGACGTGTCCTGGGATCGCGCTTCTGAAAAAGCTCACCTCACAAC	-	-	-	-	-	-	-	-	-	-	-	-	-	-	-	-
1	A13	H300011448	AGAGTTCTTCCGCTTGTTGTTGGCTTTCAACTGTTGGATTTGAGGCGCTTAGCGCCTTCTTCGTCCGGGT	ENSG00000000460	ENST00000362043,ENST00000359326,ENST00000286031	E	C	NP_060656	-	1	ENSMUSG00000041406	ENSRNOG00000002587	-	-	-	NM_018186	hypothetical protein FLJ10706	-	55732
1	A15	H300020590	CCTTCTCCAGGCTCTTTTCAAGGAGGCCTATTCTCTTCAAAAGCAGTTAATGGAACTGCTGGACATGGTT	ENSG00000000460	ENST00000362043,ENST00000359326,ENST00000286031	E	C	NP_060656	-	1	ENSMUSG00000041406	ENSRNOG00000002587	-	-	-	NM_018186	hypothetical protein FLJ10706	AK127098,AK001568	55732
1	A17	H200000369	TTAGAACCCCATAGAGTCCTAGCATCACCGAGGACGTGGCTGCTCTGACACCACCTAGGGCAACCTACT	ENSG00000000938	ENST00000001380	E	I	FGR	Proto-oncogene tyrosine-protein kinase FGR (EC 2.7.1.112) (P55-FGR) (C-FGR). [Source:Uniprot/SWISSPROT;Acc:P09769]	1	ENSMUSG00000028874	ENSRNOG00000009912	0006950:response to stress	0005488:binding	-	NM_005248	Gardner-Rasheed feline sarcoma viral (v-fgr) oncogene homolog	AK130188	2268
1	A19	H200016231	CATTAATAGCAGATGGACAGGAAGGCCAACATGCAGAGACACCTCCTGTGTGAATCCGCCCACAGTACA	ENSG00000000971	ENST00000001567	T	I	CFH	Complement factor H precursor (H factor 1). [Source:Uniprot/SWISSPROT;Acc:P08603]	1	ENSMUSG00000057037	ENSRNOG00000012971	0006950:response to stress	-	0005615:extracellular space	NM_000186	complement factor H	Y00716	3075
1	A21	H300004426	CTAACCATTCATCAGATGCCGTGTAAATGGGGCTGGGCTCTAGCCCTGACTAATGTGATCTAAAGTGCAG	ENSG00000001036	ENST00000002165,ENST00000341946	E	C	FUCA2	fucosidase, alpha-L- 2, plasma [Homo sapiens]. [Source:RefSeq;Acc:NM_032020]	6	ENSMUSG00000019810	ENSRNOG00000015551	0008152:metabolism	0003824:catalytic activity	-	NM_032020	fucosidase, alpha-L- 2, plasma	AY358551	2519
1	A23	H200013762	GACGAACTGGCTACAGTACCATGCCTCTCAGCCCGTGTGTATAATATGAAGACCAAATGATAGAACTGT	-	-	-	-	-	-	-	-	-	-	-	-	-	-	M90656	2729
1	C01	H200000206	GAAGCGTGGTGAAGGTGGACGATTTTTCTCTCCAAAGGAAAAGGATAGTCCCCATATGCAGGATCCAAA	ENSG00000001167	ENST00000341376,ENST00000353205,ENST00000322540	T	C	NFYA	CCAAT-binding transcription factor subunit B (CBF-B) (NF-Y protein chain A) (NF-YA) (CAAT-box DNA binding protein subunit A). [Source:Uniprot/SWISSPROT;Acc:P23511]	6	ENSMUSG00000023994	ENSRNOG00000012702	0006366:transcription from Pol II promoter	0030528:transcription regulator activity	0016602:CCAAT-binding factor complex	NM_021705,NM_002505	nuclear transcription factor Y, alpha	BC039244	4800
1	C03	H300003935	CCGCAAGCATTTCATCTCTAGTGCATCATTCGTGTCCAATACCAGCCGGTGGACAGCGGCGCCGCCTCAG	ENSG00000001460	ENST00000003583,ENST00000337248	E	C	NP_835223	-	1	ENSMUSG00000028801	-	-	-	-	NM_178122	hypothetical protein LOC90529	BC017650	90529
1	C05	H300015818	GGGGGCCTATGAGAACATCCAAGTCACGGAAGGGAGTGGGGGTTAAATGAGATGTGCACAGGTGGCTAAT	ENSG00000001461	ENST00000358028	E	I	NP_065181	-	1	ENSMUSG00000028803	ENSRNOG00000018576	-	-	-	-	-	BC001265	57185
1	C07	H300018372	AGATCATTCTGTTCTGCTTGCTGCTCTACTTCTACAAGGAGAAGAACGCCAACAACATTGTCGTGATTCT	ENSG00000001461	ENST00000358028,ENST00000003912	E	P	NP_065181	-	1	ENSMUSG00000028803	ENSRNOG00000018576	-	-	-	NM_020448	hypothetical protein dJ462O23.2	BC001265,BC063583,U90918	57185
1	C09	H300016802	TCATGCAAGAAGAGCACGGCTCCAGAAGTGCCTCTGGGGTCCCCTACCGAGTCCTAGAGCACACCAAGAA	ENSG00000001461	ENST00000003912	E	I	NP_065181	-	1	ENSMUSG00000028803	ENSRNOG00000018576	-	-	-	NM_020448	hypothetical protein dJ462O23.2	U90918,BC063583	57185
1	C11	H300012103	ATGAAGATGGTCAGACTGAGGTCCAGAGAGGGGAAGGTACTGACCCAAAGTCACACAAAAACGTGGACTT	ENSG00000001497	ENST00000312410	T	I	NP_112483	-	X	ENSMUSG00000057421	ENSRNOG00000021748	-	-	-	NM_031206	LAS1-like (S. cerevisiae)	AK074087	81887
1	C13	H200018976	GAGGGCTCTGAGGCCTCCCCCATTGGGAAGTCTCCATATACACTAGACAGCCTGTATTGGAGCGTCAAG	ENSG00000001497	ENST00000312391,ENST00000312410	E	C	NP_112483	-	X	ENSMUSG00000057421	ENSRNOG00000021748	-	-	-	NM_031206	LAS1-like (S. cerevisiae)	AK074087	81887
1	C15	H200005072	TGGCATCCAACTCATGAGTGGATTTTATATAGGATGGAACAGGAAGGTATGTCCTGTCAGTATCTTAAC	ENSG00000001561	ENST00000321037	E	I	ENPP4	-	6	ENSMUSG00000023961	ENSRNOG00000010174	0008152:metabolism	0003824:catalytic activity	-	NM_014936	ectonucleotide pyrophosphatase/phosphodiesterase 4 (putative function)	AB020686	22875
1	C17	H300010569	AACTTCCCACGAGTGCCAGGTGCCGCGAGCGCCGAGTTCCGCGCATTGGAAAGAAGCGAC	-	-	-	-	-	-	-	-	-	-	-	-	-	-	-	-
1	C19	H200004207	AGAACAACTTTAAGCACGTCGTCACACGAGTGCAGCTGCATGTACTGGGCCGGGACGCCGTCCATGCTG	ENSG00000001617	ENST00000002829	E	I	SEMA3F	Semaphorin 3F precursor (Semaphorin IV) (Sema IV) (Sema III/F). [Source:Uniprot/SWISSPROT;Acc:Q13275]	3	ENSMUSG00000034684	ENSRNOG00000017704	0007275:development	0004871:signal transducer activity	0016020:membrane	NM_004186	sema domain, immunoglobulin domain (Ig), short basic domain, secreted, (semaphorin) 3F	U38276	6405
1	C21	H200000165	TAAAACTGGGACAGGGGAGAACCTAGGGTGATATTAACCAGGGGCCATGAATCACCTTTTGGTCTGGAG	ENSG00000001626	ENST00000003084	E	I	CFTR	Cystic fibrosis transmembrane conductance regulator (CFTR) (cAMP- dependent chloride channel). [Source:Uniprot/SWISSPROT;Acc:P13569]	7	ENSMUSG00000041301	ENSRNOG00000008284	0050874:organismal physiological process	0019904:protein domain specific binding	0016324:apical plasma membrane	NM_000492	cystic fibrosis transmembrane conductance regulator, ATP-binding cassette (sub-family C, member 7)	M28668	1080
1	C23	H300006127	GCATCTTGCACAGCTGCAGTTAAGGTGAGAAAGAATGCTCTGTGTGAAGACAGTGTACACAATGGGTTCC	-	-	-	-	-	-	-	-	-	-	-	-	-	-	AL137349	54467
1	E01	H300017460	TGCGGGTAGGTTATGAGTCTTTTAGTCTTGGTATATCATGCACAGTGTGTAGTAGTCTGCCGAGAGCTGG	-	-	-	-	-	-	-	-	-	-	-	-	-	-	BC026112	-
1	E03	H300021637	GGGTAGAACGCCTGGACTTTAATCCTGATCGCTACTTACAGGATAACCCAGCATCAGGGGAAAAGTTTGC	ENSG00000001630	ENST00000003100	E	I	CYP51A1	Cytochrome P450 51A1 (EC 1.14.13.70) (CYPLI) (P450LI) (Sterol 14-alpha demethylase) (Lanosterol 14-alpha demethylase) (LDM) (P450-14DM). [Source:Uniprot/SWISSPROT;Acc:Q16850]	7	ENSMUSG00000001467	ENSRNOG00000007234	0043170:macromolecule metabolism	0016705:oxidoreductase activity, acting on paired donors, with incorporation or reduction of molecular oxygen	0016021:integral to membrane	NM_000786	cytochrome P450, family 51, subfamily A, polypeptide 1	U23942,AK091323	1595
1	E05	H300017721	TGTATGGTCCGCTGTTCATCCTGTTAGCGGACCCCGAAATCAGGCAGGAAAATAAAGCTCAGTGGGAGGG	-	-	-	-	-	-	-	-	-	-	-	-	-	-	-	-
1	E07	H300012783	CAGGTGCCCTATCCCGCGCAAGAAGACCACGGCTTCACAGAGTGTTATTTAAGGGGCGTGGCCAGCGGAA	-	-	-	-	-	-	-	-	-	-	-	-	-	-	-	-
1	E09	H300017203	TGAACAATACCCTTTTCAGTTCCCTTCATTCTAATGTCCTCAACTGTTACCAAATACCCTGTTGACTCCC	ENSG00000001631	ENST00000312763,ENST00000340022	E	C	CCM1	Krev interaction trapped 1 (Krit1) (Cerebral cavernous malformations 1 protein). [Source:Uniprot/SWISSPROT;Acc:O00522]	7	ENSMUSG00000000600	ENSRNOG00000007937	0007154:cell communication	0030234:enzyme regulator activity	0005856:cytoskeleton	NM_194456,NM_004912,NM_194455,NM_194454	cerebral cavernous malformations 1	-	889
1	E11	H300022665	TGTCCTTCGGGAAACAGGAGGAGCAAGTTCGACTCCAGCGAGGGAAAACGGAGGTGGGAGACTGAACCAT	ENSG00000001631	ENST00000312763	E	I	CCM1	Krev interaction trapped 1 (Krit1) (Cerebral cavernous malformations 1 protein). [Source:Uniprot/SWISSPROT;Acc:O00522]	7	ENSMUSG00000000600	ENSRNOG00000007937	0007154:cell communication	0030234:enzyme regulator activity	0005856:cytoskeleton	NM_004912,NM_194456	cerebral cavernous malformations 1	AF296765	889
1	E13	H300021680	TCGGGAGAGGGTGAGGGGTGAATGGTGCTGAGGTGCGAGGAGAGGGAAGGACAGTAAAGA	ENSG00000001631	ENST00000340022	E	I	CCM1	Krev interaction trapped 1 (Krit1) (Cerebral cavernous malformations 1 protein). [Source:Uniprot/SWISSPROT;Acc:O00522]	7	ENSMUSG00000000600	ENSRNOG00000007937	0007154:cell communication	0030234:enzyme regulator activity	0005856:cytoskeleton	NM_194454,NM_194455,NM_004912	cerebral cavernous malformations 1	AF388384	889
1	E15	H300015840	GGGTGAATGGTGCTGAGGTGCGAGGAGAGGGAAGGACAGTAAAGAGCAGGTTTTTGGCTTTCATCGCTTT	-	-	-	-	-	-	7	-	-	-	-	-	NM_194454	cerebral cavernous malformations 1	-	889
1	E17	H200010606	CATACAAAACAGGCTGGTCTCGTGGTAAAACTGTTAATGAAGCTAAATGGACAGTTAATGCCCACTGAA	ENSG00000001631	ENST00000312763,ENST00000340022	T	C	CCM1	Krev interaction trapped 1 (Krit1) (Cerebral cavernous malformations 1 protein). [Source:Uniprot/SWISSPROT;Acc:O00522]	7	ENSMUSG00000000600	ENSRNOG00000007937	0007154:cell communication	0030234:enzyme regulator activity	0005856:cytoskeleton	NM_194456,NM_004912,NM_194454,NM_194455	cerebral cavernous malformations 1	AF388384,AF296765,U90268	889
1	E19	H300014916	GCAAAGGGTGTGAACCCGGAAGCGATTTCATAGCCACGGGTGACTGTCCCACCCATTTAGTTGAATGTAG	-	-	-	-	-	-	-	-	-	-	-	-	-	-	-	-
1	E21	H200006750	ATAGTTCCGGCTTTGGTCTTCCAGAAAATCTCAACTTCACCGTGCACAAGTGTTACCGGGTCTTTTTAG	ENSG00000196526	ENST00000360265,ENST00000358461	E	C	NP_067651	actin filament associated protein; actin filament-associated protein, 110 kDa [Homo sapiens]. [Source:RefSeq;Acc:NM_021638]	4	ENSMUSG00000029094	ENSRNOG00000007599	-	-	-	NM_198595,NM_021638	actin filament associated protein	AF188700,D25248	60312
1	E23	H300012226	ATGTGCTGCTGCCAGACCAGCCTTTCATTTCTTGGACATCCGGCTATTTACCCAGGAAAAGTCATCCTTT	ENSG00000002016	ENST00000358495	E	I	RAD52	DNA repair protein RAD52 homolog. [Source:Uniprot/SWISSPROT;Acc:P43351]	12	ENSMUSG00000030166	ENSRNOG00000009742	0008151:cell growth and/or maintenance	0005488:binding	0005622:intracellular	-	-	-	-
1	G01	H300021752	GCTCCTTGCCCTCAAGCAATATAGGCCAGACTTGGTCCTAAGCACCTGCCTCAGCAATTGTCTACATTCA	ENSG00000002016	ENST00000228345,ENST00000359656,ENST00000358495,ENST00000304911	E	C	RAD52	DNA repair protein RAD52 homolog. [Source:Uniprot/SWISSPROT;Acc:P43351]	12	ENSMUSG00000030166	ENSRNOG00000009742	0008151:cell growth and/or maintenance	0005488:binding	0005622:intracellular	NM_134424,NM_134422,NM_134423,NM_002879	RAD52 homolog (S. cerevisiae)	U12134	5893
1	G03	H300012060	ATCCTGTACTCTCTCTTCTCCGTGCACTCAGTCATGTGTGCCGGAGGCCTTCCCACTCCTACTGCGAGTG	ENSG00000002016	ENST00000228345,ENST00000359656	E	P	RAD52	DNA repair protein RAD52 homolog. [Source:Uniprot/SWISSPROT;Acc:P43351]	12	ENSMUSG00000030166	ENSRNOG00000009742	0008151:cell growth and/or maintenance	0005488:binding	0005622:intracellular	NM_134424,NM_134423	RAD52 homolog (S. cerevisiae)	-	5893
1	G05	H300016400	GTTGTGGCCCAGCGGTCAGTGTCCTCTTCAACTTGCTCTCTTTCCCACTCCTAGATTTTGTTGACCTCAA	-	-	-	-	-	-	12	-	-	-	-	-	NM_134422	RAD52 homolog (S. cerevisiae)	-	5893
1	G07	H300000524	AAGGTGATTCGAATTCAGTTGGAACTGGCTCAGGTTAAAGCTGACATCGACCGAAGAATCCATGAGAAAG	ENSG00000002079	ENST00000330888	E	I	Q9H6N6	-	7	-	-	-	0003774:motor activity	0016459:myosin	NR_002147	-	AK025690	84176
1	G09	H300005290	GAACCTATGGGTCTCTCCGTGCAGGTGACCAGCGCCATGTCCAGCCAGGTGGTGGGCATTGAGCCTCTCT	-	-	-	-	-	-	-	-	-	-	-	-	-	-	-	-
1	G11	H300013055	CCAGGGCCACCGTTGGCCCCAGCTGTGCCTTGACTACGTAACATCTTGTCCTCACAGCCCAGAGCATGTT	ENSG00000002330	ENST00000265480	E	I	BAD	Bcl2-antagonist of cell death (BAD) (Bcl-2 binding component 6) (Bcl- XL/Bcl-2 associated death promoter) (Bcl-2-like 8 protein). [Source:Uniprot/SWISSPROT;Acc:Q92934]	11	ENSMUSG00000024959	ENSRNOG00000021147	0008632:apoptotic program	0005488:binding	0005740:mitochondrial membrane	NM_004322	BCL2-antagonist of cell death	-	572
1	G13	H300020017	CACCCGTTCCCACTGCCCTGGGCAGCCATCTTGAATATGGGCGGAAGTACTTCCCTCAGGCCTATGCAAA	ENSG00000002330	ENST00000265480,ENST00000309032	E	C	BAD	Bcl2-antagonist of cell death (BAD) (Bcl-2 binding component 6) (Bcl- XL/Bcl-2 associated death promoter) (Bcl-2-like 8 protein). [Source:Uniprot/SWISSPROT;Acc:Q92934]	11	ENSMUSG00000024959	ENSRNOG00000021147	0008632:apoptotic program	0005488:binding	0005740:mitochondrial membrane	NM_004322,NM_032989	BCL2-antagonist of cell death	U66879	572
1	G15	H300002628	ATTTGCCCATTAATATTATAGGTCTGGCCCCTCTTTGTGAAAATATGCCCAGCGGCAAGGCCAACAAGCC	ENSG00000002549	ENST00000226299	T	I	LAP3	Cytosol aminopeptidase (EC 3.4.11.1) (Leucine aminopeptidase) (LAP) (Leucyl aminopeptidase) (Proline aminopeptidase) (EC 3.4.11.5) (Prolyl aminopeptidase). [Source:Uniprot/SWISSPROT;Acc:P28838]	4	ENSMUSG00000039682	ENSRNOG00000003289	0019538:protein metabolism	0016804:prolyl aminopeptidase activity	0005737:cytoplasm	NM_015907	leucine aminopeptidase 3	AF061738	51056
1	G17	H200008269	GAATCTTGGCTGTTTACAAATCACGTGTCCATCGAGCACGTCTGAAACCCCTGGTAGCCCCGACTTCTT	ENSG00000002586	ENST00000002594	E	I	CD99	T-cell surface glycoprotein E2 precursor (E2 antigen) (CD99 antigen) (MIC2 protein) (12E7). [Source:Uniprot/SWISSPROT;Acc:P14209]	X	-	-	0007154:cell communication	0005488:binding	0016021:integral to membrane	NM_002414	CD99 antigen	M16279	4267
1	G19	H200004500	CGCCTCATCAGGGACCCCTTCCCTGAGATCCAAAAGGTCGAGAGGTTCCTAAAGCTGTCGCCGCAGATC	ENSG00000002587	ENST00000002596	E	I	HS3ST1	heparan sulfate D-glucosaminyl 3-O-sulfotransferase 1 precursor; heparin-glucosamine 3-O-sulfotransferase [Homo sapiens]. [Source:RefSeq;Acc:NM_005114]	4	ENSMUSG00000051022	ENSRNOG00000010598	-	0003824:catalytic activity	0005796:Golgi lumen	NM_005114	heparan sulfate (glucosamine) 3-O-sulfotransferase 1	AK096823,AF019386	9957
1	G21	H300018763	TTATCATACAGCGCTATGTAGAAGGCTACTTTCTGCACCCCACTGGGCTGGAGCTCCTCGTGGATCATGG	ENSG00000002726	ENST00000360937	E	I	ABP1	Amiloride-sensitive amine oxidase [copper-containing] precursor (EC 1.4.3.6) (Diamine oxidase) (DAO) (Amiloride-binding protein) (ABP) (Histaminase) (Kidney amine oxidase) (KAO). [Source:Uniprot/SWISSPROT;Acc:P19801]	7	ENSMUSG00000039215	ENSRNOG00000008714	0008152:metabolism	0001871:pattern binding	0042579:microbody	NM_001091	amiloride binding protein 1 (amine oxidase (copper-containing))	BX648159,U11863	26
1	G23	H300022725	GGACTGCTCGATGCCTCCCCCTTTTAGCTACAATGGGACCTATAGACCTGTGTGACCAGCCCCCAGTTCC	ENSG00000002726	ENST00000360937	E	I	ABP1	Amiloride-sensitive amine oxidase [copper-containing] precursor (EC 1.4.3.6) (Diamine oxidase) (DAO) (Amiloride-binding protein) (ABP) (Histaminase) (Kidney amine oxidase) (KAO). [Source:Uniprot/SWISSPROT;Acc:P19801]	7	ENSMUSG00000039215	ENSRNOG00000008714	0008152:metabolism	0001871:pattern binding	0042579:microbody	NM_001091	amiloride binding protein 1 (amine oxidase (copper-containing))	BX648159,U11863	26
1	I01	H300014352	GAAAGGCACCCATGCAGCTCACCACTTGCCTCAGGGAGACCCTCTTCACAGGGGCTTCTCAAAAGACCTC	ENSG00000002745	ENST00000361224,ENST00000361301	E	P	WNT16	Wnt-16 protein precursor. [Source:Uniprot/SWISSPROT;Acc:Q9UBV4]	7	ENSMUSG00000029671	ENSRNOG00000005781	0007275:development	0005198:structural molecule activity	0005576:extracellular	NM_016087	wingless-type MMTV integration site family, member 16	-	51384
1	I03	H200016887	GTTAAAAACCCACCTCTGAGATACTGGGGGGAGGATCCTGAAACATGCGGGAAAAGGAGAGGTAAACAG	ENSG00000002745	ENST00000222462,ENST00000361224,ENST00000361301	E	C	WNT16	Wnt-16 protein precursor. [Source:Uniprot/SWISSPROT;Acc:Q9UBV4]	7	ENSMUSG00000029671	ENSRNOG00000005781	0007275:development	0005198:structural molecule activity	0005576:extracellular	NM_016087,NM_057168	wingless-type MMTV integration site family, member 16	AF169963	51384
1	I05	H300017606	TGGCCTTTTAATGTTGTATGCAAGGAGGAAGAGGGCGAGGGATAACTTGGTGCTGGACAACTGACCTGCG	ENSG00000002745	ENST00000222462	E	I	WNT16	Wnt-16 protein precursor. [Source:Uniprot/SWISSPROT;Acc:Q9UBV4]	7	ENSMUSG00000029671	ENSRNOG00000005781	0007275:development	0005198:structural molecule activity	0005576:extracellular	NM_057168	wingless-type MMTV integration site family, member 16	AF169963	51384
1	I07	H300016894	TCCCTTGGGCTGGCTTTGAATGGATCGAGGTTATGGAAACGGATTCATCTTCACTCTTCCTGTTCTACCT	-	-	-	-	-	-	-	-	-	-	-	-	-	-	-	-
1	I09	H300020020	ACAGCATCTTCCCCGCCCTCCCTCACCATGGACAGGAGAGGAGATCCAAGATCATAGGCAACACCGTGAA	ENSG00000002746	ENST00000265522	E	I	NP_055867	NEDD4-like ubiquitin-protein ligase 1; HECT type E3 ubiquitin ligase [Homo sapiens]. [Source:RefSeq;Acc:NM_015052]	7	ENSMUSG00000021301	ENSRNOG00000016046	0008152:metabolism	0003824:catalytic activity	0005622:intracellular	NM_015052	HECT, C2 and WW domain containing E3 ubiquitin protein ligase 1	AK022679,AB002320,AB048365	23072
1	I11	H200013898	AACGATTAACAACAGCAAGAAAACACCTGCTGCTGATGCAATGCAATGCATCCCAATGGTTGTGGGGAT	ENSG00000002746	ENST00000265522	E	I	NP_055867	NEDD4-like ubiquitin-protein ligase 1; HECT type E3 ubiquitin ligase [Homo sapiens]. [Source:RefSeq;Acc:NM_015052]	7	ENSMUSG00000021301	ENSRNOG00000016046	0008152:metabolism	0003824:catalytic activity	0005622:intracellular	NM_015052	HECT, C2 and WW domain containing E3 ubiquitin protein ligase 1	AB002320,AB048365	23072
1	I13	H300020054	GGTGACTATGACCAGAGCAGGACCAAAGTGCTGCACATGAGCCTGAACCCCACCAGTGTGGCCAGGCAGC	ENSG00000002822	ENST00000265854	E	I	MAD1L1	MAD1-like 1; mitotic-arrest deficient 1, yeast, homolog-like 1; MAD1 (mitotic arrest deficient, yeast, homolog)-like 1; tumor protein p53 inducible protein 9 [Homo sapiens]. [Source:RefSeq;Acc:NM_003550]	7	ENSMUSG00000029554	ENSRNOG00000001265	0007088:regulation of mitosis	-	0015630:microtubule cytoskeleton	NM_003550	MAD1 mitotic arrest deficient-like 1 (yeast)	BC009964,U33822	8379
1	I15	H300015846	GGGTGGCTGGATTCTGCATACTGGGTTATCTTAACCCCGGCTGTGAAAACTGGATGAAGTAGCAATCCTT	-	-	-	-	-	-	-	-	-	-	-	-	-	-	-	-
1	I17	H300014160	CTTACTCTGGAATTATCTTATGCGCCTCTTCCTTGCCAACTGTCCGGCGTCCCCTACAACACGGGTGACC	-	-	-	-	-	-	-	-	-	-	-	-	-	-	-	-
1	I19	H200019708	GAAGCAGCCTGTTTTCACTCAGCTTAATTCTCCTTCCCAGATAAGGCAAGCCAGTCATGGAATCTTGCT	ENSG00000002834	ENST00000358914,ENST00000318008	E	P	LASP1	LIM and SH3 domain protein 1 (LASP-1) (MLN 50). [Source:Uniprot/SWISSPROT;Acc:Q14847]	17	ENSMUSG00000038366	ENSRNOG00000004132	-	0004871:signal transducer activity	-	NM_006148	LIM and SH3 protein 1	X82456	3927
1	I21	H300012504	CACATTCCACGGCATCGCATCCGTCCTGGGCGTGACCCGTCCATTCTTCAGTGTCTCTGTTTTTTAAAAC	ENSG00000002834	ENST00000354435,ENST00000358914,ENST00000318008	E	C	LASP1	LIM and SH3 domain protein 1 (LASP-1) (MLN 50). [Source:Uniprot/SWISSPROT;Acc:Q14847]	17	ENSMUSG00000038366	ENSRNOG00000004132	-	0004871:signal transducer activity	-	NM_006148	LIM and SH3 protein 1	X82456	3927
1	I23	H300014691	GAGCCAGCCTGGATCATTTGTTGGCAGTACATATTGGCTGAAGTCAGTTTTCATTTCAAG	ENSG00000002919	ENST00000337353	E	I	SNX11	Sorting nexin 11. [Source:Uniprot/SWISSPROT;Acc:Q9Y5W9]	17	ENSMUSG00000020876	ENSRNOG00000008642	0008151:cell growth and/or maintenance	-	-	NM_152244	sorting nexin 11	AK023932	29916
1	K01	H200002513	CTGTCTGTGGGCTCTTTTACTACCAGCCTATGCTGTGGGACTGTCATGGCATTTAGTTCAGAGTGGAGG	ENSG00000002919	ENST00000359238,ENST00000337353	E	C	SNX11	Sorting nexin 11. [Source:Uniprot/SWISSPROT;Acc:Q9Y5W9]	17	ENSMUSG00000020876	ENSRNOG00000008642	0008151:cell growth and/or maintenance	-	-	NM_152244,NM_013323	sorting nexin 11	AK023932	29916
1	K03	H200002073	GTCCTAGGAGGATTTTTCTACATCCGCGACTACACCCTCCTCGTCACCTCGGGAGCTGCCATCTGGACA	ENSG00000002933	ENST00000004103	E	I	NP_060957	hepatocellular carcinoma-associated antigen 112; likley ortholog of mouse GS188 [Homo sapiens]. [Source:RefSeq;Acc:NM_018487]	7	ENSMUSG00000023367	ENSRNOG00000023708	-	-	-	NM_018487	hepatocellular carcinoma-associated antigen 112	AK123468	55365
1	K05	H200006176	GCTGGGATTGGGCTAAGGACTGTGGTCTTATCTGTCCACATACAGCCAAAATGCCTATCCAGAAATCCA	ENSG00000003056	ENST00000000412	E	I	M6PR	Cation-dependent mannose-6-phosphate receptor precursor (CD Man-6-P receptor) (CD-MPR) (46 kDa mannose 6-phosphate receptor) (MPR 46). [Source:Uniprot/SWISSPROT;Acc:P20645]	12	ENSMUSG00000007458	ENSRNOG00000014992	0007040:lysosome organization and biogenesis	0005215:transporter activity	0016021:integral to membrane	NM_002355	mannose-6-phosphate receptor (cation dependent)	BC024206	4074
1	K07	H300015857	GGGTTTGGAGTGGGAATCAGACTAGACCTAGATTCAAACCCTGGGCCAACCACTTTAATAAGTGGTTTCT	-	-	-	-	-	-	-	-	-	-	-	-	-	-	-	-
1	K09	H200020169	TCATCTTTGACTGTAAGATGTCAAAGGGAGGCAGCCTGCTTGAACAGGAAACAATACACAAAAGGTTGC	ENSG00000003096	ENST00000262820	E	I	KLHL13	Kelch-like protein 13 (BTB and kelch domain containing protein 2). [Source:Uniprot/SWISSPROT;Acc:Q9P2N7]	X	ENSMUSG00000036782	ENSRNOG00000014029	-	0005488:binding	-	NM_033495	kelch-like 13 (Drosophila)	AK125356	90293
1	K11	H200010494	CTGGCGTTTGTGTTCTGGGCACCACCGTGACCCTGCCCAGATGGCTATAATATTATTTTATACACAAAC	ENSG00000003137	ENST00000001146	E	I	CYP26B1	Cytochrome P450 26B1 (EC 1.14.-.-) (P450 26A2) (P450 retinoic acid- inactivating 2) (P450RAI-2) (Retinoic-acid metabolizing cytochrome). [Source:Uniprot/SWISSPROT;Acc:Q9NR63]	2	ENSMUSG00000063415	ENSRNOG00000015076	0008152:metabolism	0003824:catalytic activity	0042598:vesicular fraction	NM_019885	cytochrome P450, family 26, subfamily B, polypeptide 1	AF252297	56603
1	K13	H300016238	GTGGATCTAAATAATACAGGATTGTCTAGAAGCGGTTTCCAGGCCACCGCTCTCCTGCCTACATCCCATC	ENSG00000003147	ENST00000305238	E	I	ICA1	Islet cell autoantigen 1 (69 kDa islet cell autoantigen) (ICA69) (p69) (Islet cell autoantigen p69) (ICAp69). [Source:Uniprot/SWISSPROT;Acc:Q05084]	7	ENSMUSG00000062995	ENSRNOG00000008628	0050791:regulation of physiological process	-	0030667:secretory granule membrane	-	-	CR605198	-
1	K15	H300012746	CAGGAGGCTGAGGCAGGAGGATCACAGTGACCTATAATGAGCCGTTGTGCTCCAGCCTGGGCGACAGAAG	-	-	-	-	-	-	7	-	-	-	-	-	NM_022308	islet cell autoantigen 1, 69kDa	-	3382
1	K17	H200007749	AAACCGATAAAGAACACGAATTGCTCAATGCATGAATCTGTACCCTTCGGGAGGGCACTCACATGCCGC	ENSG00000003147	ENST00000339809,ENST00000265577,ENST00000305238	E	P	ICA1	Islet cell autoantigen 1 (69 kDa islet cell autoantigen) (ICA69) (p69) (Islet cell autoantigen p69) (ICAp69). [Source:Uniprot/SWISSPROT;Acc:Q05084]	7	ENSMUSG00000062995	ENSRNOG00000008628	0050791:regulation of physiological process	-	0030667:secretory granule membrane	NM_004968,NM_022308,NM_022307	islet cell autoantigen 1, 69kDa	CR605198,U26591	3382
1	K19	H300010737	AATAAACATGGGAGAAACCTGGAAGAATATTTGCTCAACTGTGAGGCATGGTTGGTGGCTAAGGGATCAC	ENSG00000003249	ENST00000304733	E	I	NP_076948	-	16	ENSMUSG00000031970	ENSRNOG00000026974	-	0005488:binding	0005737:cytoplasm	NM_024043	hypothetical protein MGC3101	-	79007
1	K21	H200010013	TCCATTCCCTCCTTAGCTCAGAACACCAAATATCACCAGACTGCCTAAGAGACTTGATGACACCTCCCG	ENSG00000003249	ENST00000002501,ENST00000304733	E	C	NP_076948	-	16	ENSMUSG00000031970	ENSRNOG00000026974	-	0005488:binding	0005737:cytoplasm	NM_024043	hypothetical protein MGC3101	AK096507	79007
1	K23	H200003787	TCCGTTTGCAAGAACCAGATCGTACTTGAAACTATAGTGGCCACACTCTGCCTTCCTGAGTCCCTTCCA	ENSG00000003393	ENST00000264276	E	I	ALS2	Alsin (Amyotrophic lateral sclerosis protein 2). [Source:Uniprot/SWISSPROT;Acc:Q96Q42]	2	ENSMUSG00000026024	ENSRNOG00000023280	0008151:cell growth and/or maintenance	0017112:Rab guanyl-nucleotide exchange factor activity	0042598:vesicular fraction	NM_020919	amyotrophic lateral sclerosis 2 (juvenile)	AB046783,AF391100	57679
1	M01	H300018977	CGAGTCGTATCAAGGAGAGGAAGAACTAGTTTCCCAAACAGATGTTAAGACATTCTTGGAAGCCTTACCG	ENSG00000003400	ENST00000360132,ENST00000313728,ENST00000346817,ENST00000272879,ENST00000286186	E	C	CASP10	Caspase-10 precursor (EC 3.4.22.-) (ICE-like apoptotic protease 4) (Apoptotic protease Mch-4) (FAS-associated death domain protein interleukin-1B-converting enzyme 2) (FLICE2). [Source:Uniprot/SWISSPROT;Acc:Q92851]	2	ENSMUSG00000026029	ENSRNOG00000012331	0043065:positive regulation of apoptosis	0004175:endopeptidase activity	-	NM_032977,NM_001230,NM_032976,NM_032974	caspase 10, apoptosis-related cysteine protease	BC042844,AF111344,U60519	843
1	M03	H300017885	TTACAGCACCACCTTGCGATTCTGCAGCCACAAAGTTGAGACTTCTGAACGTGGCACTCTTCTGTTCCCT	ENSG00000003400	ENST00000272879	E	I	CASP10	Caspase-10 precursor (EC 3.4.22.-) (ICE-like apoptotic protease 4) (Apoptotic protease Mch-4) (FAS-associated death domain protein interleukin-1B-converting enzyme 2) (FLICE2). [Source:Uniprot/SWISSPROT;Acc:Q92851]	2	ENSMUSG00000026029	ENSRNOG00000012331	0043065:positive regulation of apoptosis	0004175:endopeptidase activity	-	NM_032974	caspase 10, apoptosis-related cysteine protease	-	843
1	M05	H300022606	GAAAACGCCCACTCCTGGATCTTCACATTGAACTCAATGGCTACATGTATGATTGGAACAGCAGAGTTTC	ENSG00000003402	ENST00000355558,ENST00000309955,ENST00000341582	E	P	CFLAR	CASP8 and FADD-like apoptosis regulator precursor (Cellular FLICE-like inhibitory protein) (c-FLIP) (Caspase-eight-related protein) (Casper) (Caspase-like apoptosis regulatory protein) (CLARP) (MACH-related inducer of toxicity) (MRIT) (Caspase homolog) (CASH) (Inhibitor of FLICE) (I-FLICE) (FADD-like antiapoptotic molecule 1) (Flame-1) (Usurpin). [Source:Uniprot/SWISSPROT;Acc:O15519]	2	ENSMUSG00000026031	ENSRNOG00000012473	0007242:intracellular signaling cascade	0004175:endopeptidase activity	-	NM_003879	CASP8 and FADD-like apoptosis regulator	Y14039	8837
1	M07	H300014970	GCAGACAGGATTCTAGAATTTATGTCTTGTGTGGTAACATTTCAGCCGGTGGGTGGCGGGGATTAGGCGT	ENSG00000003402	ENST00000357177	E	I	CFLAR	CASP8 and FADD-like apoptosis regulator precursor (Cellular FLICE-like inhibitory protein) (c-FLIP) (Caspase-eight-related protein) (Casper) (Caspase-like apoptosis regulatory protein) (CLARP) (MACH-related inducer of toxicity) (MRIT) (Caspase homolog) (CASH) (Inhibitor of FLICE) (I-FLICE) (FADD-like antiapoptotic molecule 1) (Flame-1) (Usurpin). [Source:Uniprot/SWISSPROT;Acc:O15519]	2	ENSMUSG00000026031	ENSRNOG00000012473	0007242:intracellular signaling cascade	0004175:endopeptidase activity	-	-	-	-	-
1	M09	H300022698	CACCCTATGCCCATTGTCCTGATCTGAAAATTCTTGGAAATTGTTCCATGTGATTAACATGGAACTGCCT	ENSG00000003402	ENST00000341222	E	I	CFLAR	CASP8 and FADD-like apoptosis regulator precursor (Cellular FLICE-like inhibitory protein) (c-FLIP) (Caspase-eight-related protein) (Casper) (Caspase-like apoptosis regulatory protein) (CLARP) (MACH-related inducer of toxicity) (MRIT) (Caspase homolog) (CASH) (Inhibitor of FLICE) (I-FLICE) (FADD-like antiapoptotic molecule 1) (Flame-1) (Usurpin). [Source:Uniprot/SWISSPROT;Acc:O15519]	2	ENSMUSG00000026031	ENSRNOG00000012473	0007242:intracellular signaling cascade	0004175:endopeptidase activity	-	-	-	-	-
1	M11	H300021778	GAGAGATACAAGATGAAGAGCAAGCCCCTAGGAATCTGCCTGATAATCGATTGCATTGGCAATGAGACAG	ENSG00000003402	ENST00000340870,ENST00000357177,ENST00000309955,ENST00000343375,ENST00000342795,ENST00000341582,ENST00000355558	E	P	CFLAR	CASP8 and FADD-like apoptosis regulator precursor (Cellular FLICE-like inhibitory protein) (c-FLIP) (Caspase-eight-related protein) (Casper) (Caspase-like apoptosis regulatory protein) (CLARP) (MACH-related inducer of toxicity) (MRIT) (Caspase homolog) (CASH) (Inhibitor of FLICE) (I-FLICE) (FADD-like antiapoptotic molecule 1) (Flame-1) (Usurpin). [Source:Uniprot/SWISSPROT;Acc:O15519]	2	ENSMUSG00000026031	ENSRNOG00000012473	0007242:intracellular signaling cascade	0004175:endopeptidase activity	-	NM_003879	CASP8 and FADD-like apoptosis regulator	Y14039	8837
1	M13	H200007928	GAATTTCACGGTCCCTCATGGTGTCTCACTCCAGCAGACAGAGGATTGTGTCGTGCCAATGAGAACAGA	ENSG00000003436	ENST00000233156	E	I	TFPI	Tissue factor pathway inhibitor precursor (TFPI) (Lipoprotein- associated coagulation inhibitor) (LACI) (Extrinsic pathway inhibitor) (EPI). [Source:Uniprot/SWISSPROT;Acc:P10646]	2	ENSMUSG00000027082	ENSRNOG00000005039	0050874:organismal physiological process	0030234:enzyme regulator activity	0005576:extracellular	NM_006287	tissue factor pathway inhibitor (lipoprotein-associated coagulation inhibitor)	-	7035
1	M15	H300018900	TCCAGGTGGATAATTATGGAACCCAGCTCAATGCTGTGAATAACTCCCTGACTCCGCAATCAACCAAGGT	ENSG00000003436	ENST00000339091,ENST00000233156	E	C	TFPI	Tissue factor pathway inhibitor precursor (TFPI) (Lipoprotein- associated coagulation inhibitor) (LACI) (Extrinsic pathway inhibitor) (EPI). [Source:Uniprot/SWISSPROT;Acc:P10646]	2	ENSMUSG00000027082	ENSRNOG00000005039	0050874:organismal physiological process	0030234:enzyme regulator activity	0005576:extracellular	NM_006287	tissue factor pathway inhibitor (lipoprotein-associated coagulation inhibitor)	-	7035
1	M17	H200013247	CCCGCCAGAGACCACTCCTTCTTTGTGGACGAGTTTGACAACCTCCATCAGTATGTCCCCAGGATCATC	-	-	-	-	-	-	2	-	-	-	-	-	NM_053276	vitrin	AY358338	5212
1	M19	H200005054	GGACATTTTACCCTTCAGTCGGCCCAAGAAATCAAAATAAAGGAAACACATTTCATATACTGCAGGTAA	ENSG00000003509	ENST00000336237,ENST00000002125	E	C	NP_061077	-	2	ENSMUSG00000024082	ENSRNOG00000005279	-	-	-	NM_144736,NM_018607	hypothetical protein PRO1853	BC065206	55471
1	M21	H300017401	TGCATGGTTACTTTAAGCGTGGAATCAAATGGAGTGGCATTTAGTTCAGGCGGCTTGTTCCTTGCCATGG	-	-	-	-	-	-	-	-	-	-	-	-	-	-	AF107493	10181
1	M23	H300010887	ACACCTCTTTGCTAGGTGGTTCATCACCTTTACTTATACCAAGGTGTGCCCAGGGTCTTTTCTGGGCAGG	-	-	-	-	-	-	-	-	-	-	-	-	-	-	-	-
1	O01	H200014919	AGAAGTGGTCCATCTCCCGAATTCGCTGTTACCGCCTGTCTCTTTAAGGGCATGCCTTGTGCTGTTAAT	ENSG00000003756	ENST00000347869	E	I	RBM5	RNA-binding protein 5 (RNA binding motif protein 5) (Putative tumor suppressor LUCA15) (G15 protein). [Source:Uniprot/SWISSPROT;Acc:P52756]	3	ENSMUSG00000032580	ENSRNOG00000018153	0008151:cell growth and/or maintenance	0046872:metal ion binding	0005622:intracellular	NM_005778	RNA binding motif protein 5	AF091263	10181
1	O03	H300003042	CAGATAACCGAAGCCCAAACCTAGGCATTTAATGCATTTCACACATCTGGTTTGTGGCTCAGTTCCACAA	ENSG00000003987	ENST00000180173	E	I	MTMR7	Myotubularin related protein 7 (EC 3.1.3.-) (Fragment). [Source:Uniprot/SWISSPROT;Acc:Q9Y216]	8	ENSMUSG00000039431	ENSRNOG00000011420	0043170:macromolecule metabolism	0003824:catalytic activity	-	-	-	AF073482	9108
1	O05	H300018373	GTTCAGCATCTTGGTGAACATTTACTTGATGGTCCAGTTAAGTGCAGACACTTGGGTCAGATTCAGCATT	ENSG00000003989	ENST00000004531,ENST00000250265	E	C	SLC7A2	Low-affinity cationic amino acid transporter-2 (CAT-2) (CAT2). [Source:Uniprot/SWISSPROT;Acc:P52569]	8	ENSMUSG00000031596	ENSRNOG00000011016	0006082:organic acid metabolism	0015174:basic amino acid transporter activity	0005624:membrane fraction	NM_001008539,NM_003046	solute carrier family 7 (cationic amino acid transporter, y+ system), member 2	AL832016,U76368	6542
1	O07	H200013924	TTTAGATTTCTTGCCAGAGTGAGTAAGAGGCAGTCACCAGTTGCTGCCACGTTGACTGCAGGGGTCATT	ENSG00000003989	ENST00000250265	E	I	SLC7A2	Low-affinity cationic amino acid transporter-2 (CAT-2) (CAT2). [Source:Uniprot/SWISSPROT;Acc:P52569]	8	ENSMUSG00000031596	ENSRNOG00000011016	0006082:organic acid metabolism	0015174:basic amino acid transporter activity	0005624:membrane fraction	NM_003046	solute carrier family 7 (cationic amino acid transporter, y+ system), member 2	AL832016,U76368	6542
1	O09	H300012147	ATGCCTCGTGTAATCTATGCTATGGCGGAGGATGGGTTGCTTTTCAAATGTCTAGCTCAAATCAATTCCA	ENSG00000003989	ENST00000004531	E	I	SLC7A2	Low-affinity cationic amino acid transporter-2 (CAT-2) (CAT2). [Source:Uniprot/SWISSPROT;Acc:P52569]	8	ENSMUSG00000031596	ENSRNOG00000011016	0006082:organic acid metabolism	0015174:basic amino acid transporter activity	0005624:membrane fraction	NM_001008539	solute carrier family 7 (cationic amino acid transporter, y+ system), member 2	-	6542
1	O11	H200006414	GAAGGTGAGGGCTTCGGGTGGTGCTATAATGTGGCACTGGATCTTGAGTAATAAATTTGCTGTGGTTTG	ENSG00000004059	ENST00000000233	E	I	ARF5	ADP-ribosylation factor 5 [Homo sapiens]. [Source:RefSeq;Acc:NM_001662]	7	-	ENSRNOG00000007806	0007154:cell communication	0005488:binding	0005737:cytoplasm	NM_001662	ADP-ribosylation factor 5	M57567	381
1	O13	H200012771	TTCTTAATATCATACAGGAAAAAGTCAGCGGGTCAAGCTAGCCTGTGGCCCAGCCACAACTAGCTGACA	ENSG00000004139	ENST00000003834	E	I	SARM1	sterile alpha and TIR motif containing 1; sterile alpha and HEAT/Armadillo motif protein, ortholog of Drosophila [Homo sapiens]. [Source:RefSeq;Acc:NM_015077]	17	ENSMUSG00000050132	ENSRNOG00000010244	-	0004871:signal transducer activity	0016020:membrane	NM_015077	sterile alpha and TIR motif containing 1	AJ290445,AB011096	23098
1	O15	H200015761	TCCTCATAAGCCCTGCCTACACCATGTTCCAGTAAACCTCTCCACCAAGGAACTGTGTTCAGCTGCCAC	ENSG00000004142	ENST00000003607	E	I	POLDIP2	DNA polymerase delta interacting protein 2; polymerase delta interacting protein 38 [Homo sapiens]. [Source:RefSeq;Acc:NM_015584]	17	ENSMUSG00000001100	ENSRNOG00000009252	-	-	0005622:intracellular	NM_015584	polymerase (DNA-directed), delta interacting protein 2	BC018864	26073
1	O17	H300014119	CTGTCTCTATGGCGAGGAGGAGGAGGAGGAGCGCGAGCTCAGCGACACAAGTACATAAATAAAGGATAAA	ENSG00000198791	ENST00000361272,ENST00000361231	T	C	CNOT7	CCR4-NOT transcription complex subunit 7 (CCR4-associated factor 1) (CAF1) (BTG1 binding factor 1). [Source:Uniprot/SWISSPROT;Acc:Q9UIV1]	8	ENSMUSG00000031601	ENSRNOG00000012263	0009892:negative regulation of metabolism	0016564:transcriptional repressor activity	0030014:CCR4-NOT complex	NM_013354,NM_054026	CCR4-NOT transcription complex, subunit 7	BC007315,AK001209	29883
1	O19	H200015346	TAGTCACATTGGTTTGTCTCCCTTGTACATTCTTTATTCATGATATTACAGTGCTGTAACTGGGTGGTC	ENSG00000198791	ENST00000361272,ENST00000361231	E	C	CNOT7	CCR4-NOT transcription complex subunit 7 (CCR4-associated factor 1) (CAF1) (BTG1 binding factor 1). [Source:Uniprot/SWISSPROT;Acc:Q9UIV1]	8	ENSMUSG00000031601	ENSRNOG00000012263	0009892:negative regulation of metabolism	0016564:transcriptional repressor activity	0030014:CCR4-NOT complex	NM_013354	CCR4-NOT transcription complex, subunit 7	BC060852,BC007315	29883
1	O21	H200010064	GGCTTTGATGGAGGACAACATCTACGAGTGCTACAGTGAGGCCTGAGACACATGGAGAGTTGGTCAGGC	ENSG00000004399	ENST00000324093	E	I	PLXND1	Plexin D1 precursor. [Source:Uniprot/SWISSPROT;Acc:Q9Y4D7]	3	ENSMUSG00000030123	ENSRNOG00000025209	0007275:development	0004871:signal transducer activity	0016021:integral to membrane	NM_015103	plexin D1	AB014520,AY116661	23129
1	O23	H300017021	TCTAATGCATTGATCCCTGTCATGCGGAGTTGGGAGGCATCTGCCATTGTAAGGTACTGAGCCCTCCATC	-	-	-	-	-	-	-	-	-	-	-	-	-	-	-	-
1	A02	-	-	-	-	-	-	-	-	-	-	-	-	-	-	-	-	-	-
1	A04	H300001181	ACTCCAGGGGGAGCAGTGTGCTTCTGATGTTTTGGGAATGCAGCAGCTTTGGGTTTAGAGTCATCCATGG	-	-	-	-	-	-	-	-	-	-	-	-	-	-	-	-
1	A06	H200005596	GCAGCAACAACCCTGTTTCAGTATTCTGGAAAACGGTTTCCCGCAGGTTTGCAGAAGCTGCCTGTGATG	ENSG00000004468	ENST00000226279	T	I	CD38	ADP-ribosyl cyclase 1 (EC 3.2.2.5) (Cyclic ADP-ribose hydrolase 1) (cADPr hydrolase 1) (Lymphocyte differentiation antigen CD38) (T10) (Acute lymphoblastic leukemia cells antigen CD38). [Source:Uniprot/SWISSPROT;Acc:P28907]	4	ENSMUSG00000029084	ENSRNOG00000003069	0006915:apoptosis	0003824:catalytic activity	0016021:integral to membrane	NM_001775	CD38 antigen (p45)	D84276	952
1	A08	H300019236	CCGGAGCTAGTAAGAGTGCTGTCGGCGATGCTTTTCCTGCTGATCGGCTGCCTGCTCTTTGTCCTCACGC	ENSG00000182450	ENST00000328404	E	I	KCNK4	Potassium channel subfamily K member 4 (TWIK-related arachidonic acid- stimulated potassium channel protein) (TRAAK) (Two pore K+ channel KT4.1). [Source:Uniprot/SWISSPROT;Acc:Q9NYG8]	11	ENSMUSG00000024957	ENSRNOG00000021140	0015672:monovalent inorganic cation transport	0005261:cation channel activity	0016021:integral to membrane	NM_033310,NM_016611,NM_033311	potassium channel, subfamily K, member 4	AF247042	50801
1	A10	H300013659	CGTGCCAGCCCGGTCCCCAGACCCAAGCCTGACCCCATCCGAGTGGAATTTGAGTCCTAAAGAAATAAAA	ENSG00000182450	ENST00000328404	E	I	KCNK4	Potassium channel subfamily K member 4 (TWIK-related arachidonic acid- stimulated potassium channel protein) (TRAAK) (Two pore K+ channel KT4.1). [Source:Uniprot/SWISSPROT;Acc:Q9NYG8]	11	ENSMUSG00000024957	ENSRNOG00000021140	0015672:monovalent inorganic cation transport	0005261:cation channel activity	0016021:integral to membrane	NM_016611	potassium channel, subfamily K, member 4	AF247042	50801
1	A12	H200000226	TCTGTTAGGTCCATTTTCTAAGGGTAGAAGAGGCAAGTGGTAGGGATGAGGTCTGATAAGAACCCAGGG	ENSG00000004478	ENST00000001008	E	I	FKBP4	FK506-binding protein 4 (EC 5.2.1.8) (Peptidyl-prolyl cis-trans isomerase) (PPIase) (Rotamase) (p59 protein) (HSP binding immunophilin) (HBI) (FKBP52 protein) (52 kDa FK506 binding protein) (FKBP59). [Source:Uniprot/SWISSPROT;Acc:Q02790]	12	ENSMUSG00000030357	ENSRNOG00000006444	0008152:metabolism	0005515:protein binding	0005737:cytoplasm	NM_002014	FK506 binding protein 4, 59kDa	M88279,BC001786	2288
1	A14	H300012782	CAGGTGAGGGTGGCATTAGATGCTTGCCACTTAGTAGCAAGAGCCGCCAAGTAGGAATTGATGCTTGCAA	-	-	-	-	-	-	-	-	-	-	-	-	-	-	-	-
1	A16	H200008207	ACAAGGTGGTGTTGTGTTTTGATCGGGTGTTCTGGGATCCAAGTGTCAATTTGTTCGGGCATGTTGGCA	ENSG00000004487	ENST00000246149,ENST00000356634	T	C	AOF2	Amine oxidase flavin containing domain protein 2 (AOF2 protein) (BRAF- HDAC complex protein BHC110). [Source:Uniprot/SWISSPROT;Acc:O60341]	1	ENSMUSG00000036940	ENSRNOG00000022372	0006351:transcription, DNA-dependent	0003824:catalytic activity	0005622:intracellular	NM_015013	amine oxidase (flavin containing) domain 2	AB011173,BC040194	23028
1	A18	H200008190	GAGGAAATGATCGCAGGGAAAAGCTCCAGTCTTTTGACTCTCCAGAAAGGAAACGGATTAAGTACTCCA	ENSG00000004534	ENST00000266022	E	I	RBM6	RNA-binding protein 6 (RNA binding motif protein 6) (RNA-binding protein DEF-3) (Lung cancer antigen NY-LU-12) (Protein G16). [Source:Uniprot/SWISSPROT;Acc:P78332]	3	ENSMUSG00000032582	ENSRNOG00000018333	0008152:metabolism	0003723:RNA binding	0005622:intracellular	NM_005777	RNA binding motif protein 6	BX648535,AF069517	10180
1	A20	H300013517	CGACTATGGCTATGTCTGCGTGGAGTTTTCACTCTTGGAAGATGCCATCGGATGCATGGAGGCCAACCAG	ENSG00000004534	ENST00000266022	E	I	RBM6	RNA-binding protein 6 (RNA binding motif protein 6) (RNA-binding protein DEF-3) (Lung cancer antigen NY-LU-12) (Protein G16). [Source:Uniprot/SWISSPROT;Acc:P78332]	3	ENSMUSG00000032582	ENSRNOG00000018333	0008152:metabolism	0003723:RNA binding	0005622:intracellular	NM_005777	RNA binding motif protein 6	BX648535,U33921,AF069517	10180
1	A22	H200001649	TCTACGTCTATTTAAGGCTAGGAGCCGAATGTGCCCCATTGTCAGTGGGTCCACGTTTCTCCCCGGCTC	ENSG00000004660	ENST00000348335	E	I	CAMKK1	calcium/calmodulin-dependent protein kinase 1 alpha isoform a; CAMKK alpha protein [Homo sapiens]. [Source:RefSeq;Acc:NM_032294]	17	ENSMUSG00000020785	ENSRNOG00000018242	0043170:macromolecule metabolism	0005488:binding	-	NM_032294,NM_172206	calcium/calmodulin-dependent protein kinase kinase 1, alpha	-	84254
1	A24	H300015533	GGAGCTCACGCAGCCCCTCCATGGGACAGGAAGACCCTTCTTCCATGCAGCTTGATGTCACTCTCTCACT	ENSG00000004660	ENST00000158166	E	I	CAMKK1	calcium/calmodulin-dependent protein kinase 1 alpha isoform a; CAMKK alpha protein [Homo sapiens]. [Source:RefSeq;Acc:NM_032294]	17	ENSMUSG00000020785	ENSRNOG00000018242	0043170:macromolecule metabolism	0005488:binding	-	NM_172207	calcium/calmodulin-dependent protein kinase kinase 1, alpha	-	84254
1	C02	H300018487	GGAGGAGCCCCTTCCTTCGGAGGAGGAGCACTGCAGCGTGGTGGAGGTGACAGAGGAGGAGGTTAAGAAC	ENSG00000004660	ENST00000158166,ENST00000348335	E	C	CAMKK1	calcium/calmodulin-dependent protein kinase 1 alpha isoform a; CAMKK alpha protein [Homo sapiens]. [Source:RefSeq;Acc:NM_032294]	17	ENSMUSG00000020785	ENSRNOG00000018242	0043170:macromolecule metabolism	0005488:binding	-	NM_172206,NM_172207,NM_032294	calcium/calmodulin-dependent protein kinase kinase 1, alpha	-	84254
1	C04	H200015537	GGCACATGCTATTACTATGCAAGTGACAAAGTCCACGCAGAACTCTTTCAGGGCTGAATCGTCTCAAAC	ENSG00000004700	ENST00000341443,ENST00000314748	T	C	RECQL	ATP-dependent DNA helicase Q1 (DNA-dependent ATPase Q1). [Source:Uniprot/SWISSPROT;Acc:P46063]	12	ENSMUSG00000030243	ENSRNOG00000012602	0006950:response to stress	0000166:nucleotide binding	0005622:intracellular	NM_002907,NM_032941	RecQ protein-like (DNA helicase Q1-like)	L36140	5965
1	C06	H300015397	GCTTGATCGTTTTTCAGCCCCGTTTCTGACTCCTGCAGTTCCAGCTTGATTCTAAGTAGTTACTGTCCTA	-	-	-	-	-	-	-	-	-	-	-	-	-	-	AK000104	55610
1	C08	H300015383	GCTTCCACCTGTTCTCAATTTGCAAGAATTAGAGGCGTATAGAGACAAATTGAAACAACAGCAAGCTGCA	ENSG00000004766	ENST00000317751,ENST00000251739,ENST00000305866	E	P	NP_078829	-	7	ENSMUSG00000001376	ENSRNOG00000009894	0007154:cell communication	0004871:signal transducer activity	-	NM_024553	hypothetical protein FLJ20097	-	55610
1	C10	H300021928	TCAACGAAGCAGCTGACCAATCTGGTGAATGTTTGCCTGGGATCCCATATCAATAAGAAAGCAAGACAAA	ENSG00000004766	ENST00000305866,ENST00000357709	E	P	NP_078829	-	7	ENSMUSG00000001376	ENSRNOG00000009894	0007154:cell communication	0004871:signal transducer activity	-	-	-	AB058764	55610
1	C12	H300015608	GGCACTTTTCTACCCTCTGAGCTTGGTTCTTAATAAGCATAATGTGAGGGTGAATATGTAGTATCTCCTA	ENSG00000004766	ENST00000305866,ENST00000357709	E	P	NP_078829	-	7	ENSMUSG00000001376	ENSRNOG00000009894	0007154:cell communication	0004871:signal transducer activity	-	-	-	AB058764	55610
1	C14	H200021165	TCTATTAAAGCCGATCTGACTCCGCCCAGCCAGATGTCCCGAGTGCGCCAAGGACTGTCCTCTCACCCA	ENSG00000004776	ENST00000004982	E	I	HSPB6	Heat-shock protein beta-6 (HspB6) (Heat-shock 20 kDa like-protein p20). [Source:Uniprot/SWISSPROT;Acc:O14558]	19	ENSMUSG00000036854	ENSRNOG00000020922	0006950:response to stress	0005198:structural molecule activity	-	NM_144617	heat shock protein, alpha-crystallin-related, B6	AK056951	126393
1	C16	H200016033	CCACGCCCAGCACAGAGAGATTTTAGATGGCAACCGTGTGGCATCTGCTGTGGAGGATGAAGGTGCAGA	ENSG00000004777	ENST00000221905	E	I	SNX26	Sorting nexin 26. [Source:Uniprot/SWISSPROT;Acc:O14559]	19	ENSMUSG00000036882	ENSRNOG00000024677	0008151:cell growth and/or maintenance	-	-	-	-	-	-
1	C18	H300021644	ACCTGTACTATGAGATCGGGGCAAGTGAGGGGTCCCCCTATTCTGGCCCCACCCGCTCCTGGAGTCCCTT	ENSG00000004777	ENST00000314737,ENST00000007510	E	P	SNX26	Sorting nexin 26. [Source:Uniprot/SWISSPROT;Acc:O14559]	19	ENSMUSG00000036882	ENSRNOG00000024677	0008151:cell growth and/or maintenance	-	-	NM_052948	sorting nexin 26	AK127255,AL137579	115703
1	C20	H300021722	TCACCCTCACTGGATCTTGGCCCAACCAAATCCCTTGTTTTGTATTTTCTTGAACCCCGACCACTACCCC	ENSG00000004777	ENST00000314737	E	I	SNX26	Sorting nexin 26. [Source:Uniprot/SWISSPROT;Acc:O14559]	19	ENSMUSG00000036882	ENSRNOG00000024677	0008151:cell growth and/or maintenance	-	-	NM_052948	sorting nexin 26	AK127255,AL137579	115703
1	C22	H300015972	GGTTCTTCCCCAGTGAGTGTGTGGAACTCTTCACAGAGCGGCCAGGTCCGGGCCTGAAGG	ENSG00000004777	ENST00000314737	E	I	SNX26	Sorting nexin 26. [Source:Uniprot/SWISSPROT;Acc:O14559]	19	ENSMUSG00000036882	ENSRNOG00000024677	0008151:cell growth and/or maintenance	-	-	NM_052948	sorting nexin 26	AK127255	115703
1	C24	H200001075	CAGGTTCCTGGTAGAGTTACACAGTTGTGCCGCCAGTATAGCGACATGCCTCCTTTGACGTTAGAGGGC	ENSG00000004779	ENST00000007516	T	I	NDUFAB1	Acyl carrier protein, mitochondrial precursor (ACP) (NADH-ubiquinone oxidoreductase 9.6 kDa subunit) (CI-SDAP). [Source:Uniprot/SWISSPROT;Acc:O14561]	16	ENSMUSG00000030869	ENSRNOG00000018129	0043170:macromolecule metabolism	0005488:binding	0005739:mitochondrion	NM_005003	NADH dehydrogenase (ubiquinone) 1, alpha/beta subcomplex, 1, 8kDa	-	4706
1	E02	H300018082	TTGAACTTGAATCTCGAACCACTGCATCTCCGACTCTGCCCAGACTCTTCACTCCGCGGCACCCTCAAAC	-	-	-	-	-	-	-	-	-	-	-	-	-	-	U54617	5166
1	E04	H300012149	ATGCCTGTACAGTTGACCCAGTCACCAATCAAAATCTTCAATATTTCTTGGATCGATTTTACATGAACCG	ENSG00000004799	ENST00000005178	E	I	PDK4	[Pyruvate dehydrogenase [lipoamide]] kinase isozyme 4, mitochondrial precursor (EC 2.7.1.99) (Pyruvate dehydrogenase kinase isoform 4). [Source:Uniprot/SWISSPROT;Acc:Q16654]	7	ENSMUSG00000019577	ENSRNOG00000009565	0007154:cell communication	0005488:binding	0005739:mitochondrion	NM_002612	pyruvate dehydrogenase kinase, isoenzyme 4	U54617,BC040239	5166
1	E06	H300018379	TTCCCCTGAGAATTATTGACCGCCTCTTTAGTTATACATACTCCACTGCACCAACGCCTGTGATGGATAA	ENSG00000004799	ENST00000005178	E	I	PDK4	[Pyruvate dehydrogenase [lipoamide]] kinase isozyme 4, mitochondrial precursor (EC 2.7.1.99) (Pyruvate dehydrogenase kinase isoform 4). [Source:Uniprot/SWISSPROT;Acc:Q16654]	7	ENSMUSG00000019577	ENSRNOG00000009565	0007154:cell communication	0005488:binding	0005739:mitochondrion	NM_002612	pyruvate dehydrogenase kinase, isoenzyme 4	BC040239,U54617	5166
1	E08	H200014494	TCTGCAGTGCACTGGCCTGTGGTGTCGTTATGGTGATCCCCCAGAAACATTATATTTTGGGTGTGGTGA	ENSG00000004809	ENST00000330550,ENST00000265599	T	C	SLC22A16	solute carrier family 22, member 16; fly-like putative organic ion transporter 2; organic cation transporter 6; carnitine transporter 2 [Homo sapiens]. [Source:RefSeq;Acc:NM_033125]	6	ENSMUSG00000019834	-	0046903:secretion	0015075:ion transporter activity	0005886:plasma membrane	NM_033125	solute carrier family 22 (organic cation transporter), member 16	AB055798	85413
1	E10	H300013897	CTCTCTCAGCACCTTGAGCCGTATGCTTAGCACACACAACCTGCCCTGCCTCCTGGTGGAACTGCTGGAG	ENSG00000004838	ENST00000231749,ENST00000360165	E	P	ZMYND10	Zinc finger MYND domain containing protein 10 (BLu protein). [Source:Uniprot/SWISSPROT;Acc:O75800]	3	ENSMUSG00000010044	ENSRNOG00000021602	-	-	-	NM_015896	zinc finger, MYND domain containing 10	U70824,AK096525	51364
1	E12	H300016407	GTTTATCTTTGCCCACCCACCTCAACCCCAGTGCTCTTTTCAGTCCTTGGGCCTCAGGTGACACACCAGC	-	-	-	-	-	-	-	-	-	-	-	-	-	-	-	-
1	E14	H200007724	TGTGCTTACTGCAGTGCAGAGGCTTCTAAGCGCTGCTCACGATGCCAGAATGAGTGGTATTGCTGCAGG	ENSG00000004838	ENST00000231749,ENST00000360165,ENST00000342875	E	C	ZMYND10	Zinc finger MYND domain containing protein 10 (BLu protein). [Source:Uniprot/SWISSPROT;Acc:O75800]	3	ENSMUSG00000010044	ENSRNOG00000021602	-	-	-	NM_015896	zinc finger, MYND domain containing 10	AK096525,U70880,U70824	51364
1	E16	H300005800	GATAAAGCCAGGACGGGAAGGACATGCCTAGTGGTCACTCACAGGCTCTCTGCAATTCAGAACGCAGATT	ENSG00000004846	ENST00000258738	E	I	ABCB5	ATP-binding cassette, sub-family B, member 5; P-glycoprotein ABCB5 [Homo sapiens]. [Source:RefSeq;Acc:NM_178559]	7	ENSMUSG00000060682	ENSRNOG00000006398	0008151:cell growth and/or maintenance	0016820:hydrolase activity, acting on acid anhydrides, catalyzing transmembrane movement of substances	0016021:integral to membrane	NM_178559	ATP-binding cassette, sub-family B (MDR/TAP), member 5	AY234788	340273
1	E18	H300003950	CCGCTCTTTCATATTAGCGAGCCGGAGGGCCAATTATTCTCGGCGCGGTCATATTTTCGGTAAACAGGTT	-	-	-	-	-	-	-	-	-	-	-	-	-	-	-	-
1	E20	H200001800	ATAGTGCTGTCTTTTTGTGGGTACTGCAGTAAAGAACATCCCTCCTGGGAATGAAGCAATGCTTCATCC	ENSG00000004864	ENST00000265631	E	I	SLC25A13	Calcium-binding mitochondrial carrier protein Aralar2 (Mitochondrial aspartate glutamate carrier 2) (Solute carrier family 25, member 13) (Citrin). [Source:Uniprot/SWISSPROT;Acc:Q9UJS0]	7	ENSMUSG00000015112	ENSRNOG00000009957	0008151:cell growth and/or maintenance	0046872:metal ion binding	0005743:mitochondrial inner membrane	NM_014251	solute carrier family 25, member 13 (citrin)	AF118838	10165
1	E22	H300017502	TGCTGTTAAGAGACCTTGCATTTCAATCACACCGGGAGAAAACTGAAGCTCGTAACAGGAGAATCTGGCA	ENSG00000004866	ENST00000265438	E	I	ST7	suppression of tumorigenicity 7 isoform a; family with sequence similarity 4, subfamily A, member 1; suppression of tumorigenicity 7 (breast); ST7 overlapping transcript 3 (non-coding RNA) [Homo sapiens]. [Source:RefSeq;Acc:NM_018412]	7	ENSMUSG00000029534	ENSRNOG00000007474	-	-	-	-	-	-	-
1	E24	H300013738	CTAGGTGGAAATAGAGGCTGCCTAGAAACATGCATTAACAGGTGCTTCTTGGGCCACCCTAGCCTGAAGA	-	-	-	-	-	-	-	-	-	-	-	-	-	-	-	-
1	G02	H300011639	AGCTGTGAGTGTTTGCCTAGAGGGAGGCCTTGGGGAATGGATGGGGAAAGCCAAGGGCATAAAAGCAGCG	-	-	-	-	-	-	-	-	-	-	-	-	-	-	-	-
1	G04	H300014596	GACTGGAATTGCAAGAGTATTTTCATGCGTGTTGAAGATGAACTGGAAATCCCTCCGGCACCTCAATCTC	ENSG00000004866	ENST00000265437	E	I	ST7	suppression of tumorigenicity 7 isoform a; family with sequence similarity 4, subfamily A, member 1; suppression of tumorigenicity 7 (breast); ST7 overlapping transcript 3 (non-coding RNA) [Homo sapiens]. [Source:RefSeq;Acc:NM_018412]	7	ENSMUSG00000029534	ENSRNOG00000007474	-	-	-	NM_021908	suppression of tumorigenicity 7	BC075855	7982
1	G06	H300020013	TAATGCAGAAAGCCTGGAGAGAGAGAAACCCCCAAGCTAGGATTTCTGCAGCTCATGAAGCCTTGGAGAT	ENSG00000004866	ENST00000265437,ENST00000323984,ENST00000265438	E	C	ST7	suppression of tumorigenicity 7 isoform a; family with sequence similarity 4, subfamily A, member 1; suppression of tumorigenicity 7 (breast); ST7 overlapping transcript 3 (non-coding RNA) [Homo sapiens]. [Source:RefSeq;Acc:NM_018412]	7	ENSMUSG00000029534	ENSRNOG00000007474	-	-	-	NM_018412,NM_021908	suppression of tumorigenicity 7	AJ277291,BC075855	7982
1	G08	H300009319	TGGACACGCTCAGCAAAAGCAGTTTCAGGCTGGGTGAGATGGACCCCACCAAGGCCAAGTTCCCCATGCA	ENSG00000196347,ENSG00000196585	ENST00000357418,ENST00000357646	T	M	O75198	CDC37-like gene. [Source:Uniprot/SPTREMBL;Acc:O75198]	16	-	-	0008151:cell growth and/or maintenance	-	-	-	-	-	-
1	G10	H200008045	TCAAACGCACCTCGCCCTGATGAATTTCTCTTGGGCTATGGATTTAGATCCTAAAGGAGCCAATAACCA	ENSG00000004897	ENST00000066544	E	I	CDC27	Cell division cycle protein 27 homolog (CDC27Hs) (H-NUC). [Source:Uniprot/SWISSPROT;Acc:P30260]	17	ENSMUSG00000020687	ENSRNOG00000005904	0000280:nuclear division	-	0015630:microtubule cytoskeleton	NM_001256	cell division cycle 27	S78234	996
1	G12	H200014348	TTTGTCTTTGAACGTACCCAAGGTCACATAGCTGGGATTTGAACTGAGCCGTGCAGCTGGGATTTGAAC	ENSG00000004939	ENST00000262418	E	I	SLC4A1	Band 3 anion transport protein (Anion exchange protein 1) (AE 1) (CD233 antigen). [Source:Uniprot/SWISSPROT;Acc:P02730]	17	ENSMUSG00000006574	ENSRNOG00000020951	0050801:ion homeostasis	0015108:chloride transporter activity	0016021:integral to membrane	NM_000342	solute carrier family 4, anion exchanger, member 1 (erythrocyte membrane protein band 3, Diego blood group)	M27819	6521
1	G14	H300013960	CTGAGTATCTTGCCAGCAACTGACCACCACTGCTAAAAGTGAGGAGAGACACAGCTTTCATCATTGGGAC	ENSG00000004948	ENST00000354481	E	I	CALCR	Calcitonin receptor precursor (CT-R). [Source:Uniprot/SWISSPROT;Acc:P30988]	7	ENSMUSG00000023964	ENSRNOG00000010053	0048015:phosphoinositide-mediated signaling	0001633:secretin-like receptor activity	0016021:integral to membrane	-	-	AB022178	799
1	G16	H300018377	CTGGAGACCTTCCAACAAGATGCTTGGGAAGATATATGATTACGTGATGCACTCTCTGATTCATTTCCAG	ENSG00000004948	ENST00000359558,ENST00000354481,ENST00000360249,ENST00000316576	E	C	CALCR	Calcitonin receptor precursor (CT-R). [Source:Uniprot/SWISSPROT;Acc:P30988]	7	ENSMUSG00000023964	ENSRNOG00000010053	0048015:phosphoinositide-mediated signaling	0001633:secretin-like receptor activity	0016021:integral to membrane	NM_001742	calcitonin receptor	AB022178,L00587	799
1	G18	H200015111	GATGGGGTATGAGTTGCCTTTTGATAGGCACGATTGGATCATAAACCGTTGCGGGACAGAAGTTAGATA	ENSG00000004961	ENST00000321143	T	I	HCCS	Cytochrome c-type heme lyase (EC 4.4.1.17) (CCHL) (Holocytochrome c- type synthase). [Source:Uniprot/SWISSPROT;Acc:P53701]	X	ENSMUSG00000031352	ENSRNOG00000025910	0007275:development	0003824:catalytic activity	0005743:mitochondrial inner membrane	NM_005333	holocytochrome c synthase (cytochrome c heme-lyase)	CR749578,U36787	3052
1	G20	H300012186	ATGGCATTATCAGGAACAGTTGTCAAATTTTACCAAATATTCTTTCCTAGGTGGAAGTGGAAGGATGAGG	-	-	-	-	-	-	-	-	-	-	-	-	-	-	-	-
1	G22	H200012136	TATTACGTCTTCGGAGACCTCAGTGGTGGCTGTGAGAGCTACCTAGTCAACCTGTCTCTCAATGACAAC	ENSG00000004975	ENST00000005340	T	I	DVL2	Segment polarity protein dishevelled homolog DVL-2 (Dishevelled-2) (DSH homolog 2). [Source:Uniprot/SWISSPROT;Acc:O14641]	17	ENSMUSG00000020888	ENSRNOG00000017915	0007389:pattern specification	0005488:binding	0005737:cytoplasm	NM_004422	dishevelled, dsh homolog 2 (Drosophila)	BC014844	1856
1	G24	H200012567	CGTCTCGAGCGCTCCATACAGTTCTCAGAGCGGGTCCTGCCCATCTGCCTACCTGATGCCTCTATCCAC	ENSG00000005001	ENST00000161006	E	I	PRSS22	Brain-specific serine protease 4 precursor (EC 3.4.21.-) (BSSP-4) (SP001LA). [Source:Uniprot/SWISSPROT;Acc:Q9GZN4]	16	ENSMUSG00000045027	ENSRNOG00000005336	0019538:protein metabolism	0004295:trypsin activity	-	NM_022119	protease, serine, 22	BC009726	64063
1	I02	H200002174	GATTGACGGCTTTTTCCCGGGGGCCTTTGGAAGATTTGGTGGAAGGACAAGAGGGCCTGTCCCTGTCCC	ENSG00000005007	ENST00000262803	E	I	RENT1	Regulator of nonsense transcripts 1 (Nonsense mRNA reducing factor 1) (NORF1) (Up-frameshift suppressor 1 homolog). [Source:Uniprot/SWISSPROT;Acc:Q92900]	19	ENSMUSG00000058301	ENSRNOG00000020134	0006259:DNA metabolism	0015666:restriction endodeoxyribonuclease activity	0005737:cytoplasm	NM_002911	regulator of nonsense transcripts 1	BC039817,D86988	5976
1	I04	H200005050	ATGCAAAGCATTTTACCGTACAAATATCCTGGTGCGATGATGGGCCTGGCAACATTTTCTACTGTACTT	ENSG00000005020	ENST00000345317	E	I	SCAP2	src family associated phosphoprotein 2; src kinase-associated phosphoprotein of 55-related protein; src-associated adaptor protein; Fyn-associated phosphoprotein SKAP55 homologue; Pyk2/RAFTK-associated protein [Homo sapiens]. [Source:RefSeq;Acc:NM_003930]	7	ENSMUSG00000059182	ENSRNOG00000012228	0007154:cell communication	0003824:catalytic activity	-	NM_003930	src family associated phosphoprotein 2	AF051323,BC036044	8935
1	I06	H300003900	CCCTGTGAACAGGCATGTTGTATTATATAACATATCTTGAGCATTCTTGACAGACTCCTGGCTGTCAGTT	ENSG00000005022	ENST00000005593	E	I	SLC25A5	ADP,ATP carrier protein, fibroblast isoform (ADP/ATP translocase 2) (Adenine nucleotide translocator 2) (ANT 2) (Solute carrier family 25, member 5). [Source:Uniprot/SWISSPROT;Acc:P05141]	X	ENSMUSG00000016319	ENSRNOG00000027902	0046907:intracellular transport	0015932:nucleobase, nucleoside, nucleotide and nucleic acid transporter activity	0005743:mitochondrial inner membrane	-	-	-	-
1	I08	H200015492	AGCTGGAATAGAAGCTCATTCGGAAGCCAAAACCAGTGGACTCCTGTGGGCTGGATTGGCACTGCTGTC	ENSG00000005059	ENST00000344132	E	I	NP_060388	-	4	ENSMUSG00000027994	ENSRNOG00000009433	-	-	-	NM_017918	hypothetical protein FLJ20647	AK095936,AK000654	55013
1	I10	H300018818	ATGCGTCTATCAAAGCAACGGTGGCTGCTGTTAGCTAAAAATCCTTGTCAGCTTGTCCCACGTTTATTCT	ENSG00000005059	ENST00000344132	E	I	NP_060388	-	4	ENSMUSG00000027994	ENSRNOG00000009433	-	-	-	-	-	AK095936	55013
1	I12	H200016156	GTATTTGCCAAGTTGTACTTACTACGTCTCGGGTCCAGATTTCTCCAGCCTCCCTTCTTTTCTGCCCCA	ENSG00000005073	ENST00000006015	E	I	HOXA11	Homeobox protein Hox-A11 (Hox-1I). [Source:Uniprot/SWISSPROT;Acc:P31270]	7	ENSMUSG00000038210	ENSRNOG00000007627	0007275:development	0030528:transcription regulator activity	0005622:intracellular	NM_005523	homeo box A11	BC040948	3207
1	I14	H300018028	TTCTACGTCCCTTGTTGGTGATTGGCAAGGCCTGGTCCTTCCAGGTCTCTGGGAGGCAGCTCACCCCCGG	ENSG00000005075	ENST00000326391	E	I	POLR2J	DNA-directed RNA polymerase II 13.3 kDa polypeptide (EC 2.7.7.6) (RPB11). [Source:Uniprot/SWISSPROT;Acc:P52435]	7	ENSMUSG00000039771	ENSRNOG00000001430	0006351:transcription, DNA-dependent	0005515:protein binding	0005665:DNA-directed RNA polymerase II, core complex	-	-	-	-
1	I16	H300013203	CCCGCCTTGTGGCCACCCCTCACCCTGACACCGACGTGTCCTGTACATAGATTAGGTTTTATATTCCTAA	ENSG00000005075	ENST00000292614	E	I	POLR2J	DNA-directed RNA polymerase II 13.3 kDa polypeptide (EC 2.7.7.6) (RPB11). [Source:Uniprot/SWISSPROT;Acc:P52435]	7	ENSMUSG00000039771	ENSRNOG00000001430	0006351:transcription, DNA-dependent	0005515:protein binding	0005665:DNA-directed RNA polymerase II, core complex	NM_006234	polymerase (RNA) II (DNA directed) polypeptide J, 13.3kDa	L37127	5439
1	I18	H200004585	TCCCCGATAGAAAGACGTGGGATCAACTGGAGTATTATTTTCCAACCTATGAAAATGACACTCTCCTGT	ENSG00000198839	ENST00000361946,ENST00000361822	T	C	ZNF277	Zinc finger protein 277. [Source:Uniprot/SWISSPROT;Acc:Q9NRM2]	7	ENSMUSG00000055917	ENSRNOG00000026746	0006351:transcription, DNA-dependent	0046872:metal ion binding	0005622:intracellular	NM_021994	zinc finger protein (C2H2 type) 277	-	11179
1	I20	H200016207	CAAAACTGACTTCTGTAGAAGTTTCCAGAGGGAGGTGCTGTTATCTCGTACCTCCTGGGATGGCGATCC	ENSG00000005100	ENST00000225296	E	I	DHX33	DEAH (Asp-Glu-Ala-His) box polypeptide 33; DEAD/H (Asp-Glu-Ala-Asp/His) box polypeptide 33 [Homo sapiens]. [Source:RefSeq;Acc:NM_020162]	17	ENSMUSG00000040620	ENSRNOG00000007054	-	0004386:helicase activity	-	NM_020162	DEAH (Asp-Glu-Ala-His) box polypeptide 33	AK025625	56919
1	I22	H300011759	AGGGATCAGCCGCCAGGGCATCATTGCTGTGACCCAGCCTCGTCGAGTAGCTGCCATCTCTCTTGCTACT	ENSG00000005100	ENST00000225296	E	I	DHX33	DEAH (Asp-Glu-Ala-His) box polypeptide 33; DEAD/H (Asp-Glu-Ala-Asp/His) box polypeptide 33 [Homo sapiens]. [Source:RefSeq;Acc:NM_020162]	17	ENSMUSG00000040620	ENSRNOG00000007054	-	0004386:helicase activity	-	NM_020162	DEAH (Asp-Glu-Ala-His) box polypeptide 33	AK025625	56919
1	I24	H300010851	ACAACCAGGAGAACAGAGGGAAGCCGGAGGGCAGCAGCAAAGCCCGCAAGGAGAGGACGGCCTTCACCAA	ENSG00000005102	ENST00000318579	E	I	MEOX1	Homeobox protein MOX-1 (Mesenchyme homeobox 1). [Source:Uniprot/SWISSPROT;Acc:P50221]	17	ENSMUSG00000001493	ENSRNOG00000020803	0007275:development	0030528:transcription regulator activity	0005622:intracellular	NM_004527	mesenchyme homeo box 1	U10492	4222
1	K02	H300019086	GGAGGCCCAGGCGATGACTACGGGGTGCTTGGGAGCACTGCCAATGAGACAGAGAAGAAATCATCCAGGC	ENSG00000005102	ENST00000329168,ENST00000318579	E	C	MEOX1	Homeobox protein MOX-1 (Mesenchyme homeobox 1). [Source:Uniprot/SWISSPROT;Acc:P50221]	17	ENSMUSG00000001493	ENSRNOG00000020803	0007275:development	0030528:transcription regulator activity	0005622:intracellular	NM_004527,NM_013999	mesenchyme homeo box 1	U10492	4222
1	K04	H200003967	AGTGCAGCACGATAGGCGCTTAACCAGTATTGCCATAGAAACTGCCTCTTTTCATGTGGGATGAAGACA	ENSG00000005108	ENST00000262042	E	I	Q9UPZ6	-	7	ENSMUSG00000032625	ENSRNOG00000006022	-	-	-	-	-	AB023177	23249
1	K06	H300016547	TACTCTCCTTTACCATACTACTGGACTGGACTCAGGCTGGAGGCAGATAGACACAGTATAGGGGGAATGG	ENSG00000005156	ENST00000305382	E	I	LIG3	DNA ligase III (EC 6.5.1.1) (Polydeoxyribonucleotide synthase [ATP]). [Source:Uniprot/SWISSPROT;Acc:P49916]	17	ENSMUSG00000020697	ENSRNOG00000021815	0007275:development	0003676:nucleic acid binding	0005622:intracellular	NM_013975	ligase III, DNA, ATP-dependent	AK125853,X84740	3980
1	K08	H300014378	GAACAGCCCGGCCTAGCCAGGAGAGACTGCAGGGACTCACTCAGCTGCTGGCCCCAAGTCAAAATTTACA	ENSG00000005156	ENST00000262327	E	I	LIG3	DNA ligase III (EC 6.5.1.1) (Polydeoxyribonucleotide synthase [ATP]). [Source:Uniprot/SWISSPROT;Acc:P49916]	17	ENSMUSG00000020697	ENSRNOG00000021815	0007275:development	0003676:nucleic acid binding	0005622:intracellular	NM_002311	ligase III, DNA, ATP-dependent	AK125853	3980
1	K10	H300019672	AAAGCCTTCCGCTATGAAGGTGGGGGAGAAGCTGGCCACAAAGTCTTCTCCAGTGAAAGTAGGGGAGAAG	ENSG00000005156	ENST00000305382,ENST00000262327	E	C	LIG3	DNA ligase III (EC 6.5.1.1) (Polydeoxyribonucleotide synthase [ATP]). [Source:Uniprot/SWISSPROT;Acc:P49916]	17	ENSMUSG00000020697	ENSRNOG00000021815	0007275:development	0003676:nucleic acid binding	0005622:intracellular	NM_013975,NM_002311	ligase III, DNA, ATP-dependent	X84740,AK125853	3980
1	K12	H200003679	GCTCAGTTTGCCACAACTGTTCTTCCTCCAATTCCTGCAAACTCGTTCCAGCTCGAATCTGATTTCAGA	ENSG00000005175	ENST00000005386	E	I	NP_078880	-	12	ENSMUSG00000022466	ENSRNOG00000007065	-	-	-	NM_024604	hypothetical protein FLJ21908	AK025561	79657
1	K14	H200008530	GTTTTTTCTCCGTGGATCCAGGGAGCATGTGTATTCACACACCATTTACCCCGTTTTGAGCCGACTTCT	ENSG00000005187	ENST00000289416	E	I	SAH	SA hypertension-associated homolog isoform 1; SA (rat hypertension-associated) homolog [Homo sapiens]. [Source:RefSeq;Acc:NM_005622]	16	ENSMUSG00000030935	ENSRNOG00000014726	0008152:metabolism	0003824:catalytic activity	-	NM_202000,NM_005622	SA hypertension-associated homolog (rat)	D16350	6296
1	K16	H200008295	TCACGCTTGATTGTGACACCCTCGTGAATGAGCTGGAAGGAGATTCTGAAAACCAAGGCTCTATATATC	ENSG00000005189	ENST00000261377,ENST00000319757,ENST00000348433	E	C	NP_112203	exonuclease NEF-sp [Homo sapiens]. [Source:RefSeq;Acc:NM_030941]	16	ENSMUSG00000030924	ENSRNOG00000014513	-	0003824:catalytic activity	0005622:intracellular	NM_030941	exonuclease NEF-sp	AK057254	81691
1	K18	H200000950	TTAGTGTCACGCACAAATGGGGCTATTCCTACGCTTAGAATAGGGCTTGTCTGCCCACTTTAGAAGAGT	ENSG00000005194	ENST00000219043,ENST00000356811	E	C	CIAPIN1	cytokine induced apoptosis inhibitor 1 [Homo sapiens]. [Source:RefSeq;Acc:NM_020313]	16	ENSMUSG00000031781	ENSRNOG00000016234	-	-	-	NM_020313	cytokine induced apoptosis inhibitor 1	AF248964	57019
1	K20	H300018386	ACATGAAGCACAAGCGCGACGATGGGCCCGAGAAGCAGGAGGACGAGGCGGTGGACGTGA	ENSG00000005206	ENST00000320335	E	I	PSL1_HUMAN	Signal peptide peptidase-like 2B (EC 3.4.99.-) (SPP-like 2B protein) (SPPL2b protein) (Intramembrane protease 4) (IMP4) (Presenilin-like protein 1). [Source:Uniprot/SWISSPROT;Acc:Q8TCT7]	19	ENSMUSG00000035206	-	0019538:protein metabolism	0004175:endopeptidase activity	0016021:integral to membrane	NM_020172,NM_152988	SPPL2b	BC001788,AB040965	56928
1	K22	H300015496	GGACGGGCAGCGGCTTTGCGGTGAATACCAGTTTGCTCTGACTGTGAGAAATACTCGCCTAGTGAGCCCT	-	-	-	-	-	-	-	-	-	-	-	-	-	-	-	-
1	K24	H300022810	TCTGTTCCGGACAGAGGGTGGCAGGGGTGAGCCCTGATCCCTTACAAAAAATACCAGCTTCCCAGGGAGT	ENSG00000005206	ENST00000320335	E	I	PSL1_HUMAN	Signal peptide peptidase-like 2B (EC 3.4.99.-) (SPP-like 2B protein) (SPPL2b protein) (Intramembrane protease 4) (IMP4) (Presenilin-like protein 1). [Source:Uniprot/SWISSPROT;Acc:Q8TCT7]	19	ENSMUSG00000035206	-	0019538:protein metabolism	0004175:endopeptidase activity	0016021:integral to membrane	-	-	AB040965	56928
1	M02	H200017189	CTTTTCAGTTATTTCCAAGCCAGGAAACTCGCTCCGTCACATGAAGTTAGAGCAGGCCTCAGTCAGCTG	-	-	-	-	-	-	-	-	-	-	-	-	-	-	BC001788	56928
1	M04	H300015462	GGAATAGTTAGTGAAGACCATCTTATGCACCCGTGGTTTGGGGTTTTGGTGTTGGGTGTGTGAGCACTGG	-	-	-	-	-	-	-	-	-	-	-	-	-	-	-	-
1	M06	H300019787	CCCAGTGCCTCCCCTGTTCCTACCCCTGCTGTCAGCCGTACCCTGCTGGGCAACTTTGAG	ENSG00000005238	ENST00000356038,ENST00000322813,ENST00000355521	E	C	KIAA1539	-	9	ENSMUSG00000036002	ENSRNOG00000009323	-	-	-	NM_025182	KIAA1539	BC004406	80256
1	M08	H200004397	GCGGTGTGATTCTGGAGAGTGACCCCCAGCAAGTGATCCAGAAGGTGAATTTTAGGGCAGATGATGGCG	ENSG00000005243	ENST00000006101	T	I	COPZ2	Coatomer zeta-2 subunit (Zeta-2 coat protein) (Zeta-2 COP). [Source:Uniprot/SWISSPROT;Acc:Q9P299]	17	ENSMUSG00000018672	ENSRNOG00000009225	0015031:protein transport	-	0030137:COPI-coated vesicle	NM_016429	coatomer protein complex, subunit zeta 2	AB037938	51226
1	M10	H200006397	TCCTATGTAGACATCTGTTCCCTTGGGTTTCCGTTCTTTCTTAGGATGGTTGCCAACCCACAATCTCAT	ENSG00000005249	ENST00000265717	E	I	PRKAR2B	cAMP-dependent protein kinase type II-beta regulatory chain. [Source:Uniprot/SWISSPROT;Acc:P31323]	7	ENSMUSG00000002997	ENSRNOG00000009079	0007154:cell communication	0030551:cyclic nucleotide binding	0005952:cAMP-dependent protein kinase complex	NM_002736	protein kinase, cAMP-dependent, regulatory, type II, beta	BC075800,M31158	5577
1	M12	H200010569	TTAGTATCACTGCCAACCTTAACCTTTCTAATTCCATGACCTCACTTGCAACTTCCCAGCATTCCCCAG	ENSG00000196712	ENST00000356175,ENST00000358273	E	P	NF1	Neurofibromin (Neurofibromatosis-related protein NF-1) [Contains: Neurofibromin truncated]. [Source:Uniprot/SWISSPROT;Acc:P21359]	17	ENSMUSG00000020716	ENSRNOG00000013780	0007049:cell cycle	0005083:small GTPase regulatory/interacting protein activity	0005737:cytoplasm	NM_000267	neurofibromin 1 (neurofibromatosis, von Recklinghausen disease, Watson disease)	M89914	4763
1	M14	H300021641	TTGTTGGGAAAGACGAAAAAGGCAGAAAGATCCCAGAATATCTGATCCATTTTAATGGTTGGAACAGAAG	ENSG00000005302	ENST00000337339,ENST00000312196,ENST00000361672	E	P	MSL3L1	Male-specific lethal 3-like 1 (MSL3-like 1) (Male-specific lethal-3 homolog 1). [Source:Uniprot/SWISSPROT;Acc:Q8N5Y2]	X	ENSMUSG00000031358	ENSRNOG00000004016	0016568:chromatin modification	0005488:binding	0000785:chromatin	NM_078628,NM_078629,NM_006800	male-specific lethal 3-like 1 (Drosophila)	-	10943
1	M16	H300018390	GTTGCCCACATACTGCAGTTATTCTGTTAGGAATGATTCCCTGGGTGCCTGAAAGTGCTCTGACACGACA	ENSG00000005302	ENST00000347307,ENST00000312196,ENST00000361672	E	P	MSL3L1	Male-specific lethal 3-like 1 (MSL3-like 1) (Male-specific lethal-3 homolog 1). [Source:Uniprot/SWISSPROT;Acc:Q8N5Y2]	X	ENSMUSG00000031358	ENSRNOG00000004016	0016568:chromatin modification	0005488:binding	0000785:chromatin	NM_006800,NM_078630,NM_078629	male-specific lethal 3-like 1 (Drosophila)	-	10943
1	M18	H300019674	ATATTTTCAAACAAGCAACTGAAGACAGGCTCACCAGTGCCAAGGAACTGCCCTATTTTGAAGGTGATTT	ENSG00000005339	ENST00000262367,ENST00000323508	E	C	CREBBP	CREB-binding protein (EC 2.3.1.48). [Source:Uniprot/SWISSPROT;Acc:Q92793]	16	ENSMUSG00000022521	ENSRNOG00000005330	0007154:cell communication	0046872:metal ion binding	0005737:cytoplasm	NM_004380	CREB binding protein (Rubinstein-Taybi syndrome)	U47741	1387
1	M20	H200003300	GCGTCTCCCAGTATTACCCTGGATGATAGGAATTGACTCCGGCGTGCACACACGTACACACCCACACAC	ENSG00000005339	ENST00000323508,ENST00000262367	E	C	CREBBP	CREB-binding protein (EC 2.3.1.48). [Source:Uniprot/SWISSPROT;Acc:Q92793]	16	ENSMUSG00000022521	ENSRNOG00000005330	0007154:cell communication	0046872:metal ion binding	0005737:cytoplasm	NM_004380	CREB binding protein (Rubinstein-Taybi syndrome)	U47741	1387
1	M22	H300010536	AACGAGGAGGAGAAGAGTCCAGTGCTAGATGGAGATAGATATATGTAGAGAGAGCAACAT	ENSG00000005379	ENST00000268893	E	I	BZRAP1	Peripheral-type benzodiazepine receptor-associated protein 1 (PRAX-1) (Peripheral benzodiazepine receptor interacting protein) (PBR-IP) (RIM binding protein 1) (RIM-BP1). [Source:Uniprot/SWISSPROT;Acc:O95153]	17	ENSMUSG00000034156	ENSRNOG00000007957	-	0004871:signal transducer activity	0005739:mitochondrion	NM_004758	benzodiazapine receptor (peripheral) associated protein 1	AF039571,AB014512	9256
1	M24	H300018387	ATTAAATGGACAAAGGGGCCTGGTTCCATCCAACTTCCTGGAGGGCCCTGGGCCTGAGGCAGGCGGCCTG	ENSG00000005379	ENST00000343736,ENST00000355701,ENST00000268893	E	C	BZRAP1	Peripheral-type benzodiazepine receptor-associated protein 1 (PRAX-1) (Peripheral benzodiazepine receptor interacting protein) (PBR-IP) (RIM binding protein 1) (RIM-BP1). [Source:Uniprot/SWISSPROT;Acc:O95153]	17	ENSMUSG00000034156	ENSRNOG00000007957	-	0004871:signal transducer activity	0005739:mitochondrion	NM_004758	benzodiazapine receptor (peripheral) associated protein 1	AF039571,AB014512	9256
1	O02	H200000469	CTTCCTCACCCTGATTTCTTGCTTATTCACTGAAGTTCTCCTGAAGAGGAACTGGGCCTGTTGCCCTTT	ENSG00000005381	ENST00000340482,ENST00000225275	E	C	MPO	Myeloperoxidase precursor (EC 1.11.1.7) (MPO). [Source:Uniprot/SWISSPROT;Acc:P05164]	17	ENSMUSG00000009350	ENSRNOG00000008310	0006950:response to stress	0046872:metal ion binding	0005764:lysosome	NM_000250	myeloperoxidase	M19507	4353
1	O04	H300005736	GAGGCCATTATTTCAACCGCTTGCCATATTCCGAGGACCCAGTGTTCTTAGCTGAACAATGAATGCTGAC	ENSG00000005421	ENST00000222381	E	I	PON1	Serum paraoxonase/arylesterase 1 (EC 3.1.1.2) (EC 3.1.8.1) (PON 1) (Serum aryldialkylphosphatase 1) (A-esterase 1) (Aromatic esterase 1) (K-45). [Source:Uniprot/SWISSPROT;Acc:P27169]	7	ENSMUSG00000053513	ENSRNOG00000008902	0050896:response to stimulus	0016789:carboxylic ester hydrolase activity	0005576:extracellular	NM_000446	paraoxonase 1	Z70723	5444
1	O06	H300018894	CAGCATGTCTACCAGAAAAATGGTTTGAAAATTCTGCCATGAGGACATCTATTCCACAGCTAGAAAACTT	ENSG00000005436	ENST00000321027,ENST00000233047	E	C	C2orf3	GC-rich sequence DNA-binding factor (GCF) (Transcription factor 9) (TCF-9). [Source:Uniprot/SWISSPROT;Acc:P16383]	2	ENSMUSG00000035125	ENSRNOG00000006888	0006351:transcription, DNA-dependent	0003702:RNA polymerase II transcription factor activity	0005622:intracellular	NM_003203	chromosome 2 open reading frame 3	BC064559	6936
1	O08	H300014080	CTGGGGGTTCTATAACTTGCTGCCGACCACAAGCCATGCTGAGTCTTATCCAGAAAGACTTATCCAGAAG	-	-	-	-	-	-	-	-	-	-	-	-	-	-	-	-
1	O10	H200019057	GTGCTGCTGGTACTCACCTCACATCGAGGAATACAGATGTACGAGTCCAATGGCTACACCATGGTCTAC	ENSG00000005448	ENST00000348227,ENST00000338127	T	C	NP_115494	-	2	ENSMUSG00000030032	ENSRNOG00000009324	-	-	-	NM_032118	hypothetical protein FLJ12953 similar to Mus musculus D3Mm3e	AK023015,BC051753	84058
1	O12	H200002178	GTTGGTACTTACATGGGTTATAAATCCTCTCTCTGGACATCAATGTAGAGTCCATCTTTCAAGCACTTT	ENSG00000005469	ENST00000331536	E	I	CROT	Peroxisomal carnitine O-octanoyltransferase (EC 2.3.1.137) (COT). [Source:Uniprot/SWISSPROT;Acc:Q9UKG9]	7	ENSMUSG00000003623	ENSRNOG00000006779	0008151:cell growth and/or maintenance	0016415:octanoyltransferase activity	0042579:microbody	NM_021151	carnitine O-octanoyltransferase	AF052187,BC039004	54677
1	O14	H300020038	CTCTCAGGAGGTCAAAAACAGAGGATTGCTATTGCCCGAGCCCTCATCAGACAACCTCAAATCCTCCTGT	ENSG00000005471	ENST00000358400,ENST00000265723,ENST00000359206	E	C	ABCB4	Multidrug resistance protein 3 (P-glycoprotein 3). [Source:Uniprot/SWISSPROT;Acc:P21439]	7	ENSMUSG00000042476	ENSRNOG00000007670	0050896:response to stimulus	0016820:hydrolase activity, acting on acid anhydrides, catalyzing transmembrane movement of substances	0016021:integral to membrane	NM_000443,NM_018849,NM_018850	ATP-binding cassette, sub-family B (MDR/TAP), member 4	BC042531,M23234	5244
1	O16	H200005869	ACCCCTTGGCGGGGACAGTGTTTGTGGACTTTGGTTTTCAGCTTCTCGATGGTCAAGAAGCAAAGAAAC	ENSG00000005471	ENST00000265723	T	I	ABCB4	Multidrug resistance protein 3 (P-glycoprotein 3). [Source:Uniprot/SWISSPROT;Acc:P21439]	7	ENSMUSG00000042476	ENSRNOG00000007670	0050896:response to stimulus	0016820:hydrolase activity, acting on acid anhydrides, catalyzing transmembrane movement of substances	0016021:integral to membrane	NM_018849	ATP-binding cassette, sub-family B (MDR/TAP), member 4	BC042531	5244
1	O18	H300014037	CTGGACAGTTGATGGATGTGGTTCCTGGTTCTGGTTTAGAGCTGAAGCATCTGTCAAGGCTCTGGGTCTT	ENSG00000005483	ENST00000257745	E	I	MLL5	myeloid/lymphoid or mixed-lineage leukemia 5 [Homo sapiens]. [Source:RefSeq;Acc:NM_182931]	7	ENSMUSG00000038413	ENSRNOG00000021605	0006351:transcription, DNA-dependent	0005488:binding	-	-	-	-	-
1	O20	H300018761	TTCATGGGCTAGAAATGTGTGTTGATGCAAGGACTTTTGGGAATGAGGCTCGATTCATCAGGCGGTCTTG	ENSG00000005483	ENST00000311117,ENST00000334914,ENST00000351043,ENST00000333597,ENST00000334884,ENST00000257745	E	P	MLL5	myeloid/lymphoid or mixed-lineage leukemia 5 [Homo sapiens]. [Source:RefSeq;Acc:NM_182931]	7	ENSMUSG00000038413	ENSRNOG00000021605	0006351:transcription, DNA-dependent	0005488:binding	-	NM_182931,NM_018682	myeloid/lymphoid or mixed-lineage leukemia 5 (trithorax homolog, Drosophila)	AY147037	55904
1	O22	H200019390	CAAAGTCATCCACGCCTCACACACCTGTACAGCATGGTTATCTTTCACCAAAGCCTCCTTCACAGCAGT	ENSG00000005483	ENST00000333597,ENST00000311117,ENST00000334877,ENST00000351043	E	P	MLL5	myeloid/lymphoid or mixed-lineage leukemia 5 [Homo sapiens]. [Source:RefSeq;Acc:NM_182931]	7	ENSMUSG00000038413	ENSRNOG00000021605	0006351:transcription, DNA-dependent	0005488:binding	-	NM_018682,NM_182931	myeloid/lymphoid or mixed-lineage leukemia 5 (trithorax homolog, Drosophila)	AY147037	55904
1	O24	H300010492	AACAGAGTGGGCATAGACACTCCGAGCAGCCTCGCCGTCGTCTCTGCGTTCCTGTTGACTGCCTGGCTGC	ENSG00000005483	ENST00000311117,ENST00000334914,ENST00000334884	E	P	MLL5	myeloid/lymphoid or mixed-lineage leukemia 5 [Homo sapiens]. [Source:RefSeq;Acc:NM_182931]	7	ENSMUSG00000038413	ENSRNOG00000021605	0006351:transcription, DNA-dependent	0005488:binding	-	NM_182931	myeloid/lymphoid or mixed-lineage leukemia 5 (trithorax homolog, Drosophila)	AY147037	55904
1	B02	-	-	-	-	-	-	-	-	-	-	-	-	-	-	-	-	-	-
1	B04	H300021642	CTATGTGCCAGGCTCTGTGTTGGGTACTTTGATCAATGCCCCTGTTTCAGTCTCATCTGTACTCACGGCA	ENSG00000005486	ENST00000006777	E	I	RHBDL7	rhomboid, veinlet-like 7; NPD007 protein [Homo sapiens]. [Source:RefSeq;Acc:NM_020684]	7	ENSMUSG00000039917	ENSRNOG00000001443	-	-	-	NM_020684	rhomboid, veinlet-like 7 (Drosophila)	AA131344	57414
1	B06	H300012403	CAACTGGCAAGCCACTATGGAAGGAGGGGTCAGGATTACAGCAGAGGAGACTGGCACACAGAGTGTTAAG	ENSG00000005486	ENST00000318622	T	I	RHBDL7	rhomboid, veinlet-like 7; NPD007 protein [Homo sapiens]. [Source:RefSeq;Acc:NM_020684]	7	ENSMUSG00000039917	ENSRNOG00000001443	-	-	-	-	-	-	-
1	B08	H200001498	TTTCCTCAGTAATGTCTGCGGGCTGTCCATCGGGCTGGCCTATGCTCACCTACTGCTATTCCATCGACC	-	-	-	-	-	-	7	-	-	-	-	-	NM_020684	rhomboid, veinlet-like 7 (Drosophila)	-	57414
1	B10	H200015801	CTGCTTCCCCTGTGTGCTGAGCATAGAGCATACAATAGCGCCTACTTCACGGAAACTTGTGCCTTTAAA	ENSG00000005513	ENST00000360050,ENST00000293894	E	C	SOX8	Transcription factor SOX-8. [Source:Uniprot/SWISSPROT;Acc:P57073]	16	ENSMUSG00000024176	ENSRNOG00000018841	0007275:development	0003702:RNA polymerase II transcription factor activity	0005622:intracellular	NM_014587	SRY (sex determining region Y)-box 8	AF164104,BC031797	30812
1	B12	H300018059	TTCTGTGTGACGTGACCATGAAATCAGTGGATGGAAAGGAATTTCCTTGTCATAAATGTGTTCTTTGTGC	ENSG00000005700	ENST00000306270	E	I	IBTK	-	6	ENSMUSG00000035941	ENSRNOG00000027728	-	0005488:binding	-	NM_015525	inhibitor of Bruton agammaglobulinemia tyrosine kinase	AB037838	25998
1	B14	H300018529	TTCAGTGACTGCTCCATCCATGGTAGCCCCAGTCACTTTTGCATCTATTGTAGAAGAAGAACTACAACAA	ENSG00000005700	ENST00000306270	E	I	IBTK	-	6	ENSMUSG00000035941	ENSRNOG00000027728	-	0005488:binding	-	NM_015525	inhibitor of Bruton agammaglobulinemia tyrosine kinase	AL050018,AB037838	25998
1	B16	H300015685	GGCTACAAAAGCCAAAGAGTTAAGGCTTGTGATGCAAGTTCTTTTTGAAATTTGTGATATGTTGGAGGGC	-	-	-	-	-	-	-	-	-	-	-	-	-	-	-	-
1	B18	H300018378	CAGGCCTGATCACCTGCCTGGAGCAACGAAAAGAGCCCTGGAATGTGAAGAGACAGGAGGCAGCAGACGG	ENSG00000005801	ENST00000005082	E	I	ZNF195	Zinc finger protein 195. [Source:Uniprot/SWISSPROT;Acc:O14628]	11	-	-	0006351:transcription, DNA-dependent	0046872:metal ion binding	0005622:intracellular	NM_007152	zinc finger protein 195	AF003540,AL833722	7748
1	B20	H300010381	AAACCCCCCTTCACTGATCCCTCCAGTAACTGTGCAGACAGTTACAGGATGCGGTTAACATGTCTGTTCA	-	-	-	-	-	-	-	-	-	-	-	-	-	-	AL833722	7748
1	B22	H300012543	CACCTGGGGTGCTGCAAACTGTGAAATGGTTTTTAGAGTTCAGATGCATCTTCTCACTAG	ENSG00000005801	ENST00000005082	E	I	ZNF195	Zinc finger protein 195. [Source:Uniprot/SWISSPROT;Acc:O14628]	11	-	-	0006351:transcription, DNA-dependent	0046872:metal ion binding	0005622:intracellular	NM_007152	zinc finger protein 195	AF003540	7748
1	B24	H300014603	GACTGTTTTACCCACTGCAGGTGACCAACTGAGTGCCATATTGAATTCCATTCAGTCACGACCCAATCTC	ENSG00000005810	ENST00000315076	E	I	MYCBP2	MYC binding protein 2; protein associated with Myc [Homo sapiens]. [Source:RefSeq;Acc:NM_015057]	13	ENSMUSG00000033004	ENSRNOG00000010479	0008152:metabolism	0046872:metal ion binding	0000151:ubiquitin ligase complex	-	-	-	-
1	D02	H300021966	GTGTCCCAAACATGGCACAGACTTTTTGGAATATAAATGTCGCTACTGCTGTTCAGTGGCTGTTTTTTTC	ENSG00000005810	ENST00000360084,ENST00000357337	E	P	MYCBP2	MYC binding protein 2; protein associated with Myc [Homo sapiens]. [Source:RefSeq;Acc:NM_015057]	13	ENSMUSG00000033004	ENSRNOG00000010479	0008152:metabolism	0046872:metal ion binding	0000151:ubiquitin ligase complex	NM_015057	MYC binding protein 2	AF075587	23077
1	D04	H300022536	TTCATCCCCCAAGAGGATGCGGTGAAGTTTAAACTCTGCTCAGGATAAGGACGGGACCATTTTTACATCC	ENSG00000005810	ENST00000357337	E	I	MYCBP2	MYC binding protein 2; protein associated with Myc [Homo sapiens]. [Source:RefSeq;Acc:NM_015057]	13	ENSMUSG00000033004	ENSRNOG00000010479	0008152:metabolism	0046872:metal ion binding	0000151:ubiquitin ligase complex	NM_015057	MYC binding protein 2	AF075587	23077
1	D06	H300008152	TAGGGTGTGGTTTCCCGACATGATGCCCACTTGGTAAAAACTGCATGATGAATAGCACCTTAATTTCAAG	ENSG00000005812	ENST00000281993,ENST00000355619	E	C	FBXL3	F-box/LRR-repeat protein 3 (F-box/LRR-repeat protein 3A) (F-box and leucine-rich repeat protein 3A). [Source:Uniprot/SWISSPROT;Acc:Q9UKT7]	13	ENSMUSG00000022124	ENSRNOG00000010102	0008152:metabolism	0003824:catalytic activity	0000151:ubiquitin ligase complex	NM_012158	F-box and leucine-rich repeat protein 3	AL833187,AF126028	26224
1	D08	H300016614	TATACTTGTCTTGTTCACCTTGGGATGATGCCTCATGATATGTCAGGGCGTGGGACATCTAGTAGGTGCT	ENSG00000005844	ENST00000315171	E	I	ITGAL	Integrin alpha-L precursor (Leukocyte adhesion glycoprotein LFA-1 alpha chain) (LFA-1A) (Leukocyte function associated molecule 1, alpha chain) (CD11a). [Source:Uniprot/SWISSPROT;Acc:P20701]	16	ENSMUSG00000030830	ENSRNOG00000017980	0006928:cell motility	0004871:signal transducer activity	0008305:integrin complex	NM_002209	integrin, alpha L (antigen CD11A (p180), lymphocyte function-associated antigen 1; alpha polypeptide)	Y00796	3683
1	D10	H300018396	CTCCCCCATCAATGTTTCCCTGAATTTCTCTCTTTGGGAGGAGGAAGGGACACCGAGGGACCAAAGGGCG	ENSG00000005844	ENST00000315171,ENST00000358164,ENST00000354595,ENST00000356798	E	C	ITGAL	Integrin alpha-L precursor (Leukocyte adhesion glycoprotein LFA-1 alpha chain) (LFA-1A) (Leukocyte function associated molecule 1, alpha chain) (CD11a). [Source:Uniprot/SWISSPROT;Acc:P20701]	16	ENSMUSG00000030830	ENSRNOG00000017980	0006928:cell motility	0004871:signal transducer activity	0008305:integrin complex	NM_002209	integrin, alpha L (antigen CD11A (p180), lymphocyte function-associated antigen 1; alpha polypeptide)	Y00796	3683
1	D12	H200010536	GGCCTCACCTGACCTGGAGATCCAGGAGATCAATGCAGCCAACTCCAAACAGCCGATTCACATGGTCTA	ENSG00000005882	ENST00000007708	T	I	PDK2	[Pyruvate dehydrogenase [lipoamide]] kinase isozyme 2, mitochondrial precursor (EC 2.7.1.99) (Pyruvate dehydrogenase kinase isoform 2). [Source:Uniprot/SWISSPROT;Acc:Q15119]	17	ENSMUSG00000038967	ENSRNOG00000004172	0007154:cell communication	0005488:binding	0005739:mitochondrion	NM_002611	pyruvate dehydrogenase kinase, isoenzyme 2	L42451,AK055119	5164
1	D14	H300018400	TCTCTGTGGACATTGACTCGGAGCTGGTGGAGGAGCTGCCGGCCGAAATCGAGCTGTGGCTGGTGCTGGT	ENSG00000005884	ENST00000007722,ENST00000320031	E	C	ITGA3	Integrin alpha-3 precursor (Galactoprotein B3) (GAPB3) (VLA-3 alpha chain) (CD49c) (FRP-2). [Source:Uniprot/SWISSPROT;Acc:P26006]	17	ENSMUSG00000001507	ENSRNOG00000023222	0007165:signal transduction	0005488:binding	0008305:integrin complex	NM_005501,NM_002204	integrin, alpha 3 (antigen CD49C, alpha 3 subunit of VLA-3 receptor)	M59911	3675
1	D16	H300021646	GTAAGGGTTTTCGTCACCCGTCAGAGCTCAAAAAGCACATGAGAATCCATACTGGGGAGAAGCCGTACCA	ENSG00000005889	ENST00000338565,ENST00000304543	E	P	ZFX	Zinc finger X-chromosomal protein. [Source:Uniprot/SWISSPROT;Acc:P17010]	X	ENSMUSG00000000103	ENSRNOG00000005624	0006351:transcription, DNA-dependent	0046872:metal ion binding	0005622:intracellular	NM_003410	zinc finger protein, X-linked	X59739	7543
1	D18	H300015567	GGATCCCTGTGGACCAGCAGGATGATGACAAAGGCAACTGTGAGGACTACCTTATGATTTCCTGTAATAA	ENSG00000005889	ENST00000313152	T	I	ZFX	Zinc finger X-chromosomal protein. [Source:Uniprot/SWISSPROT;Acc:P17010]	X	ENSMUSG00000000103	ENSRNOG00000005624	0006351:transcription, DNA-dependent	0046872:metal ion binding	0005622:intracellular	-	-	-	-
1	D20	H300018302	TTTGCTGCGCAGTACAGCAACAGTGGATGTTCAAGATTAAGATTAGAGTCAAGTTGTGTGATTAAGACAG	ENSG00000005889	ENST00000304543	E	I	ZFX	Zinc finger X-chromosomal protein. [Source:Uniprot/SWISSPROT;Acc:P17010]	X	ENSMUSG00000000103	ENSRNOG00000005624	0006351:transcription, DNA-dependent	0046872:metal ion binding	0005622:intracellular	NM_003410	zinc finger protein, X-linked	-	7543
1	D22	H300011261	ACTTCCTTGTGCCCATAGCGGTGGGAGCTGCCTTGGCAGGAGTACTTATTCTAGTGTTGCTGGCTTATTT	ENSG00000005893	ENST00000200639	E	I	LAMP2	Lysosome-associated membrane glycoprotein 2 precursor (LAMP-2) (CD107b antigen). [Source:Uniprot/SWISSPROT;Acc:P13473]	X	ENSMUSG00000016534	ENSRNOG00000000164	-	-	0005765:lysosomal membrane	NM_002294	lysosomal-associated membrane protein 2	-	3920
1	D24	H200001629	TTTAGCCTGAAAACCTTTATGGCTCAAGATCAGATTCCTGACTAACCCCTCTCTTAGAGCTACAGCGAG	-	-	-	-	-	-	X	-	-	-	-	-	NM_013995	lysosomal-associated membrane protein 2	U36336	3920
1	F02	H300018401	AGCATTGCAAATAACAATCTCAGCTACTGGGATGCCCCCCTGGGAAGTTCTTATATGTGCAACAAAGAGC	ENSG00000005893	ENST00000200639,ENST00000007752	E	C	LAMP2	Lysosome-associated membrane glycoprotein 2 precursor (LAMP-2) (CD107b antigen). [Source:Uniprot/SWISSPROT;Acc:P13473]	X	ENSMUSG00000016534	ENSRNOG00000000164	-	-	0005765:lysosomal membrane	NM_013995,NM_002294	lysosomal-associated membrane protein 2	BX648255,U36336	3920
1	F04	H200008466	AACGTTGTTTGGTCCCGATTCCGGAAAAGGTGCCAAGAGCTTAGTTGAACTCCTTGATGAGTCTGAATG	ENSG00000005955	ENST00000304718	T	I	ZNF403	zinc finger protein 403; C3HC4-type zinc finger protein; laryngeal carcinoma related gene 1 [Homo sapiens]. [Source:RefSeq;Acc:NM_024835]	17	ENSMUSG00000020530	ENSRNOG00000027860	-	-	-	NM_024835	zinc finger protein 403	-	79893
1	F06	H300016754	TCAGCCAGTAACAGGGAGCAGAGGTGGGAGTTAGCGAGGCGACCACGAAAACGGTGAAGGTCGGAACCGA	-	-	-	-	-	-	-	-	-	-	-	-	-	-	AF268387	79893
1	F08	H200000201	ACCGGCCACCCCTGGAAGAAGATGATGAAGAGGGGGAGTGATGGTGCAGCCTACACTATTCTAGCAGGA	ENSG00000005961	ENST00000262407	E	I	ITGA2B	Integrin alpha-IIb precursor (Platelet membrane glycoprotein IIb) (GPalpha IIb) (GPIIb) (CD41 antigen). [Source:Uniprot/SWISSPROT;Acc:P08514]	17	ENSMUSG00000034664	ENSRNOG00000022071	0007165:signal transduction	0005488:binding	0008305:integrin complex	NM_000419	integrin, alpha 2b (platelet glycoprotein IIb of IIb/IIIa complex, antigen CD41B)	-	3674
1	F10	H300014074	CTGGGCTAACTACCTCTGATCCTCTTTGACCTTCCATTACATACCTAATCCTAGCTGTCTCCTCATCTCA	ENSG00000005981	ENST00000257621	E	I	ASB4	Ankyrin repeat and SOCS box containing protein 4 (ASB-4). [Source:Uniprot/SWISSPROT;Acc:Q9Y574]	7	ENSMUSG00000042607	ENSRNOG00000009197	0007154:cell communication	-	-	NM_145872	ankyrin repeat and SOCS box-containing 4	-	51666
1	F12	H300017399	TGCATCTTAAGGCGTATTCTAGCAGCAAAGCTTGTGATGCACTGACTTGGGGCAAGTAAAACTGATGCTG	-	-	-	-	-	-	-	-	-	-	-	-	-	-	AK096449	285986
1	F14	H200016036	GGCCAATGTGGATTGTGTTAAGATCCTCTGTGATCGTGGGGCAAAGCTCAATTGCTACTCCTTAAGTGG	ENSG00000005981	ENST00000325885,ENST00000257621	E	C	ASB4	Ankyrin repeat and SOCS box containing protein 4 (ASB-4). [Source:Uniprot/SWISSPROT;Acc:Q9Y574]	7	ENSMUSG00000042607	ENSRNOG00000009197	0007154:cell communication	-	-	NM_145872,NM_016116	ankyrin repeat and SOCS box-containing 4	-	51666
1	F16	H300013278	CCGATGATGACTTGGAGGTAAATAATCGATTCCCTTCTAATAGTTTTCACTATCAAGTACTTCCAGACTG	-	-	-	-	-	-	-	-	-	-	-	-	-	-	-	-
1	F18	H300017979	TTCCCACTTCCTCATTCGTCCACAAGGCACACTCCCGGCCCTTGATCGCTCCCAGTGTCTAGGGATCTCC	ENSG00000006007	ENST00000321937	E	I	NP_057725	membrane interacting protein of RGS16 [Homo sapiens]. [Source:RefSeq;Acc:NM_016641]	16	ENSMUSG00000033917	-	0006638:neutral lipid metabolism	0003824:catalytic activity	0016021:integral to membrane	-	-	-	-
1	F20	H200011488	TCATGCAAAAGGATTTTGTATCCCCGGCCTACTTGAAGAAGTGGTCAGCTAAAGGAATCCAGGTTGTTG	ENSG00000006007	ENST00000353258,ENST00000321937	T	C	NP_057725	membrane interacting protein of RGS16 [Homo sapiens]. [Source:RefSeq;Acc:NM_016641]	16	ENSMUSG00000033917	-	0006638:neutral lipid metabolism	0003824:catalytic activity	0016021:integral to membrane	NM_016641	membrane interacting protein of RGS16	AF306698,AF212862	51573
1	F22	H300016721	TCACCTTCACGAAAAAGGCCCCACAGCACGTCCCCACTACCCGACGACTCACTCTTCGTGGCTTCTCTCT	ENSG00000006015	ENST00000358607	E	I	NP_060437	-	19	ENSMUSG00000058833	ENSRNOG00000019990	-	-	-	NM_017967	hypothetical protein FLJ20850	-	55049
1	F24	H300022915	GCTTCGCGGCAGCAGCTAATTCACCCCATCTGGGTTTTATTTATAGTTCCCATCCGCTCTTGTAGGGTAA	ENSG00000006015	ENST00000326636	E	I	NP_060437	-	19	ENSMUSG00000058833	ENSRNOG00000019990	-	-	-	NM_017967	hypothetical protein FLJ20850	AK054670,AK094710	55049
1	H02	H300018385	TCAGCGAGGTTCTCCAGGACCTTAGGTTTGATGCGGAATCTGCCGAGTGATGGCGGCTCCCCAGGGATGC	ENSG00000006015	ENST00000326636,ENST00000358607	E	C	NP_060437	-	19	ENSMUSG00000058833	ENSRNOG00000019990	-	-	-	NM_017967	hypothetical protein FLJ20850	AK054670,AK000857,AK094710	55049
1	H04	H200011936	TGTGTGTGTGAGGGTTGGTTGAGTTGCCTAGAACCCCTGCCAGGGCTGGGGGTGAGAAGGGGAGTCATT	ENSG00000006016	ENST00000007403	E	I	CRLF1	Cytokine receptor-like factor 1 precursor (Cytokine-like factor-1) (CLF-1) (Zcytor5) (UNQ288/PRO327). [Source:Uniprot/SWISSPROT;Acc:O75462]	19	-	ENSRNOG00000020030	0016064:humoral defense mechanism (sensu Vertebrata)	0005488:binding	0005615:extracellular space	NM_004750	cytokine receptor-like factor 1	AF073515,AF059293	9244
1	H06	H200017074	AGCTTTGCCAAGGATGACACCATTGGACGGGTTGGTCGTCTCCATGGCTCTGTTCCCAACCTGTCTCGC	ENSG00000006025	ENST00000007414,ENST00000358006	T	C	OSBPL7	Oxysterol binding protein-related protein 7 (OSBP-related protein 7) (ORP-7). [Source:Uniprot/SWISSPROT;Acc:Q9BZF2]	17	ENSMUSG00000038534	ENSRNOG00000009473	0008152:metabolism	0005488:binding	-	NM_017731,NM_145798	oxysterol binding protein-like 7	BC065482	114881
1	H08	H200000789	TTCACTCTCTGCAAGAGGAGTATTGAAAACTGGTGGACTGTCAGCTTTATTTAGCTCACCTAGTGTTTT	ENSG00000006042	ENST00000261713	E	I	NP_056359	-	17	ENSMUSG00000035413	ENSRNOG00000021316	-	-	-	NM_015544	DKFZP564K1964 protein	AL117619,CR617078	26022
1	H10	H200013375	TGACCTGTACCCTACCCAGTACCCTGCTCCCCCTTTCCCATAATTCATGACATCAAAACACCAGCTTTT	ENSG00000006047	ENST00000007699	E	I	NP_057066	germ cell specific Y-box binding protein; contrin [Homo sapiens]. [Source:RefSeq;Acc:NM_015982]	17	ENSMUSG00000018554	ENSRNOG00000017117	-	-	-	NM_015982	germ cell specific Y-box binding protein	AK092747	51087
1	H12	H300013449	CCTGTGTCAACCACCATTAGCCGCACTTGTGCTGGGTTACTAAACGTCCGTCAGAATTGAGCATGTTACC	-	-	-	-	-	-	-	-	-	-	-	-	-	-	AK092747	51087
1	H14	H300003512	CCACAACCAATGCATGTGACAAGTCCACTGGGCCCTGTATCTCTAATCCCTGTGGCCTACGTGCTCGGTG	ENSG00000006059	ENST00000007735	E	I	KRTHA3A	Keratin, type I cuticular HA3-I (Hair keratin, type I HA3-I). [Source:Uniprot/SWISSPROT;Acc:O76009]	17	ENSMUSG00000057723	ENSRNOG00000013071	-	0005198:structural molecule activity	0045111:intermediate filament cytoskeleton	NM_004138	keratin, hair, acidic, 3A	AJ633621	3883
1	H16	H300018374	ACCAAAGACGGGCAGCCTGTTCGCTACGACATGGAGGTGCCAGACTCGGGCATCGACCTGCAGTGCACAC	ENSG00000006062	ENST00000344686	E	I	MAP3K14	Mitogen-activated protein kinase kinase kinase 14 (EC 2.7.1.37) (NF- kappa beta-inducing kinase) (Serine/threonine-protein kinase NIK) (HsNIK). [Source:Uniprot/SWISSPROT;Acc:Q99558]	17	ENSMUSG00000020941	ENSRNOG00000003278	0043170:macromolecule metabolism	0004674:protein serine/threonine kinase activity	-	NM_003954	mitogen-activated protein kinase kinase kinase 14	Y10256	9020
1	H18	H300010698	AAGGGTGATGCAGGATATGCCTGACAGGAACAGTCTGTGGATGGACATGATCAGTGCTAAGGAAAGCAGC	ENSG00000006062	ENST00000344686	E	I	MAP3K14	Mitogen-activated protein kinase kinase kinase 14 (EC 2.7.1.37) (NF- kappa beta-inducing kinase) (Serine/threonine-protein kinase NIK) (HsNIK). [Source:Uniprot/SWISSPROT;Acc:Q99558]	17	ENSMUSG00000020941	ENSRNOG00000003278	0043170:macromolecule metabolism	0004674:protein serine/threonine kinase activity	-	NM_003954	mitogen-activated protein kinase kinase kinase 14	Y10256	9020
1	H20	H200005094	CTACGAGGGGCTCCTGGCACCATCGCTGATCCCAAAGAACTGGCCAGACCAAGGGAAGATCCAGATCCA	ENSG00000006071	ENST00000302539	T	I	ABCC8	Sulfonylurea receptor 1. [Source:Uniprot/SWISSPROT;Acc:Q09428]	11	ENSMUSG00000040136	ENSRNOG00000021130	0015672:monovalent inorganic cation transport	0016820:hydrolase activity, acting on acid anhydrides, catalyzing transmembrane movement of substances	0016021:integral to membrane	NM_000352	ATP-binding cassette, sub-family C (CFTR/MRP), member 8	L78207	6833
1	H22	H300004703	CTCTTCGTACATTCAATGCATGGATCAATCAGTGTGATTAGCTTTCTCAGCAGACATTGTGCCATATGTA	ENSG00000006074	ENST00000004921	E	I	CCL18	Small inducible cytokine A18 precursor (CCL18) (Macrophage inflammatory protein 4) (MIP-4) (Pulmonary and activation-regulated chemokine) (CC chemokine PARC) (Alternative macrophage activation- associated CC chemokine 1) (AMAC-1) (Dendritic cell chemokine 1) (DC- CK1). [Source:Uniprot/SWISSPROT;Acc:P55774]	17	ENSMUSG00000000982	ENSRNOG00000011205	0016064:humoral defense mechanism (sensu Vertebrata)	0005125:cytokine activity	0005576:extracellular	NM_002988	chemokine (C-C motif) ligand 18 (pulmonary and activation-regulated)	Y13710	6362
1	H24	H300007790	GTGTGTTTGTGATTGTTTGCTCTGAGAGTTCCCCTGTCCCCTCCCCGTTCCCTCACACCGCGTCTGGTGA	ENSG00000006075	ENST00000225245,ENST00000356946	E	C	CCL3	Small inducible cytokine A3 precursor (CCL3) (Macrophage inflammatory protein 1-alpha) (MIP-1-alpha) (Tonsillar lymphocyte LD78 alpha protein) (G0/G1 switch regulatory protein 19-1) (G0S19-1 protein) (SIS-beta) (PAT 464.1) [Contains: MIP-1-alpha(4-69) (LD78-alpha(4- 69))]. [Source:Uniprot/SWISSPROT;Acc:P10147]	17	ENSMUSG00000000982	ENSRNOG00000011205	0019058:viral infectious cycle	0005125:cytokine activity	0005625:soluble fraction	NM_002983	chemokine (C-C motif) ligand 3	CR591007	6348
1	J02	H300018383	GGAACTAAAGCATTGCCTTCAATGGACAAATATGCTGTGTTTAAAGGAATTGCAGCTGACAAGTCCTCTG	ENSG00000006114	ENST00000339208,ENST00000345615,ENST00000346661	E	C	AP1GBP1	AP1 gamma subunit binding protein 1 isoform 1; gamma-synergin; adaptor-related protein complex 1 gamma subunit-binding protein 1 [Homo sapiens]. [Source:RefSeq;Acc:NM_007247]	17	ENSMUSG00000034940	ENSRNOG00000000242	0015031:protein transport	-	0030133:transport vesicle	NM_080551,NM_080550,NM_007247	-	-	-
1	J04	H300012235	ATGTTCCCTGAGCACAGATAATGTCTTTTAATCCAAAGGTTGCAAAGTGGGGGCCGGGGATCTGCATCTA	-	-	-	-	-	-	-	-	-	-	-	-	NM_080551	-	-	-
1	J06	H200001392	AGGGGGGATTTCCGAATCTCCATCAGGCGCGCTCATAGTTGTCCCCATTGTCTACCCACACAAATCCTC	ENSG00000006116	ENST00000005284	E	I	CACNG3	Voltage-dependent calcium channel gamma-3 subunit (Neuronal voltage- gated calcium channel gamma-3 subunit). [Source:Uniprot/SWISSPROT;Acc:O60359]	16	-	ENSRNOG00000012362	0030001:metal ion transport	0005244:voltage-gated ion channel activity	0005891:voltage-gated calcium channel complex	NM_006539	calcium channel, voltage-dependent, gamma subunit 3	AK095553	10368
1	J08	H300015900	GGTCGTGAGGAAGGGCTCATGCCCCTTATTTATGGGAACCATTTCATTCTAACAGAATAAACCGAGAAGG	ENSG00000006118	ENST00000005286,ENST00000345586	E	C	HSPA5BP1	GBP protein isoform a [Homo sapiens]. [Source:RefSeq;Acc:NM_017870]	11	ENSMUSG00000024736	ENSRNOG00000021338	-	-	-	NM_017870,NM_178031	heat shock 70kDa protein 5 (glucose-regulated protein, 78kDa) binding protein 1	AK000546	54972
1	J10	H200018405	GAAGCTGCGGTCTGTCTATGCTGGTCGTACCCTCAGAGCCTAAGATGACACAGAGCTCAGGAAATGAAC	-	-	-	-	-	-	-	-	-	-	-	-	-	-	-	-
1	J12	H300019671	ACACTGTTTCCAGCAAGTTGCAAAACAACAATGTTTATACTATTGCCAAGAGGAATGTGGAAGGGCAGGA	ENSG00000006125	ENST00000262325,ENST00000312678	E	C	AP2B1	adaptor-related protein complex 2, beta 1 subunit; adaptin, beta 2 (beta); clathrin-associated/assembly/adaptor protein, large, beta 1 [Homo sapiens]. [Source:RefSeq;Acc:NM_001282]	17	ENSMUSG00000018731	ENSRNOG00000009988	0015031:protein transport	-	0030133:transport vesicle	NM_001282	adaptor-related protein complex 2, beta 1 subunit	M34175	163
1	J14	H200005979	GGGGGGCAGGGGAAATGTTGCCCTAAGAATGCTTCTCATTCCTCTGTTCTTATTGGGTCCTGTTTTTCG	ENSG00000006125	ENST00000262325	E	I	AP2B1	adaptor-related protein complex 2, beta 1 subunit; adaptin, beta 2 (beta); clathrin-associated/assembly/adaptor protein, large, beta 1 [Homo sapiens]. [Source:RefSeq;Acc:NM_001282]	17	ENSMUSG00000018731	ENSRNOG00000009988	0015031:protein transport	-	0030133:transport vesicle	NM_001282	adaptor-related protein complex 2, beta 1 subunit	M34175	163
1	J16	H300013678	CTAAAACCTTGAAAAATAGGCCTTGCCTTAGCCCCAAACACCCCACTCCTGGTAGCTCAGACCCTCTGAT	ENSG00000186868	ENST00000262410	E	I	MAPT	Microtubule-associated protein tau (Neurofibrillary tangle protein) (Paired helical filament-tau) (PHF-tau). [Source:Uniprot/SWISSPROT;Acc:P10636]	17	ENSMUSG00000018411	ENSRNOG00000005133	0008151:cell growth and/or maintenance	0005198:structural molecule activity	0043005:neuronal cell projection	NM_016835	microtubule-associated protein tau	-	4137
1	J18	H200011108	GCTGTTGTCTGCCGTGAGAGCCCAATCACTGCCTATACCCCTCATCACACGTCACAATGTCCCGAATTC	ENSG00000186868	ENST00000354326,ENST00000347967,ENST00000262410,ENST00000351559,ENST00000334239	E	P	MAPT	Microtubule-associated protein tau (Neurofibrillary tangle protein) (Paired helical filament-tau) (PHF-tau). [Source:Uniprot/SWISSPROT;Acc:P10636]	17	ENSMUSG00000018411	ENSRNOG00000005133	0008151:cell growth and/or maintenance	0005198:structural molecule activity	0043005:neuronal cell projection	NM_016834,NM_016835,NM_005910,NM_016841	microtubule-associated protein tau	AK095802	4137
1	J20	H200000644	AACTCAGCACCCCGCGGGACTGTCCGTCGCAAAATCCAACATGAAAATCCTCGTGGCCTTGGCAGTCTT	ENSG00000006128	ENST00000319273,ENST00000350485,ENST00000346867	T	C	TAC1	Protachykinin 1 precursor (PPT) [Contains: Substance P; Neurokinin A (NKA) (Substance K) (Neuromedin L); Neuropeptide K (NPK); Neuropeptide gamma; C-terminal flanking peptide]. [Source:Uniprot/SWISSPROT;Acc:P20366]	7	ENSMUSG00000061762	ENSRNOG00000007374	0009628:response to abiotic stimulus	0005179:hormone activity	0005615:extracellular space	NM_003182,NM_013997,NM_013996,NM_013998	tachykinin, precursor 1 (substance K, substance P, neurokinin 1, neurokinin 2, neuromedin L, neurokinin alpha, neuropeptide K, neuropeptide gamma)	BM712701,U37529	6863
1	J22	H200008600	GTTCTGTCTGCATGAGAAAGGATGGCAAGTCTCTGAGGTGACCTCAGGGTGGAATTCTCTGTTAAGTCC	ENSG00000006194	ENST00000219069	E	I	ZNF263	Zinc finger protein 263 (Zinc finger protein FPM315). [Source:Uniprot/SWISSPROT;Acc:O14978]	16	ENSMUSG00000022529	ENSRNOG00000007678	0006351:transcription, DNA-dependent	0046872:metal ion binding	0005622:intracellular	NM_005741	zinc finger protein 263	D88827,BC008805	10127
1	J24	H200006760	TGGTCCCCCTTCCATGGACTTTGTTAGTTTCTCCAAGCAGGACATGGACAAGGATGATCTAGGAAGACT	ENSG00000006210	ENST00000006053	E	I	CX3CL1	Fractalkine precursor (CX3CL1) (Neurotactin) (CX3C membrane-anchored chemokine) (Small inducible cytokine D1). [Source:Uniprot/SWISSPROT;Acc:P78423]	16	ENSMUSG00000031778	ENSRNOG00000016326	0016337:cell-cell adhesion	0005125:cytokine activity	0009986:cell surface	NM_002996	chemokine (C-X3-C motif) ligand 1	U84487	6376
1	L02	H200011226	CCACAACCTGCTCCGGCTGCATGGCTTCACGGGCCACAAGGACTGGATGGACAAGTGTGTGTGCCTATT	ENSG00000006282	ENST00000006658,ENST00000356488	E	C	NP_073738	sperm protein SSP411; transcript increased in spermiogenesis 78 [Homo sapiens]. [Source:RefSeq;Acc:NM_022827]	17	ENSMUSG00000020867	ENSRNOG00000003273	-	-	-	NM_022827	sperm protein SSP411	AK125807	64847
1	L04	H300011919	AGTTATATTCCCTCTTCTTGCAAAGCACAAGCTGGGACCGCGAGCACATTGCAGCCCCAACGGTGGCCCA	ENSG00000006283	ENST00000358244	E	I	CACNA1G	Voltage-dependent T-type calcium channel alpha-1G subunit (Voltage- gated calcium channel alpha subunit Cav3.1) (Cav3.1c) (NBR13). [Source:Uniprot/SWISSPROT;Acc:O43497]	17	ENSMUSG00000020866	ENSRNOG00000002981	0030001:metal ion transport	0005244:voltage-gated ion channel activity	0005891:voltage-gated calcium channel complex	-	-	AF134986	8913
1	L06	H300018391	CGTCTTGTCCGTTCACTCCCAGCCAGCAGATACCAGCTACATCCTGCAGCTTCCCAAAGATGCACCTCAT	ENSG00000006283	ENST00000352832,ENST00000359106,ENST00000354983,ENST00000360761,ENST00000358244,ENST00000354424	E	C	CACNA1G	Voltage-dependent T-type calcium channel alpha-1G subunit (Voltage- gated calcium channel alpha subunit Cav3.1) (Cav3.1c) (NBR13). [Source:Uniprot/SWISSPROT;Acc:O43497]	17	ENSMUSG00000020866	ENSRNOG00000002981	0030001:metal ion transport	0005244:voltage-gated ion channel activity	0005891:voltage-gated calcium channel complex	NM_198382,NM_198384,NM_198380,NM_198379,NM_018896,NM_198383,NM_198388,NM_198386,NM_198376,NM_198378,NM_198387,NM_198396,NM_198385,NM_198377	calcium channel, voltage-dependent, alpha 1G subunit	AF134986	8913
1	L08	H200001880	CCTTGGGGGCGCTCTGAGCCTGACCTTCGTGCTGGGGCTGCTTTCTGGCTTTTTGGTCTGGAGACGATG	ENSG00000006327	ENST00000326577,ENST00000341627	E	C	TNFRSF12A	Tumor necrosis factor receptor superfamily member Fn14 precursor (Fibroblast growth factor-inducible immediate-early response protein 14) (FGF-inducible 14) (Tweak-receptor) (TweakR). [Source:Uniprot/SWISSPROT;Acc:Q9NP84]	16	ENSMUSG00000023905	ENSRNOG00000003546	0007154:cell communication	0005488:binding	0016021:integral to membrane	NM_016639	tumor necrosis factor receptor superfamily, member 12A	AB035480,BM916267	51330
1	L10	H200016165	CTCTAAGTTTAAGAAACTGCTGAAGCAGGGCAGTAATCCTCATGAGAGCGACCCCCTCCAGGGCTCGGC	ENSG00000006377	ENST00000007660	E	I	DLX6	Homeobox protein DLX-6. [Source:Uniprot/SWISSPROT;Acc:P56179]	7	ENSMUSG00000029754	ENSRNOG00000010822	0007399:neurogenesis	0030528:transcription regulator activity	0005622:intracellular	XM_376652,XM_379892	distal-less homeo box 6	AK094086	1750
1	L12	H200016477	GGAATCTGGCTTGGTTCGAGATAGGAGCTTTTCTGTGTCCTAAGCCCTTTCATGCTAGCAGGAAGACTG	ENSG00000006432	ENST00000005198	E	I	MAP3K9	Mitogen-activated protein kinase kinase kinase 9 (EC 2.7.1.37) (Mixed lineage kinase 1) (Fragment). [Source:Uniprot/SWISSPROT;Acc:P80192]	14	ENSMUSG00000042724	ENSRNOG00000007271	0043170:macromolecule metabolism	0005488:binding	-	NM_033141	mitogen-activated protein kinase kinase kinase 9	AY327900,AF251442	4293
1	L14	H200001329	TTTCCTCTCCTGGGTACTGAGGTGCTATGAAGCCAACTGACAAAGATGCATCACGTGTCTTAGGCTGAT	ENSG00000006451	ENST00000005257	E	I	RALA	Ras-related protein Ral-A. [Source:Uniprot/SWISSPROT;Acc:P11233]	7	ENSMUSG00000008859	ENSRNOG00000013454	0007242:intracellular signaling cascade	0000166:nucleotide binding	-	NM_005402	v-ral simian leukemia viral oncogene homolog A (ras related)	AK026850,BC039858	5898
1	L16	H300018381	GGTTCCCGTCGTCGTACACGAAGTTGCTGGAAGAAAATGAGACAGAAGCAGTGACCGTGCCCACGCCAAG	ENSG00000006453	ENST00000005260	E	I	NP_061330	insulin receptor tyrosine kinase substrate [Homo sapiens]. [Source:RefSeq;Acc:NM_018842]	7	ENSMUSG00000038859	ENSRNOG00000001007	-	-	-	NM_018842	insulin receptor tyrosine kinase substrate	-	55971
1	L18	H300013098	CCATTACCAGTACACTCAAACTGCTCGGGGTCCTGGTTTCTCCGTGTTTGAATCAGGTACAGACTCTCAA	-	-	-	-	-	-	-	-	-	-	-	-	-	-	-	-
1	L20	H300012435	CAAGCTCGAGTTTCCTCTAAGAAAAGAAAGCGCCCAAGAATGTGGGGGTGAAACTCCCCTGTAATTAGGA	-	-	-	-	-	-	-	-	-	-	-	-	-	-	-	-
1	L22	H200015246	CGGAATAGCGTCTCGTCTTGTTTGTATAGGCAGTCAATGTGTGTGACATGTGTGTCCTTTCAGTCCGGA	-	-	-	-	-	-	7	-	-	-	-	-	XM_376680,XM_379934	KIAA1718 protein	AB051505,BX649115	80853
1	L24	H300009088	TGCAACCCCCACCCCTACAACGAAGGCTACGTGTATTAACACAAGTGACAGTCAAGCAGGGCGTTTTTGC	ENSG00000006468	ENST00000242066	E	I	ETV1	Ets translocation variant 1 (ER81 protein). [Source:Uniprot/SWISSPROT;Acc:P50549]	7	ENSMUSG00000004151	ENSRNOG00000006867	0008151:cell growth and/or maintenance	0030528:transcription regulator activity	0005622:intracellular	NM_004956	ets variant gene 1	CR627389,U17163	2115
1	N02	H300021645	TTGCAATCGGCTTCCATTAGCGCATGTTTTATTTTGGTGTGACGGTTGGCCCTCCTAAACACGGACTTTC	ENSG00000006530	ENST00000355413,ENST00000336240	E	C	NP_060708	-	7	ENSMUSG00000029916	ENSRNOG00000011509	0007242:intracellular signaling cascade	0016740:transferase activity	-	NM_018238	multi-substrate lipid kinase	AK001704	55750
1	N04	H300018398	TCTTTAAAACGCTTCGAAATCACTGGAAGAAAACTACAGCTGGGCTCTGCCTGCTGACCTGGGGAGGCCA	ENSG00000006530	ENST00000336240,ENST00000355413	E	C	NP_060708	-	7	ENSMUSG00000029916	ENSRNOG00000011509	0007242:intracellular signaling cascade	0016740:transferase activity	-	NM_018238	multi-substrate lipid kinase	AK001704,BC009775	55750
1	N06	H200019884	GTAGAACTCCAGGAAGTTAACCATCTGGTGAAGAGCAGTTCTGACGCCCACCCCTATAGACTGTTTGTT	-	-	-	-	-	-	-	-	-	-	-	-	-	-	BC009775	55750
1	N08	H300002023	AGTCACCCCAGGGATATACCCATCATGGTGACACTGGGGTCTCTGGGACCCACACAGGATCAAGAAGCAC	-	-	-	-	-	-	-	-	-	-	-	-	-	-	AK131218	-
1	N10	H300018399	AACTGTGTGGTGCTGAAGCCATCGGAGATTAGCAAGAACGTCGAGAAGATCCTGGCCGAGGTGCTGCCCC	ENSG00000006534	ENST00000007633,ENST00000342456,ENST00000316367	E	C	ALDH3B1	Aldehyde dehydrogenase 7 (EC 1.2.1.5). [Source:Uniprot/SWISSPROT;Acc:P43353]	11	ENSMUSG00000037263	ENSRNOG00000017512	0006629:lipid metabolism	0016903:oxidoreductase activity, acting on the aldehyde or oxo group of donors	-	NM_000694	aldehyde dehydrogenase 3 family, member B1	U10868	221
1	N12	H200002553	CAGTCTTGGTCTCAGTGGCTTAATTACTTTGCCAGCAGGTACGAGGCAGGAGTGAAATTCCTTCACTGT	ENSG00000006555	ENST00000007797	E	I	NP_060374	-	1	ENSMUSG00000034919	ENSRNOG00000007189	-	-	-	NM_017904	hypothetical protein FLJ20619	AK000626	55001
1	N14	H300019147	ACGCCCCTAAATCGGGTACTAGTTGCAGCTCTCGCTGTTCAAGTTCCAGACAGGATTCTGAGAGTGCAAG	ENSG00000006576	ENST00000307305,ENST00000248550,ENST00000275575	E	P	PHTF2	putative homeodomain transcription factor 2 [Homo sapiens]. [Source:RefSeq;Acc:NM_020432]	7	ENSMUSG00000039987	ENSRNOG00000013517	-	-	-	NM_020432	putative homeodomain transcription factor 2	AL831969,AL136883	57157
1	N16	H200012947	GAACTGCCACACGTGGGAGTGACATATCCAAGACCTGCTGCTTCCAATACAGCCACAAGCCCCTTCCCT	ENSG00000006606	ENST00000005180	T	I	CCL26	Small inducible cytokine A26 precursor (CCL26) (Eotaxin-3) (Macrophage inflammatory protein 4-alpha) (MIP-4-alpha) (Thymic stroma chemokine- 1) (TSC-1) (CC chemokine IMAC) (UNQ216/PRO242). [Source:Uniprot/SWISSPROT;Acc:Q9Y258]	7	-	-	0007267:cell-cell signaling	0005125:cytokine activity	0005615:extracellular space	NM_006072	chemokine (C-C motif) ligand 26	AB010447,BQ189479	10344
1	N18	H200009998	AGGAATGACGCTCAACCTGCCCAGGTTTGGACACAACTACAAAGAACAGCAGGACACAGAGGTGACCTC	ENSG00000006607	ENST00000264042	E	I	FARP2	-	2	ENSMUSG00000034066	ENSRNOG00000018051	-	0005488:binding	0016020:membrane	NM_014808	FERM, RhoGEF and pleckstrin domain protein 2	AB018336	9855
1	N20	H300018380	ATCAACGGCAAGATTGTGACAGACTACACCCTGGCTGAGGCTGAGGCTGCCCTGCAGAAGGCCTGGAATC	ENSG00000006611	ENST00000005226,ENST00000344020,ENST00000358979,ENST00000318024	E	C	USH1C	Harmonin (Usher syndrome 1C protein) (Autoimmune enteropathy-related antigen AIE-75) (Antigen NY-CO-38/NY-CO-37) (PDZ-73 protein). [Source:Uniprot/SWISSPROT;Acc:Q9Y6N9]	11	ENSMUSG00000030838	ENSRNOG00000021149	0009628:response to abiotic stimulus	0005488:binding	-	NM_153676,NM_005709	Usher syndrome 1C (autosomal recessive, severe)	AB006955	10083
1	N22	H300016139	GTCTGCTATGGGGGCGGGTGCTGAGCCTGGAGCTGTGATTCTGCTATTGGATTTTCCAGGTGGATTTTCT	-	-	-	-	-	-	-	-	-	-	-	-	-	-	AB006955	10083
1	N24	H300021639	TCAAACTTGGCATGGAGGGATAGCCACCATTTTTCAGAGTCCTGGCGATGAAGTGTGGGGAGTAGTATGG	ENSG00000006625	ENST00000275428,ENST00000005374	E	C	C7orf24	-	7	ENSMUSG00000002797	ENSRNOG00000026568	-	-	-	NM_024051	chromosome 7 open reading frame 24	-	79017
1	P02	H300018384	TCCTTGCTCTGGTAAAAGATAGATTTGTAGCTCACTTGATGATGGTGCTGGTGAATTGCTCTGCTCTGTC	ENSG00000006625	ENST00000005374,ENST00000275428	E	C	C7orf24	-	7	ENSMUSG00000002797	ENSRNOG00000026568	-	-	-	NM_024051	chromosome 7 open reading frame 24	-	79017
1	P04	H300014561	GACCTTACCCAGTGAGCTAAATTGGCTAGGTCAAATGTGGTTAAAATTTGGCTGTTCTGGTTTCAGGCAA	-	-	-	-	-	-	-	-	-	-	-	-	-	-	-	-
1	P06	H200013831	GATAACAATAAACAGTTCACAAGAGCACCTAACTGTTCAGGCAAAGGCTCCATTCCATACTCCTCCTGA	ENSG00000006634,ENSG00000186887	ENST00000265728,ENST00000335153	E	M	NP_006707	activator of S phase kinase [Homo sapiens]. [Source:RefSeq;Acc:NM_006716]	7	ENSMUSG00000002297	ENSRNOG00000008513	-	0003824:catalytic activity	0005622:intracellular	NM_006716	activator of S phase kinase	BC036045,AB028069	10926
1	P08	H300019144	AGCTGTCCCGCACCACGGAGAAGGAGCTGCTCATCTACTTGCGCGTGGCCACCTGGAACCAGATCCTGGA	ENSG00000006638	ENST00000359806,ENST00000248419	E	C	TBXA2R	Thromboxane A2 receptor (TXA2-R) (Prostanoid TP receptor). [Source:Uniprot/SWISSPROT;Acc:P21731]	19	ENSMUSG00000034881	ENSRNOG00000020585	0050874:organismal physiological process	0004961:thromboxane A2 receptor activity	0005887:integral to plasma membrane	NM_201636,NM_001060	thromboxane A2 receptor	U11271	6915
1	P10	H200010401	TGACCTACTTGCTGGGGTACAGTTGCTTCCTTTTGAACCTCCAACAGGGAAGGCTCTGTCCAGAAAGGA	ENSG00000006638	ENST00000248419	E	I	TBXA2R	Thromboxane A2 receptor (TXA2-R) (Prostanoid TP receptor). [Source:Uniprot/SWISSPROT;Acc:P21731]	19	ENSMUSG00000034881	ENSRNOG00000020585	0050874:organismal physiological process	0004961:thromboxane A2 receptor activity	0005887:integral to plasma membrane	NM_201636	thromboxane A2 receptor	-	6915
1	P12	H200001513	TTGCAGCACTCCTAATACAGTGCTTCATATCAGCTCTCTTCTTGCATGGACACTACTGCTGACCATATG	ENSG00000006652	ENST00000005558,ENST00000355579	E	C	IFRD1	Interferon-related developmental regulator 1 (Nerve growth factor- inducible protein PC4). [Source:Uniprot/SWISSPROT;Acc:O00458]	7	ENSMUSG00000001627	ENSRNOG00000016150	0009653:morphogenesis	-	-	NM_001550,NM_001007245	interferon-related developmental regulator 1	Y10313,BC001272	3475
1	P14	H200003381	CTGACACCTGAGTCTTTCTCCTGCTGCACGGAAAGCTTGCTGGGAGGGGCTTGGAATCTGGCATGAAGC	ENSG00000006659	ENST00000360675	E	I	LGALS14	Placental protein 13-like (Charcot-Leyden crystal protein 2) (CLC2) (Galectin-14). [Source:Uniprot/SWISSPROT;Acc:Q8TCE9]	19	ENSMUSG00000053964	ENSRNOG00000020338	-	0005488:binding	0005622:intracellular	NM_203471,NM_020129	lectin, galactoside-binding, soluble, 14	-	56891
1	P16	H200006411	CCAGGGCACTGCTGGTCCGTAGGGATTCATTGGTCGGGGTGGGAGAGTTAAACAACATTTAAACAGAGT	ENSG00000006695	ENST00000261643	E	I	COX10	Protoheme IX farnesyltransferase, mitochondrial precursor (EC 2.5.1.-) (Heme O synthase). [Source:Uniprot/SWISSPROT;Acc:Q12887]	17	ENSMUSG00000042148	ENSRNOG00000024972	0046138:coenzyme and prosthetic group biosynthesis	0003824:catalytic activity	0005739:mitochondrion	NM_001303	COX10 homolog, cytochrome c oxidase assembly protein, heme A: farnesyltransferase (yeast)	BC000060	1352
1	P18	H300008032	TACATGGTGGACTATGCCGGCCTGAACGTGCAGCTCCCGGGACCTCTTAATTACTAGACCTCAGTACTGA	ENSG00000006704	ENST00000265755	E	I	GTF2IRD1	General transcription factor II-I repeat domain-containing protein 1 (GTF2I repeat domain containing protein 1) (Muscle TFII-I repeat domain-containing protein 1) (General transcription factor III) (Slow- muscle-fiber enhancer binding protein) (USE B1 binding protein) (MusTRD1/BEN) (Williams-Beuren syndrome chromosome region 11 protein). [Source:Uniprot/SWISSPROT;Acc:Q9UHL9]	7	-	ENSRNOG00000001478	0007275:development	0005488:binding	0005622:intracellular	NM_005685,NM_016328	GTF2I repeat domain containing 1	AF089107,AF151354	9569
1	P20	H200013836	CAGGGCTGGTTCAGACACCATTATTGTGAGCAGCAAAGCACTTTTCTAGTGGTCTGTTTGTGAGCCTTT	ENSG00000006712	ENST00000221265,ENST00000221266	E	C	NP_061961	-	19	ENSMUSG00000003437	ENSRNOG00000019746	-	-	-	NM_019088	hypothetical protein F23149_1	BC000017,AK001985	54623
1	P22	H300010878	ACACAGGCCAGAGGCAGGGCCAATGGTTTCCCACAAAATGTAGCACAACGAAGGTCAGAATTCGTTTTTT	ENSG00000006712	ENST00000221265	E	I	NP_061961	-	19	ENSMUSG00000003437	ENSRNOG00000019746	-	-	-	NM_019088	hypothetical protein F23149_1	BC000017	54623
1	P24	H300012463	CAATGAGTTGGAAACCAGGTACTCAGCACACTCCTATCTGATTAGCCTGGATCTGGTCCGCCTTAGTAAG	ENSG00000006712	ENST00000221266	T	I	NP_061961	-	19	ENSMUSG00000003437	ENSRNOG00000019746	-	-	-	-	-	-	-
1	B01	-	-	-	-	-	-	-	-	-	-	-	-	-	-	-	-	-	-
1	B03	H300017764	TGTGAAGATAAATCAGATTAGCTTGGATGAAAGTGGAGAGCACATGGGTGTGTGTTCAGAGGATGGCAAG	ENSG00000006715	ENST00000310301	E	I	VPS41	Vacuolar assembly protein VPS41 homolog (S53). [Source:Uniprot/SWISSPROT;Acc:P49754]	7	ENSMUSG00000041236	ENSRNOG00000027486	0008152:metabolism	0046872:metal ion binding	0016021:integral to membrane	NM_014396	vacuolar protein sorting 41 (yeast)	U87309,BX648347	27072
1	B05	H200008487	TGAATGTACCCCTCAGCCTTCTCAGCATTTCCTTATCCCAAGACTAGTGTGCTTTCTGCTACACTGCTA	ENSG00000006715	ENST00000310301	E	I	VPS41	Vacuolar assembly protein VPS41 homolog (S53). [Source:Uniprot/SWISSPROT;Acc:P49754]	7	ENSMUSG00000041236	ENSRNOG00000027486	0008152:metabolism	0046872:metal ion binding	0016021:integral to membrane	NM_014396	vacuolar protein sorting 41 (yeast)	U87309,BX648347	27072
1	B07	H200001032	GTCACACCAACAACCTGCGTCCCAAGAAGAAGGTCAAATAAGGTGGTTCTTTCCTTGAAGGGCAGCCTC	ENSG00000006717	ENST00000355021,ENST00000343914	E	C	UBA52	ubiquitin and ribosomal protein L40 precursor; ubiquitin-52 amino acid fusion protein; ubiquitin carboxyl extension protein 52; 60S ribosomal protein L40; ubiquitin-CEP52 [Homo sapiens]. [Source:RefSeq;Acc:NM_003333]	19	ENSMUSG00000063789	ENSRNOG00000019974	-	-	0005622:intracellular	NM_003333	ubiquitin A-52 residue ribosomal protein fusion product 1	-	7311
1	B09	H200001204	TGGAGGAGCCAAAGGTGGCCTCCCTGTCCCCAAATATATTGGCTATATGAGAGTAATTTTACCCCTCTA	ENSG00000006740	ENST00000340825,ENST00000262444	E	C	NP_055674	-	17	ENSMUSG00000033389	ENSRNOG00000003603	0008151:cell growth and/or maintenance	0005488:binding	0016020:membrane	NM_014859	KIAA0672 gene product	AB014572	9912
1	B11	H300013396	CCTGACATATTTGGGATTTTTGAATCTAAGCAGGGGAGCTTGGTGCTCTTACCTGATAGCGAACCCTGCA	-	-	-	-	-	-	-	-	-	-	-	-	-	-	-	-
1	B13	H300013407	CCTGCAGCAGGACAGGTTTGAGTTTACCCAGCCTTCCTTGAGTCTTGAATCTCACACGGCCTGCTCAGCG	-	-	-	-	-	-	-	-	-	-	-	-	-	-	AK125030	60528
1	B15	H300018375	CAAGCCATCAGCGTGGGGATGCGGATGAACGCGGAGTTCATTATGCTGAACCACTTCAGCCAGCGCTATG	ENSG00000006744	ENST00000338034	E	I	ELAC2	Zinc phosphodiesterase ELAC protein 2 (EC 3.1.26.11) (Ribonuclease Z 2) (RNase Z 2) (tRNA 3 endonuclease 2) (ElaC homolog protein 2) (Heredity prostate cancer protein 2). [Source:Uniprot/SWISSPROT;Acc:Q9BQ52]	17	ENSMUSG00000020549	ENSRNOG00000003424	0008151:cell growth and/or maintenance	0003824:catalytic activity	0005622:intracellular	NM_018127	elaC homolog 2 (E. coli)	AK001392,AK125030	60528
1	B17	H200015078	TCTGGAAGAGACAAGAGGACACCAATTGTCATCATAAAACAGGGCCATGAGCCACCCACATTCACAGGC	ENSG00000006747	ENST00000341757,ENST00000297029	E	C	SCIN	Adseverin (Scinderin). [Source:Uniprot/SWISSPROT;Acc:Q9Y6U3]	7	ENSMUSG00000002565	ENSRNOG00000004498	-	0005488:binding	0005856:cytoskeleton	NM_033128	scinderin	BC021090	85477
1	B19	H300012182	ATGGCAAACACTATAAAGTGGCGGCGAATAAGGTTCCTCCTGCTGCTCTCGGTTTAGTCCAAGATCAGCG	ENSG00000006747	ENST00000341757	E	I	SCIN	Adseverin (Scinderin). [Source:Uniprot/SWISSPROT;Acc:Q9Y6U3]	7	ENSMUSG00000002565	ENSRNOG00000004498	-	0005488:binding	0005856:cytoskeleton	-	-	BC075797	-
1	B21	H300018376	CATGGGCCATTTCTCCTCTTCCTTTCTTTGCTGCATGTGCACATTCCCCTTGTGACCACGAGTGCATTCC	ENSG00000006756	ENST00000217890,ENST00000358177	E	C	ARSD	Arylsulfatase D precursor (EC 3.1.6.-) (ASD). [Source:Uniprot/SWISSPROT;Acc:P51689]	X	-	ENSRNOG00000028350	0008152:metabolism	0046872:metal ion binding	0005764:lysosome	NM_009589,NM_001669	arylsulfatase D	AF160499	414
1	B23	H200018797	CTCAGGGTTCGTCATTGTGCCAATGCCCGATGTTTTCACCCCTCCGTCTTAAAGCATTGTTGCAATTTC	-	-	-	-	-	-	-	-	-	-	-	-	-	-	AK021472	414
1	D01	H200019185	CTAAAGCAATAAAGTTCGGACAATGCAGAGAGGTCACCTTCCTTCTATGGCCTTGAAGAAACCCTGGAG	-	-	-	-	-	-	X	-	-	-	-	-	NM_009589	arylsulfatase D	AF160499	414
1	D03	H300001171	ACTCAACCAAGCCCTTTTTCCCCCAAGCAAGAGGAAAATGGAATCTTTGTATCAGTGTGGTTTTGATGAC	ENSG00000006757	ENST00000005113	E	I	GS2_HUMAN	GS2 protein (DXS1283E). [Source:Uniprot/SWISSPROT;Acc:P41247]	X	-	ENSRNOG00000026157	-	0045735:nutrient reservoir activity	-	NM_004650	patatin-like phospholipase domain containing 4	U03886	8228
1	D05	H200017291	GTTGCCATGGGACACCTCCGAGAGAGTGGAGGGAAAATGTGTGAGAAATAAATTCTCCTAAATACTCGG	-	-	-	-	-	-	17	-	-	-	-	-	NM_003802	myosin, heavy polypeptide 13, skeletal muscle	AF111782	8735
1	D07	H200019709	TAGTTTCTTGGGAGCAACAGCACGTATCAGAAGCCAGACTTGCTCTTCGGTCATGCACTTTGGGATACA	ENSG00000006831	ENST00000005924,ENST00000357103	E	C	ADR2_HUMAN	Adiponectin receptor protein 2 (Progestin and adipoQ receptor family member II). [Source:Uniprot/SWISSPROT;Acc:Q86V24]	12	ENSMUSG00000030168	ENSRNOG00000007990	0006629:lipid metabolism	0005488:binding	0016021:integral to membrane	NM_024551	adiponectin receptor 2	AK128511	79602
1	D09	H300003707	CCATTGAACCACCAAACCCTATCAATCCCAGCACTAACTGTAATGGCTTGAAAGAAAATCCACATTGCGG	ENSG00000006837	ENST00000265334	E	I	CDKL3	cyclin-dependent kinase-like 3; serine-threonine protein kinase NKIAMRE [Homo sapiens]. [Source:RefSeq;Acc:NM_016508]	5	ENSMUSG00000020389	ENSRNOG00000005097	-	-	-	NM_016508	cyclin-dependent kinase-like 3	BC041799,AF130372	51265
1	D11	H300005010	CTGTGGTGGGGAGTGGTTTGCCCTTCCTGCTAACTCTATTACCCCCACGATTCTTCACCGCTGCTGACCA	-	-	-	-	-	-	19	-	-	-	-	-	NM_020406	polycythemia rubra vera 1	CR592446	57126
1	D13	H200012752	ACTCCACCATGCACGGTGCTGCGATGTCACCATTATTAGAATCGGTACATCAGGGGGAATAGGGATTGC	ENSG00000007001	ENST00000005756	T	I	UPP2	Uridine phosphorylase 2 (EC 2.4.2.3) (UrdPase 2) (UPase 2). [Source:Uniprot/SWISSPROT;Acc:O95045]	2	ENSMUSG00000026839	ENSRNOG00000005341	0008152:metabolism	0003824:catalytic activity	-	NM_173355	uridine phosphorylase 2	AK122743	151531
1	D15	H200005772	GCCTACTACACCCGTTACTTCGTATCGAATATCTATCTGAGCCCTCGCTACCTGGGGAATTCACCCTAT	ENSG00000007038	ENST00000005995	E	I	PRSS21	Testisin precursor (EC 3.4.21.-) (Eosinophil serine protease 1) (ESP- 1) (UNQ266/PRO303). [Source:Uniprot/SWISSPROT;Acc:Q9Y6M0]	16	ENSMUSG00000024116	ENSRNOG00000005385	0019538:protein metabolism	0004295:trypsin activity	0016020:membrane	NM_144956,NM_144957,NM_006799	protease, serine, 21 (testisin)	BM911057,AB031331	10942
1	D17	H300019741	AAATCAAAGAGTCCTTGACCAGCCAGAAGTACAACGAAGTGACCGCCACCTACCTCCTGCTGGGCAGGAA	ENSG00000007047	ENST00000300843,ENST00000262891,ENST00000262893	E	C	MARK4	MAP/microtubule affinity-regulating kinase 4 (EC 2.7.1.37) (MAP/microtubule affinity-regulating kinase like 1). [Source:Uniprot/SWISSPROT;Acc:Q96L34]	19	ENSMUSG00000030397	ENSRNOG00000017069	0050794:regulation of cellular process	0050321:tau-protein kinase activity	0043005:neuronal cell projection	NM_031417	MAP/microtubule affinity-regulating kinase 4	AB049127,AB058763	57787
1	D19	H300017892	TTACCCTCGATCCCTCTAAACGGCAGAACTCTAACCGCTGTGTTTCGGGCGCCTCTCTGCCCCAGGGATC	ENSG00000007047	ENST00000300843	E	I	MARK4	MAP/microtubule affinity-regulating kinase 4 (EC 2.7.1.37) (MAP/microtubule affinity-regulating kinase like 1). [Source:Uniprot/SWISSPROT;Acc:Q96L34]	19	ENSMUSG00000030397	ENSRNOG00000017069	0050794:regulation of cellular process	0050321:tau-protein kinase activity	0043005:neuronal cell projection	NM_031417	MAP/microtubule affinity-regulating kinase 4	AB058763,AB049127	57787
1	D21	H300001248	ACTGGTCGGACAAAATTTAACGTTGATGTAATGAAATTCCAGATGTAGGCATTCCCCCCAGGTCTTTTCA	ENSG00000007062	ENST00000265014	E	I	PROM1	Prominin 1 precursor (Prominin-like protein 1) (Antigen AC133) (CD133 antigen). [Source:Uniprot/SWISSPROT;Acc:O43490]	4	ENSMUSG00000029086	ENSRNOG00000003098	0050953:sensory perception of light	-	0016021:integral to membrane	NM_006017	prominin 1	AF027208,AF117225	8842
1	D23	H300019722	CAACATGCGGCTGTCGCAGCTGAAACAGCTGCTCAAGAAGGAGTGGCTCCGCTCTCCTGACAACCCCATG	ENSG00000007080	ENST00000262801	E	I	NP_612451	-	19	ENSMUSG00000007721	ENSRNOG00000018932	-	-	-	NM_138442	hypothetical protein BC013949	BC013949,BQ878175	115098
1	F01	H200015425	TTTATTGCATCAGCGCCCTTTGAAGTTGCTGAAGGGGAGAATGTTCATCTCTCTGTGGTTTATCTGCCC	ENSG00000007129	ENST00000187608	E	I	NP_291021	carcinoembryonic antigen-related cell adhesion molecule [Homo sapiens]. [Source:RefSeq;Acc:NM_033543]	19	ENSMUSG00000051836	ENSRNOG00000027288	-	-	-	NM_033543	carcinoembryonic antigen-related cell adhesion molecule	AK023602	90273
1	F03	H200006382	AAATCACTAGTGTTAGCAAGTCGTCCCGGGCTGGGGAGCGTTCGCCGTAGTCTTTGGAAGCTTTGGCTT	ENSG00000007168	ENST00000006951	E	I	PAFAH1B1	Platelet-activating factor acetylhydrolase IB alpha subunit (PAF acetylhydrolase 45 kDa subunit) (PAF-AH 45 kDa subunit) (PAF-AH alpha) (PAFAH alpha) (Lissencephaly-1 protein) (LIS-1). [Source:Uniprot/SWISSPROT;Acc:P43034]	17	ENSMUSG00000020745	ENSRNOG00000002755	0007275:development	-	0005856:cytoskeleton	NM_000430	platelet-activating factor acetylhydrolase, isoform Ib, alpha subunit 45kDa	BC064638	5048
1	F05	H300014231	CTTCTTCCTGCCTTTTGCTCTTAGAGCCAGGTCTTTAGAGCCTCCTTTCCCCTGCAGCTGGAGAATAGAG	-	-	-	-	-	-	-	-	-	-	-	-	-	-	-	-
1	F07	H300020156	AGCTGTTCCACTGCCCGGGAAATGTTTGAACACATCTGCAGACACGTGCGTTACTCCACCAACAATGGCA	ENSG00000007171	ENST00000313735	E	I	NOS2A	Nitric oxide synthase, inducible (EC 1.14.13.39) (NOS, type II) (Inducible NOS) (iNOS) (Hepatocyte NOS) (HEP-NOS). [Source:Uniprot/SWISSPROT;Acc:P35228]	17	ENSMUSG00000020826	ENSRNOG00000023658	0045065:cytotoxic T-cell differentiation	0046906:tetrapyrrole binding	0005737:cytoplasm	NM_000625,NM_153292	nitric oxide synthase 2A (inducible, hepatocytes)	X73029	4843
1	F09	H300013510	CGAATCCAAAGGCTGTACAAGGGCAAAGACACTACAGCTGCCTGAAGTTAGTGCTTTAGGATATGGAGCA	ENSG00000007174	ENST00000341454	E	I	DNAH9	Ciliary dynein heavy chain 9 (Axonemal beta dynein heavy chain 9). [Source:Uniprot/SWISSPROT;Acc:Q9NYC9]	17	ENSMUSG00000056688	ENSRNOG00000025389	0001539:ciliary or flagellar motility	0017076:purine nucleotide binding	0042995:cell projection	NM_004662	dynein, axonemal, heavy polypeptide 9	-	1770
1	F11	H200008778	CTATTCCTGTCCTGTGTACAAGACTAGTCAGCGGGGACCCACCTACGTGTGGACTTTCAACCTGAAGAC	ENSG00000007174	ENST00000262442,ENST00000359312,ENST00000341454,ENST00000361801	E	C	DNAH9	Ciliary dynein heavy chain 9 (Axonemal beta dynein heavy chain 9). [Source:Uniprot/SWISSPROT;Acc:Q9NYC9]	17	ENSMUSG00000056688	ENSRNOG00000025389	0001539:ciliary or flagellar motility	0017076:purine nucleotide binding	0042995:cell projection	NM_004662,NM_001372	dynein, axonemal, heavy polypeptide 9	AJ404468,AB002355	1770
1	F13	H300014171	CTTCAAATCATAGAGCAGGCCCTGGAAGCTGGAGCTGTGGTGCTGATTGAAAATCTAGAGGAGTCCATTG	ENSG00000007174	ENST00000359312,ENST00000361801,ENST00000262442	E	P	DNAH9	Ciliary dynein heavy chain 9 (Axonemal beta dynein heavy chain 9). [Source:Uniprot/SWISSPROT;Acc:Q9NYC9]	17	ENSMUSG00000056688	ENSRNOG00000025389	0001539:ciliary or flagellar motility	0017076:purine nucleotide binding	0042995:cell projection	NM_001372	dynein, axonemal, heavy polypeptide 9	AB002355,AJ404468	1770
1	F15	H200013791	GGGACAGCCGCAAAGCCCTGGTTGCCCAGGTAATCAAAGAGAAGCTAAGGCTGAAGTCTGCAACAGGCT	ENSG00000007202	ENST00000005905	T	I	Q14667	-	17	ENSMUSG00000010277	ENSRNOG00000011887	-	-	-	NM_014680	KIAA0100 gene product	D43947	9703
1	F17	H200011166	TTTGGCTTTTCCCAATGCCAAGGGGGAGAGCATGGTGTCCGATGGGACAGTGGCCATCTTCATCGGCAT	ENSG00000007216	ENST00000314669	T	I	SLC13A2	Solute carrier family 13, member 2 (Renal sodium/dicarboxylate cotransporter) (Na(+)/dicarboxylate cotransporter 1) (NaDC-1). [Source:Uniprot/SWISSPROT;Acc:Q13183]	17	ENSMUSG00000001095	ENSRNOG00000010337	0015672:monovalent inorganic cation transport	0015294:solute:cation symporter activity	0016021:integral to membrane	NM_003984	solute carrier family 13 (sodium-dependent dicarboxylate transporter), member 2	U26209,AK091926	9058
1	F19	H300016116	GTCCTTCTGTTACCCAGCTCCTGGAGGCAGTGGCTGTAGCAGCCCTTGCTGCTCCACACCATGGCCACCT	-	-	-	-	-	-	17	-	-	-	-	-	NM_003984	solute carrier family 13 (sodium-dependent dicarboxylate transporter), member 2	U26209	9058
1	F21	H300012899	CATTCAGAGACCATTTCCATCCAGTTTCGAGAGCCCAGGGGAATGCCAGTCTGTGGGAAT	-	-	-	-	-	-	-	-	-	-	-	-	-	-	AK091926	9058
1	F23	H300013754	CTATGCAATGTAGTGGGTTCTTTGTGAAAGAACAGCAATGAGCAAAGCCACAGGAACCTCCGCTGGGGTG	ENSG00000007237	ENST00000361018	E	I	GAS7	Growth-arrest-specific protein 7 (GAS-7). [Source:Uniprot/SWISSPROT;Acc:O60861]	17	ENSMUSG00000033066	ENSRNOG00000003492	0009653:morphogenesis	0030528:transcription regulator activity	-	NM_201432	growth arrest-specific 7	-	8522
1	H01	H200015342	TTGGGGCGATGGCCTTTGGAGATTGCGTGTGGTGTTCAGGACTGTTCCTTGGTGTTTGAGGGAAACTTT	ENSG00000007237	ENST00000361018,ENST00000323816	E	C	GAS7	Growth-arrest-specific protein 7 (GAS-7). [Source:Uniprot/SWISSPROT;Acc:O60861]	17	ENSMUSG00000033066	ENSRNOG00000003492	0009653:morphogenesis	0030528:transcription regulator activity	-	NM_201432,NM_003644,NM_201433	growth arrest-specific 7	AB007854	8522
1	H03	H300018801	AGGTGGAGAGGGTAGAGATGATCCGGCAGCACCTGTGCCAGTACACGCAGCTGCGGCATGAAACAGACAT	ENSG00000007237	ENST00000361018,ENST00000323816	E	C	GAS7	Growth-arrest-specific protein 7 (GAS-7). [Source:Uniprot/SWISSPROT;Acc:O60861]	17	ENSMUSG00000033066	ENSRNOG00000003492	0009653:morphogenesis	0030528:transcription regulator activity	-	NM_201432,NM_201433,NM_003644	growth arrest-specific 7	AB007854	8522
1	H05	H200005424	AGGCCCTAGGGGTCACATTTGCTCAGGAAGTGGGTATCAAATTGAGGTGGGGGTGTCAGAGGAGGCAAA	ENSG00000007255	ENST00000317470,ENST00000006275	E	C	NP_077013	-	19	-	ENSRNOG00000017468	-	-	-	NM_024108	hypothetical protein MGC2650	BM701569	79090
1	H07	H200000074	AGGGAGAGTTTGGAGCTGTCCTGCAGGGTGAGTACCTGGGGCAAAAGGTGGCCGTGAAGAATATCAAGT	ENSG00000007264	ENST00000315548,ENST00000310132,ENST00000348393	T	C	MATK	Megakaryocyte-associated tyrosine-protein kinase (EC 2.7.1.112) (Tyrosine-protein kinase CTK) (Protein kinase HYL) (Hematopoietic consensus tyrosine-lacking kinase). [Source:Uniprot/SWISSPROT;Acc:P42679]	19	ENSMUSG00000004933	ENSRNOG00000020431	0050794:regulation of cellular process	0005515:protein binding	0005625:soluble fraction	NM_139354,NM_139355,NM_002378	megakaryocyte-associated tyrosine kinase	BC000114	4145
1	H09	H300016103	GTCCCTCTCATGCAGGGACATTTCCCTGCTGAACGAAGAGAAGGCAGACCTCGGCGAGGGACCCGTGGTC	-	-	-	-	-	-	19	-	-	-	-	-	NM_002378	megakaryocyte-associated tyrosine kinase	-	4145
1	H11	H300014136	CTGTGGCAGGCCATTCCCAGCGTCCCCGACTGTGACCACTTGCTCAGTGTGCCTCTCACCTGCCTCAGTT	ENSG00000007264	ENST00000310132	E	I	MATK	Megakaryocyte-associated tyrosine-protein kinase (EC 2.7.1.112) (Tyrosine-protein kinase CTK) (Protein kinase HYL) (Hematopoietic consensus tyrosine-lacking kinase). [Source:Uniprot/SWISSPROT;Acc:P42679]	19	ENSMUSG00000004933	ENSRNOG00000020431	0050794:regulation of cellular process	0005515:protein binding	0005625:soluble fraction	NM_139355	megakaryocyte-associated tyrosine kinase	BC000114	4145
1	H13	H300013644	CGTATTCTCGGAGCCACCCAAGCCCTCCATCACCAGCAACAACTTCAATCCGGTGGAGAACAAAGATATT	ENSG00000007306	ENST00000006724	T	I	CEACAM7	Carcinoembryonic antigen-related cell adhesion molecule 7 precursor (Carcinoembryonic antigen CGM2). [Source:Uniprot/SWISSPROT;Acc:Q14002]	19	ENSMUSG00000054385	ENSRNOG00000020578	-	-	0016021:integral to membrane	NM_006890	carcinoembryonic antigen-related cell adhesion molecule 7	X98311	1087
1	H15	H300018392	GAATTATAGGATATGTAAAAAATATAAGTCAAGAAAATGCCCCAGGGCCCGCACACAACGGTCGAGAGAC	ENSG00000007306	ENST00000338196,ENST00000006724	E	C	CEACAM7	Carcinoembryonic antigen-related cell adhesion molecule 7 precursor (Carcinoembryonic antigen CGM2). [Source:Uniprot/SWISSPROT;Acc:Q14002]	19	ENSMUSG00000054385	ENSRNOG00000020578	-	-	0016021:integral to membrane	NM_006890	carcinoembryonic antigen-related cell adhesion molecule 7	X98311	1087
1	H17	H200010355	ACAGCCACCTATGAGGACATAGTGACGCTGCGGACAGGGGAAGTGAAGTGGTCTGTAGGTGAGCACCCA	ENSG00000007312	ENST00000349817,ENST00000006750,ENST00000356543	E	C	CD79B	B-cell antigen receptor complex associated protein beta-chain precursor (B-cell-specific glycoprotein B29) (Immunoglobulin- associated B29 protein) (IG-beta) (CD79b). [Source:Uniprot/SWISSPROT;Acc:P40259]	17	ENSMUSG00000040592	ENSRNOG00000011917	0007154:cell communication	0004871:signal transducer activity	0016021:integral to membrane	NM_021602,NM_000626	CD79B antigen (immunoglobulin-associated beta)	BC002975,M89957	974
1	H19	H300014974	GCAGAGCCCACGTTTCATAGCCAGGAAACGGGGCTTCACGGTGAAAATGCACTGCTACATGAACAGCGCC	ENSG00000007312	ENST00000006750,ENST00000356543	E	P	CD79B	B-cell antigen receptor complex associated protein beta-chain precursor (B-cell-specific glycoprotein B29) (Immunoglobulin- associated B29 protein) (IG-beta) (CD79b). [Source:Uniprot/SWISSPROT;Acc:P40259]	17	ENSMUSG00000040592	ENSRNOG00000011917	0007154:cell communication	0004871:signal transducer activity	0016021:integral to membrane	NM_000626	CD79B antigen (immunoglobulin-associated beta)	BC002975,M89957	974
1	H21	H200004755	TCCCACGCCAGGCCAGCAGGCGGGCTCCTTTGTACAGTTCTTACAATAAACCCTCCTTGGTGCCTCTGG	ENSG00000007314	ENST00000006839	E	I	SCN4A	Sodium channel protein type IV alpha subunit (Voltage-gated sodium channel alpha subunit Nav1.4) (Sodium channel protein, skeletal muscle alpha-subunit). [Source:Uniprot/SWISSPROT;Acc:P35499]	17	ENSMUSG00000001027	ENSRNOG00000012134	0006928:cell motility	0005244:voltage-gated ion channel activity	0016021:integral to membrane	NM_000334	sodium channel, voltage-gated, type IV, alpha	M81758	6329
1	H23	H300012132	ATGATTCCATACCCGTTAGAGAAAGGACATCTATTTTACCCTTATCCCAGCTGCACAGAGACGGCTGATA	ENSG00000007341	ENST00000343210,ENST00000361458,ENST00000358039,ENST00000342912,ENST00000361846	E	P	ST7L	suppression of tumorigenicity 7-like isoform 1; tumor suppressor ST7 like [Homo sapiens]. [Source:RefSeq;Acc:NM_017744]	1	ENSMUSG00000045576	ENSRNOG00000014002	-	-	-	NM_198328,NM_198327,NM_138729,NM_138727,NM_017744	suppression of tumorigenicity 7 like	AK000291,BX537988	54879
1	J01	H300021643	TCTATCCCTTTACCTTTGAGGTCAGGGACAGGGCATATTACTGACACCCCACTGGCTATTGCCCTATACC	ENSG00000007341	ENST00000361846,ENST00000360743,ENST00000361458,ENST00000358039,ENST00000342912	E	P	ST7L	suppression of tumorigenicity 7-like isoform 1; tumor suppressor ST7 like [Homo sapiens]. [Source:RefSeq;Acc:NM_017744]	1	ENSMUSG00000045576	ENSRNOG00000014002	-	-	-	NM_138728,NM_138727,NM_017744,NM_198328,NM_198327	suppression of tumorigenicity 7 like	AK000291,BX537988	54879
1	J03	H300018394	GTTGTGGTTCGTGGCGGGGCTGGGGCTGCTTTACGCCCTGAGGATCCCTTTGAGGCTGTGTGAGAATTTG	ENSG00000007341	ENST00000361846,ENST00000342912,ENST00000361458,ENST00000343210,ENST00000360743,ENST00000358039	E	C	ST7L	suppression of tumorigenicity 7-like isoform 1; tumor suppressor ST7 like [Homo sapiens]. [Source:RefSeq;Acc:NM_017744]	1	ENSMUSG00000045576	ENSRNOG00000014002	-	-	-	NM_138729,NM_198328,NM_138727,NM_198327,NM_138728,NM_017744	suppression of tumorigenicity 7 like	BX537988	54879
1	J05	H200011200	CCCTAGTTCGGAAATTCAAGCTAACTACTTACCCTTTAAACTGTCACTGCATATGCAAGTACCGCTCTA	ENSG00000007350	ENST00000217905	E	I	TKTL1	Transketolase-like 1 (EC 2.2.1.1) (Transketolase 2) (TK 2) (Transketolase related protein). [Source:Uniprot/SWISSPROT;Acc:P51854]	X	-	-	0006766:vitamin metabolism	0046872:metal ion binding	-	NM_012253	transketolase-like 1	BC025382	8277
1	J07	H300013021	CCAGAGACACCAAGCAATGGTGAAGGACCCCCTCCGCCCAATTCTCTATCCAACTAAATTTCCATGCCCA	-	-	-	-	-	-	-	-	-	-	-	-	-	-	-	-
1	J09	H300018821	TACACCCCCCCACATATGCAGACACACATGAACAGTCAGCCAATGGGCACCTCGGGCACCACTTCAACAG	ENSG00000007372	ENST00000335961,ENST00000241001,ENST00000346294	E	C	PAX6	Paired box protein Pax-6 (Oculorhombin) (Aniridia, type II protein). [Source:Uniprot/SWISSPROT;Acc:P26367]	11	ENSMUSG00000027168	ENSRNOG00000004410	0030154:cell differentiation	0030528:transcription regulator activity	0005622:intracellular	NM_000280,NM_001604	paired box gene 6 (aniridia, keratitis)	AK094249	5080
1	J11	H300011270	ACTTTAACTAGGGGCGCGCAGATGTGTGAGGCCTTTTATTGTGAGAGTGGACAGACATCCGAGATTTCAG	ENSG00000007372	ENST00000241001	E	I	PAX6	Paired box protein Pax-6 (Oculorhombin) (Aniridia, type II protein). [Source:Uniprot/SWISSPROT;Acc:P26367]	11	ENSMUSG00000027168	ENSRNOG00000004410	0030154:cell differentiation	0030528:transcription regulator activity	0005622:intracellular	NM_000280,NM_001604	paired box gene 6 (aniridia, keratitis)	-	5080
1	J13	H200011137	TCCTGGAACAGCTTCCGGCTCTCAAGCGTCACCCCAGGGGCGTCAGTTTTACGGACTCAAGGTCACCTC	ENSG00000007376	ENST00000007264	E	I	C16orf40	ribosomal large subunit pseudouridine synthase C like [Homo sapiens]. [Source:RefSeq;Acc:NM_058192]	16	ENSMUSG00000041199	ENSRNOG00000023639	0008152:metabolism	0016787:hydrolase activity	-	NM_058192	chromosome 16 open reading frame 40	CR604984	113000
1	J15	H200010169	AAGACCCTCATGAGTGGCCAGAAGACATCACCAAGTGGCCGATCTGCACCAAAAACAGCGCTGGGAACC	ENSG00000007384	ENST00000262316	T	I	RHBDF1	rhomboid family 1; epidermal growth factor receptor, related sequence; chromosome 16 open reading frame 8 [Homo sapiens]. [Source:RefSeq;Acc:NM_022450]	16	ENSMUSG00000020282	ENSRNOG00000020594	-	0046872:metal ion binding	-	NM_022450	rhomboid family 1 (Drosophila)	-	64285
1	J17	H200002612	AATGACCGTCGCCTGGCAGACCACTTCGGTGGCAAGTTACACTTGGGGTTCATTCAGATCCGAGAGAAG	ENSG00000007392	ENST00000293872,ENST00000337351	E	C	LUC7L	Putative RNA-binding protein Luc7-like 1 (SR+89) (Putative SR protein LUC7B1). [Source:Uniprot/SWISSPROT;Acc:Q9NQ29]	16	ENSMUSG00000024188	ENSRNOG00000020488	-	-	-	NM_201412,NM_018032	LUC7-like (S. cerevisiae)	AK001093,BC065198	55692
1	J19	H300018285	TTTGAGGTGAAAGGGGGGACCCTACCCTCAGAACATGAGGGAATAATATTTACGTGGCTCACAAAGACCA	-	-	-	-	-	-	-	-	-	-	-	-	-	-	-	-
1	J21	H300022348	GAATGTACCAAAATCCACGACTTGGCCCTCCGAGCAGATTATGAGATTGCAAGTAAAGAAAGAGACCTGT	ENSG00000007392	ENST00000337351,ENST00000293872	E	C	LUC7L	Putative RNA-binding protein Luc7-like 1 (SR+89) (Putative SR protein LUC7B1). [Source:Uniprot/SWISSPROT;Acc:Q9NQ29]	16	ENSMUSG00000024188	ENSRNOG00000020488	-	-	-	NM_018032,NM_201412	LUC7-like (S. cerevisiae)	BC065198,AK001093	55692
1	J23	H300018358	TTTTTAATGGCTATCTAACACTCCATATGTGGTGGGCAAGTCTGGTTGGCCTCCGGGGGGTTTCCAGGTA	ENSG00000007392	ENST00000337351	E	I	LUC7L	Putative RNA-binding protein Luc7-like 1 (SR+89) (Putative SR protein LUC7B1). [Source:Uniprot/SWISSPROT;Acc:Q9NQ29]	16	ENSMUSG00000024188	ENSRNOG00000020488	-	-	-	NM_018032	LUC7-like (S. cerevisiae)	-	55692
1	L01	H200012684	AAACAATCCCCATCAGGTAGCTGTCTAACCCCCAGCTGGGTCTAATCCTTCTCATTACCCACCCGACCT	ENSG00000007402	ENST00000360963,ENST00000266039	E	C	CACNA2D2	calcium channel, voltage-dependent, alpha 2/delta subunit 2; alpha 2 delta calcium channel subunit [Homo sapiens]. [Source:RefSeq;Acc:NM_006030]	3	ENSMUSG00000010066	ENSRNOG00000015835	-	-	0016020:membrane	NM_006030,NM_001005505	calcium channel, voltage-dependent, alpha 2/delta subunit 2	AF040709	9254
1	L03	H200013132	CCGCAAAGAGCCGAGGCTGCCAGGCCCATTTATGTCCCTCATGTCTCTAGATTTTCTCGTCACCCAGCC	ENSG00000007516	ENST00000324385	E	I	BAIAP3	BAI1-associated protein 3 (BAP3). [Source:Uniprot/SWISSPROT;Acc:O94812]	16	ENSMUSG00000047507	ENSRNOG00000017893	0046903:secretion	0005488:binding	-	NM_003933	BAI1-associated protein 3	AL834321	8938
1	L05	H300007085	GGGCCCCGGCTGAGGTTTGGAAAGGAATCAAGAAACGGCAGAGAGACTGAGGGTTGCAGACACATATATT	ENSG00000007520	ENST00000007390	E	I	NP_001001410	-	16	ENSMUSG00000015126	ENSRNOG00000017858	-	-	-	NM_001001410	hypothetical protein MGC24381	-	115939
1	L07	H300016253	GTGGGAGGTGAGCAGAACCACCTCCAGCACCTGCTTGATTCCCAGGCCTCGATCCCCTCTGCATGTGAGG	-	-	-	-	-	-	-	-	-	-	-	-	-	-	-	-
1	L09	H200019749	CACCAAAGCCCCGTCTCTTCCATTAGGAGCTTGTCTTCCTGCTGGGGGTGGTACCTGACTCTTTGGCCC	-	-	-	-	-	-	-	-	-	-	-	-	-	-	BC010094	9091
1	L11	H300021657	GTTTATTTGCGGATGTTCCCTGGAGAGGTCGCTTTGTGAAGAAACCATCAGCAGGCTGTGAGCATCGCCA	ENSG00000007541	ENST00000321878,ENST00000026218	E	C	PIGQ	Phosphatidylinositol N-acetylglucosaminyltransferase subunit Q (EC 2.4.1.198) (Phosphatidylinositol-glycan biosynthesis, class Q protein) (PIG-Q) (N-acetylglucosamyl transferase component GPI1). [Source:Uniprot/SWISSPROT;Acc:Q9BRB3]	16	ENSMUSG00000025728	ENSRNOG00000020140	-	-	-	NM_004204,NM_148920	phosphatidylinositol glycan, class Q	AB003723	9091
1	L13	H200008020	AGAAGAGTTCCTGCGCATGCAAGCCCTGCTGTGTGGCTGTCGTTTACATTTGGGAGGTGTCCTGTATGT	ENSG00000007545	ENST00000248098	E	I	C16orf34	Crm, cramped-like; Crm (Cramped Drosophila)-like [Homo sapiens]. [Source:RefSeq;Acc:NM_020825]	16	ENSMUSG00000038002	ENSRNOG00000016471	-	0005488:binding	0005622:intracellular	NM_144570	chromosome 16 open reading frame 34	AK023154	90861
1	L15	H300014259	CTTGGCACACCCAAACAAACCCAAGTCAAGGTCCTCGGCTGGTTACCTGTGGAGATTGTCAGCACTTGAC	-	-	-	-	-	-	-	-	-	-	-	-	-	-	-	-
1	L17	H300018395	CCTGAACCCACCTGGAGGGAAGACCAGCGACATTTTTGGGTCTCCGGTCACTGCCACTTCACGCTTGGCA	ENSG00000007545	ENST00000248098	E	I	C16orf34	Crm, cramped-like; Crm (Cramped Drosophila)-like [Homo sapiens]. [Source:RefSeq;Acc:NM_020825]	16	ENSMUSG00000038002	ENSRNOG00000016471	-	0005488:binding	0005622:intracellular	NM_144570	chromosome 16 open reading frame 34	AK023154	90861
1	L19	H300006747	GGAGGAAGGTGGGAAGCAGATGACTGAGGAAGGGATGGACTAAGCTAATCCCCTTTTGGTGGTGTTTCTT	ENSG00000007565	ENST00000266000	E	I	DAXX	Death domain-associated protein 6 (Daxx) (hDaxx) (Fas death domain- associated protein) (ETS1 associated protein 1) (EAP1). [Source:Uniprot/SWISSPROT;Acc:Q9UER7]	6	ENSMUSG00000002307	ENSRNOG00000000477	0016265:death	-	0005622:intracellular	NM_001350	death-associated protein 6	AB015051	1616
1	L21	H300002563	ATTCTAAGCTGCCAAACCCTGTGGAATATGAGACCGGCAAACTCTGTAGCTAATGGGCGGCCCACTTCAG	ENSG00000198797	ENST00000361467,ENST00000361539	E	C	NP_066988	BMP/retinoic acid-inducible neural-specific protein 2; DBCCR1-like2 [Homo sapiens]. [Source:RefSeq;Acc:NM_021165]	1	ENSMUSG00000004031	ENSRNOG00000005592	-	-	-	NM_021165	hypothetical protein from clone 24828	AB161694,AB051534,AL035289	57795
1	L23	H300009895	TTCCCCAACTGGGGGTGGACAGCTGTCTCCTGGGGTGGGTTGGTATTAAAGAGGAAAGCGATTTTTTGGA	ENSG00000007816	ENST00000266008	E	I	C6orf11	WD-repeat protein BING4. [Source:Uniprot/SWISSPROT;Acc:O15213]	6	ENSMUSG00000024312	ENSRNOG00000000472	-	-	-	NM_005452	chromosome 6 open reading frame 11	AF447870	9277
1	N01	H200014966	GTCCTCACTGTTTGCATATCGCTCAGGCCACCTCCAAACCCCACCTAGGTTTTATAATGTATATTATAT	ENSG00000007866	ENST00000357281,ENST00000338863	E	P	TEAD3	Transcriptional enhancer factor TEF-5 (TEA domain family member 3) (TEAD-3) (DTEF-1). [Source:Uniprot/SWISSPROT;Acc:Q99594]	6	ENSMUSG00000002249	ENSRNOG00000000506	0050874:organismal physiological process	0003702:RNA polymerase II transcription factor activity	0005622:intracellular	NM_003214	TEA domain family member 3	BC027877	7005
1	N03	H300002369	ATGATCCCCAGAAGGACAAGCGCTTCTCGGGCACCGTCAGGCTTAAGTCCACTCCCCGCCCTAAGTTCTC	ENSG00000198755	ENST00000361957	T	I	RPL10A	ribosomal protein L10a; 60S ribosomal protein L10a [Homo sapiens]. [Source:RefSeq;Acc:NM_007104]	6	ENSMUSG00000061631	ENSRNOG00000000505	-	0005198:structural molecule activity	-	NM_007104	ribosomal protein L10a	BQ057538	4736
1	N05	H200010346	AGTAATTGCCAAAGCTGCTCTAGCCTTGAGGAGTGTGAGAATCAAAACTCTCCTACACTTCCATTAACT	ENSG00000007908	ENST00000333360	E	I	SELE	E-selectin precursor (Endothelial leukocyte adhesion molecule 1) (ELAM-1) (Leukocyte-endothelial cell adhesion molecule 2) (LECAM2) (CD62E antigen). [Source:Uniprot/SWISSPROT;Acc:P16581]	1	ENSMUSG00000026582	ENSRNOG00000002723	0007154:cell communication	0030246:carbohydrate binding	0016021:integral to membrane	NM_000450	selectin E (endothelial adhesion molecule 1)	M30640	6401
1	N07	H300021784	TCTCCAGGCACAGCGTTTTGGGTGCAGCTGTCAGCGTTGGAGTTCCACAGGGTGTTTCTCTCAAAGTCAA	ENSG00000007923	ENST00000294401,ENST00000234490	E	P	DNAJC11	DnaJ (Hsp40) homolog, subfamily C, member 11 [Homo sapiens]. [Source:RefSeq;Acc:NM_018198]	1	ENSMUSG00000039768	ENSRNOG00000008802	-	-	-	NM_018198	DnaJ (Hsp40) homolog, subfamily C, member 11	AF306695,AK001599	55735
1	N09	H300018920	TCCGGAGCCTTCCTTCAGACCCTTCCTCCACGTGCCCACTTGGGATGCAGAATGCAGCGGAGCTAGGACC	ENSG00000007923	ENST00000294401,ENST00000349363,ENST00000234490	E	C	DNAJC11	DnaJ (Hsp40) homolog, subfamily C, member 11 [Homo sapiens]. [Source:RefSeq;Acc:NM_018198]	1	ENSMUSG00000039768	ENSRNOG00000008802	-	-	-	NM_018198	DnaJ (Hsp40) homolog, subfamily C, member 11	AF306695,AK001599	55735
1	N11	H300018359	TTTTTATTGGGTCAACAAATCCCACCCACGCATTAATGATCCCTAGAAAGGGAGCTCCCACCGGTGGCCA	-	-	-	-	-	-	-	-	-	-	-	-	-	-	-	-
1	N13	H200006800	GGGACCGGTCGTTGAAACCCATGCAGACACGAGTGGTCGGGAGACTTCAGAAGCCTTGCTTCTTTTTCC	ENSG00000007933	ENST00000008553	E	I	FMO3	Dimethylaniline monooxygenase [N-oxide-forming] 3 (EC 1.14.13.8) (Hepatic flavin-containing monooxygenase 3) (FMO 3) (Dimethylaniline oxidase 3) (FMO form 2) (FMO II). [Source:Uniprot/SWISSPROT;Acc:P31513]	1	ENSMUSG00000026691	ENSRNOG00000003620	0008152:metabolism	0015036:disulfide oxidoreductase activity	0042598:vesicular fraction	NM_001002294,NM_006894	flavin containing monooxygenase 3	M83772	2328
1	N15	H300017644	TGGGCTAGCCCCTTACAGGCTTAAACTTAGAGTCAAGTTCTTCGTGGAGCCTCATCTCATCTTACAGGAG	ENSG00000007944	ENST00000349606,ENST00000356840	E	P	MYLIP	myosin regulatory light chain interacting protein; band 4.1 superfamily member BZF1 [Homo sapiens]. [Source:RefSeq;Acc:NM_013262]	6	ENSMUSG00000038175	ENSRNOG00000017579	0008152:metabolism	0046872:metal ion binding	0016020:membrane	NM_013262	myosin regulatory light chain interacting protein	-	29116
1	N17	H200002872	TGGAAGCTGGTCAGCTAGCAGGTTTTCTGGGATGTCGGGAGACCTAGATGACCTTATCGGGTGCAATAC	ENSG00000007944	ENST00000349606,ENST00000356840	E	P	MYLIP	myosin regulatory light chain interacting protein; band 4.1 superfamily member BZF1 [Homo sapiens]. [Source:RefSeq;Acc:NM_013262]	6	ENSMUSG00000038175	ENSRNOG00000017579	0008152:metabolism	0046872:metal ion binding	0016020:membrane	NM_013262	myosin regulatory light chain interacting protein	AF212221	29116
1	N19	H300018404	CTGAGAAAGCAATTGGATCACAACCTCACCTTCCACAAGCTGGTGGCCTATATGATCTGCCTACATACAG	ENSG00000007952	ENST00000217885,ENST00000217884	E	C	NOX1	NADPH oxidase homolog 1 (NOX-1) (NOH-1) (NADH/NADPH mitogenic oxidase subunit P65-MOX) (Mitogenic oxidase 1) (MOX1). [Source:Uniprot/SWISSPROT;Acc:Q9Y5S8]	X	ENSMUSG00000031257	-	0006811:ion transport	0005215:transporter activity	0016021:integral to membrane	NM_013955,NM_013954,NM_007052	NADPH oxidase 1	AF127763	27035
1	N21	H300010933	ACAGGAGATGGAGGAATTAGGCAAAGTGGGTTTTCTAAACTACCGTCTCTTCCTCACCGGATGGGACAGC	ENSG00000007952	ENST00000217884	E	I	NOX1	NADPH oxidase homolog 1 (NOX-1) (NOH-1) (NADH/NADPH mitogenic oxidase subunit P65-MOX) (Mitogenic oxidase 1) (MOX1). [Source:Uniprot/SWISSPROT;Acc:Q9Y5S8]	X	ENSMUSG00000031257	-	0006811:ion transport	0005215:transporter activity	0016021:integral to membrane	NM_007052	NADPH oxidase 1	AF127763	27035
1	N23	H200012309	TTGGCAACTTTAAGGAGCAGACAGTGATTGCCGTCAAGGCCCCTCCGCAGACGAGACTGGAAGTGCCCG	ENSG00000007968	ENST00000008952,ENST00000361729	E	C	E2F2	Transcription factor E2F2 (E2F-2). [Source:Uniprot/SWISSPROT;Acc:Q14209]	1	ENSMUSG00000018983	-	0006352:transcription initiation	0005515:protein binding	0005654:nucleoplasm	NM_004091	E2F transcription factor 2	BC053676,L22846	1870
1	P01	H200006187	GGATCTGCATAGTGACCAAAGAGGGCATCAGGGAGGAAACTGTTTCCTTAAGGAAGGACTGATCTGTGT	ENSG00000008018	ENST00000262193	E	I	PSMB1	Proteasome subunit beta type 1 (EC 3.4.25.1) (Proteasome component C5) (Macropain subunit C5) (Multicatalytic endopeptidase complex subunit C5) (Proteasome gamma chain). [Source:Uniprot/SWISSPROT;Acc:P20618]	6	ENSMUSG00000014769	ENSRNOG00000001488	0019538:protein metabolism	0003824:catalytic activity	0005839:proteasome core complex (sensu Eukarya)	NM_002793	proteasome (prosome, macropain) subunit, beta type, 1	D00761,AK125435	5689
1	P03	H200015298	GCCGCTCATTGGTGACCACCAGGATGAAGACAAACAGCTCATCGTAGAGCTCGTGGTCAACAAGATGGC	ENSG00000008056	ENST00000263237,ENST00000340666	E	C	SYN1	Synapsin I (Brain protein 4.1). [Source:Uniprot/SWISSPROT;Acc:P17600]	X	ENSMUSG00000037217	ENSRNOG00000026011	0046903:secretion	0005215:transporter activity	0045202:synapse	NM_006950,NM_133499	synapsin I	BC048799	6853
1	P05	H200004475	TAGCTACCCATATTGCACTGAGCTTGCCAGTGGTGACTGCCAGGAACGTCCTATGATCCACTTTGTTGG	ENSG00000008083	ENST00000341776,ENST00000340470	E	C	JARID2	Jumonji protein (Jumonji/ARID domain-containing protein 2). [Source:Uniprot/SWISSPROT;Acc:Q92833]	6	ENSMUSG00000038518	-	0009653:morphogenesis	0005488:binding	0005622:intracellular	NM_004973	Jumonji, AT rich interactive domain 2	-	3720
1	P07	H300017777	TGTGATGGCAGAAGACAGAGACACCATTCTGGACCCCAAGATAGACGCTTCATGTTAAGGACGACAGAAC	ENSG00000008086	ENST00000262697	E	I	CDKL5	Serine/threonine-protein kinase 9 (EC 2.7.1.37) (Cyclin-dependent kinase-like 5). [Source:Uniprot/SWISSPROT;Acc:O76039]	X	ENSMUSG00000031292	ENSRNOG00000003742	0043170:macromolecule metabolism	0005488:binding	-	NM_003159	cyclin-dependent kinase-like 5	BC036091,Y15057	6792
1	P09	H300013997	CTGCCTCCCGGGCCCCAAGCTTCATTCCACTGCCCTCTGAATATTTTCCAGGAGAATACTTCTGCTGTGG	-	-	-	-	-	-	-	-	-	-	-	-	-	-	-	-
1	P11	H200005016	GCTTTCAGCTGCCCAACCCAGCAATCCGGGTTCTCTTTCTTCGTGAGACACGTTATGAGGGAAGCCCTG	ENSG00000008086	ENST00000262697	T	I	CDKL5	Serine/threonine-protein kinase 9 (EC 2.7.1.37) (Cyclin-dependent kinase-like 5). [Source:Uniprot/SWISSPROT;Acc:O76039]	X	ENSMUSG00000031292	ENSRNOG00000003742	0043170:macromolecule metabolism	0005488:binding	-	NM_003159	cyclin-dependent kinase-like 5	BC036091,Y15057	6792
1	P13	H200014840	ACACTCCTCAAAAAGGCCAACAAAAAACAGAACTTCAAGTCGGAGGTCATGGTACCAGTTAAAGCCAGT	ENSG00000008118	ENST00000009105,ENST00000361322	T	C	CAMK1G	calcium/calmodulin-dependent protein kinase IG [Homo sapiens]. [Source:RefSeq;Acc:NM_020439]	1	ENSMUSG00000016179	ENSRNOG00000006470	0043170:macromolecule metabolism	0005488:binding	-	NM_020439	calcium/calmodulin-dependent protein kinase IG	AK095713	57172
1	P15	H300021649	AGGCGCACCTGAGCATCATCGCCAACGCCGTCAATGAGGGCACCTACACCTGCGTGGTGC	ENSG00000189409,ENSG00000008125	ENST00000338575,ENST00000234610,ENST00000344194,ENST00000009120	E	M	O75894	Metalloprotease isoform C (Fragment). [Source:Uniprot/SPTREMBL;Acc:O75894]	1_NT_077964	ENSMUSG00000029061	ENSRNOG00000017477	0019538:protein metabolism	0008237:metallopeptidase activity	0005578:extracellular matrix	NM_006983,NM_004659	matrix metalloproteinase 23B	AB010962,AF056200	8510
1	P17	H300018406	TCCACTTCGACGACAGCGAGTACTGGGTCCTGGGCCCCACGCGCTACAGCTGGAAGAAAG	ENSG00000196494,ENSG00000189409,ENSG00000008125	ENST00000356026,ENST00000338575,ENST00000234610,ENST00000344194,ENST00000009120	E	M	MMP23A	matrix metalloproteinase 23A; matrix metalloproteinase 21; matrix metalloproteinase in the female reproductive tract; femalysin [Homo sapiens]. [Source:RefSeq;Acc:NM_004659]	1_NT_077964	ENSMUSG00000029061	ENSRNOG00000017477	0007275:development	0046872:metal ion binding	0005578:extracellular matrix	NM_006983,NM_004659	matrix metalloproteinase 23B	AB010962,AF056200	8510
1	P19	H300017480	TGCTGACCACCTACTCCTGGCGAGTCCGTGTGCGGGGCTGAGCCCGGCTGATAAAGCACTTTCTCTCTGA	ENSG00000189409,ENSG00000008125	ENST00000344194,ENST00000009120	E	M	O75894	Metalloprotease isoform C (Fragment). [Source:Uniprot/SPTREMBL;Acc:O75894]	1_NT_077964	ENSMUSG00000029061	ENSRNOG00000017477	0019538:protein metabolism	0008237:metallopeptidase activity	0005578:extracellular matrix	NM_004659,NM_006983	matrix metalloproteinase 23A	AF056200,AB010962	8511
1	P21	H300018018	TTCGCGGGCACTGGCCTTCCTGAACACCTCTCCTGGCGTCTTAGGAATACTCCACGGCCGTGGACATGTG	ENSG00000189229,ENSG00000008128	ENST00000361348,ENST00000356200	E	M	CDC2L1	cell division cycle 2-like 2 isoform 1; cell division cycle 2-like 3; p58GTA protein kinase; PITSLRE protein kinase beta; galactosyltransferase associated protein kinase; PITSLRE B [Homo sapiens]. [Source:RefSeq;Acc:NM_024011]	1_NT_077964	ENSMUSG00000029062	ENSRNOG00000017213	0043170:macromolecule metabolism	0005488:binding	-	-	-	-	-
1	P23	H300021840	ACCCCTACAACAACCTCCGCAAGCGCTTCGGGGCTCTGCTCTCAGACCAGGGCTTCGACCTCATGAACAA	ENSG00000189229,ENSG00000008128	ENST00000356937,ENST00000317673,ENST00000341832,ENST00000357760,ENST00000337061,ENST00000340677,ENST00000358779,ENST00000357962,ENST00000356200,ENST00000341028	E	M	CDC2L1	cell division cycle 2-like 2 isoform 1; cell division cycle 2-like 3; p58GTA protein kinase; PITSLRE protein kinase beta; galactosyltransferase associated protein kinase; PITSLRE B [Homo sapiens]. [Source:RefSeq;Acc:NM_024011]	1_NT_077964	ENSMUSG00000029062	ENSRNOG00000017213	0043170:macromolecule metabolism	0005488:binding	-	NM_033487,NM_033486,NM_033531,NM_033492,NM_033488,NM_033527,NM_033489,NM_033529,NM_033493,NM_001787,NM_024011,NM_033528,NM_033490,NM_033534,NM_033532,NM_033537,NM_033536	cell division cycle 2-like 1 (PITSLRE proteins)	AK000081,AF067516,AF067519	984
2	A01	-	-	-	-	-	-	-	-	-	-	-	-	-	-	-	-	-	-
2	A03	H300011072	ACCGCGCCCAGCCTCCATATCCATTCTTGGGAACACTTGTTGCTTAGCTGAAGCGGAGCCCGCATCCTGC	-	-	-	-	-	-	-	-	-	-	-	-	-	-	-	-
2	A05	H300012933	CCAAACGCTGTCTGGAGCCAACGTCTGCCAGGCTGAACCTCAAGTGTGCGGGACTGAACCCGAGGAAATA	-	-	-	-	-	-	-	-	-	-	-	-	-	-	-	-
2	A07	H300021650	TCGAGAAGAACAGGATAAAGCTCGCCGGGAATGGGAAAGACAGAAGAGAAGGGAAATGGCAAGGGAGCAT	ENSG00000008128,ENSG00000189229	ENST00000337061,ENST00000341028,ENST00000358779,ENST00000317673,ENST00000357760,ENST00000341832	E	M	CDC2L1	PITSLRE serine/threonine-protein kinase CDC2L2 (EC 2.7.1.37) (Galactosyltransferase associated protein kinase p58/GTA) (Cell division cycle 2-like 2) (CDK11). [Source:Uniprot/SWISSPROT;Acc:Q9UQ88]	1	ENSMUSG00000029062	ENSRNOG00000017213	0006396:RNA processing	0005488:binding	0005622:intracellular	NM_033527,NM_033490,NM_033492,NM_033529,NM_033493,NM_033537,NM_033536,NM_001787,NM_033487,NM_024011,NM_033534,NM_033486,NM_033488,NM_033489,NM_033532,NM_033531,NM_033528	cell division cycle 2-like 2 (PITSLRE proteins)	AF067519,AF067516,AK000081	985
2	A09	H300011204	ACTCCTTTGTCACTCGCATCTCAGCTGCTGCCTTCACCAGCCGTCAGTCACTCGGGCCAG	ENSG00000189301,ENSG00000008130	ENST00000344463,ENST00000246422	E	M	PPNK_HUMAN	Putative inorganic polyphosphate/ATP-NAD kinase (EC 2.7.1.23) (Poly(P)/ATP NAD kinase). [Source:Uniprot/SWISSPROT;Acc:O95544]	1_NT_077964	ENSMUSG00000029063	ENSRNOG00000016936	0009199:ribonucleoside triphosphate metabolism	0016740:transferase activity	0005737:cytoplasm	-	-	AF250320	65220
2	A11	H200015216	ACATTTATGTTCTGCAAGACGCTGTCCTCAGGGACCATTAGGGGACCATTCTGTTCAGTGCGATCCTGA	ENSG00000189301,ENSG00000008130	ENST00000344463,ENST00000246422,ENST00000341426,ENST00000160596	E	M	PPNK_HUMAN	Putative inorganic polyphosphate/ATP-NAD kinase (EC 2.7.1.23) (Poly(P)/ATP NAD kinase). [Source:Uniprot/SWISSPROT;Acc:O95544]	1_NT_077964	ENSMUSG00000029063	ENSRNOG00000016936	0009199:ribonucleoside triphosphate metabolism	0016740:transferase activity	0005737:cytoplasm	NM_023018	NAD kinase	BX647173,AF250320	65220
2	A13	H200006124	TGGAGATTGGCATGCCATTGAAACTAAGAGCTCTCAAGTCAAGGAAGCTGGGCTGGGCAGTATCCCCCG	ENSG00000196878	ENST00000355160,ENST00000356082	E	C	LAMB3	Laminin beta-3 chain precursor (Laminin 5 beta 3) (Laminin B1k chain) (Kalinin B1 chain). [Source:Uniprot/SWISSPROT;Acc:Q13751]	1	ENSMUSG00000026639	ENSRNOG00000006025	0007275:development	0005515:protein binding	0005610:laminin-5	NM_000228	laminin, beta 3	BC075838	3914
2	A15	H200013798	GGAGGGATGCTGTGCACACTGTGGAAGGCTATCATTGACTTTCGAAACAAACAGACTTGACTGTTGCTC	ENSG00000197442	ENST00000355845,ENST00000359015	E	C	MAP3K5	Mitogen-activated protein kinase kinase kinase 5 (EC 2.7.1.-) (MAPK/ERK kinase kinase 5) (MEK kinase 5) (MEKK 5) (Apoptosis signal- regulating kinase 1) (ASK-1). [Source:Uniprot/SWISSPROT;Acc:Q99683]	6	ENSMUSG00000020001	ENSRNOG00000012554	0042981:regulation of apoptosis	0005488:binding	-	NM_005923	mitogen-activated protein kinase kinase kinase 5	U67156	4217
2	A17	H200004220	AAAATCGGTTTGAATTTACCCGCGGGCAGGCGCAAAGCAGCAAATGTCACGTTACTCACCTCCCTGGTG	ENSG00000008196	ENST00000263046,ENST00000344788	E	C	TFAP2B	Transcription factor AP-2 beta (AP2-beta) (Activating enhancer-binding protein 2 beta). [Source:Uniprot/SWISSPROT;Acc:Q92481]	6	ENSMUSG00000025927	ENSRNOG00000011823	0007275:development	0005515:protein binding	0005622:intracellular	NM_003221	transcription factor AP-2 beta (activating enhancer binding protein 2 beta)	BC037225,X95694	7021
2	A19	H200015945	GAAAAACACACTACTCACAAGAACGGCGGAGCGGCGGATTCTGGCCAAGGACATGCCAACTCGGAGAAA	ENSG00000008197	ENST00000008391	E	I	TFAP2BL1	transcription factor AP-2 beta-like 1; AP-2 like; activating enhancer binding protein 2 beta-like 1; transcription factor AP-2 beta (activating enhancer-binding protein 2 beta)-like 1 [Homo sapiens]. [Source:RefSeq;Acc:NM_172238]	6	ENSMUSG00000042596	ENSRNOG00000011642	0006351:transcription, DNA-dependent	0030528:transcription regulator activity	0005622:intracellular	NM_172238	transcription factor AP-2 delta (activating enhancer binding protein 2 delta)	AY028376	83741
2	A21	H300018407	GCATCGCCTGCAGGACTTTGCGGTGGGACCCCTGAAACTGGACCTGCATAGCTACGTGAGGCCTGCACAG	ENSG00000008226	ENST00000337506,ENST00000308059,ENST00000346219,ENST00000361358,ENST00000337335	E	C	DLEC1	deleted in lung and esophageal cancer 1 isoform DLEC1-S1; deleted in lung cancer 1 [Homo sapiens]. [Source:RefSeq;Acc:NM_007335]	3	ENSMUSG00000038060	-	0050794:regulation of cellular process	-	-	NM_007338,NM_005106,NM_007336,NM_007335,NM_007337	deleted in lung and esophageal cancer 1	AB020522,AL137706	9940
2	A23	H300021651	GCTGGAGAAAAAACATTGCCCAGGGATTAGGAGCAGCTCTTCAGCACAAAGACACAGACTTGGGGACCTG	ENSG00000008226	ENST00000308059,ENST00000346219,ENST00000361358,ENST00000337335,ENST00000337506	E	C	DLEC1	deleted in lung and esophageal cancer 1 isoform DLEC1-S1; deleted in lung cancer 1 [Homo sapiens]. [Source:RefSeq;Acc:NM_007335]	3	ENSMUSG00000038060	-	0050794:regulation of cellular process	-	-	NM_007338,NM_005106,NM_007336,NM_007335,NM_007337	deleted in lung and esophageal cancer 1	AB020522,AL137706	9940
2	C01	H300021771	TTTCCCCAAAGAGCCTAGGAAAGGCAGAGCAGACCTTCATCATCATGTGCGACAACTGCCAGATAAAGGA	ENSG00000008226	ENST00000308059,ENST00000346219,ENST00000361358	E	P	DLEC1	deleted in lung and esophageal cancer 1 isoform DLEC1-S1; deleted in lung cancer 1 [Homo sapiens]. [Source:RefSeq;Acc:NM_007335]	3	ENSMUSG00000038060	-	0050794:regulation of cellular process	-	-	NM_007338,NM_005106,NM_007336,NM_007337	deleted in lung and esophageal cancer 1	AB020522	9940
2	C03	H300020947	CAAAGGGCAGGTCATCAAGGCCTGTAAGACTGAGGCCGACGGCCGCGTGGTAGAGGGGAACCATGTGGTG	ENSG00000008256	ENST00000350796	E	I	PSCD3	Cytohesin 3 (ARF nucleotide-binding site opener 3) (ARNO3 protein) (General receptor of phosphoinositides 1) (Grp1). [Source:Uniprot/SWISSPROT;Acc:O43739]	7	ENSMUSG00000018001	ENSRNOG00000001065	0008151:cell growth and/or maintenance	0004871:signal transducer activity	0016020:membrane	NM_004227	pleckstrin homology, Sec7 and coiled-coil domains 3	BC028717,AJ223957,BC008191	9265
2	C05	H200001553	GGAAATCGCCTAGCTCCAGGCTGTGTTAGGACAGTATTAGCATGAAGGCTGTGCGACCATCATGCCTGC	ENSG00000008256	ENST00000350796	E	I	PSCD3	Cytohesin 3 (ARF nucleotide-binding site opener 3) (ARNO3 protein) (General receptor of phosphoinositides 1) (Grp1). [Source:Uniprot/SWISSPROT;Acc:O43739]	7	ENSMUSG00000018001	ENSRNOG00000001065	0008151:cell growth and/or maintenance	0004871:signal transducer activity	0016020:membrane	NM_004227	pleckstrin homology, Sec7 and coiled-coil domains 3	BC008191,BC028717	9265
2	C07	H200007286	TGCCTCCACTTCCTGATGAGGACAAGAAAGTGAACCGACAAAGTGCCAGGCTATGGGAGACATCCATTT	ENSG00000008277	ENST00000315984,ENST00000265727	T	C	ADAM22	ADAM 22 precursor (A disintegrin and metalloproteinase domain 22) (Metalloproteinase-like, disintegrin-like, and cysteine-rich protein 2) (Metalloproteinase-disintegrin ADAM22-3). [Source:Uniprot/SWISSPROT;Acc:Q9P0K1]	7	ENSMUSG00000040537	ENSRNOG00000022416	0050794:regulation of cellular process	0004871:signal transducer activity	0016021:integral to membrane	NM_016351,NM_021722,NM_021723	a disintegrin and metalloproteinase domain 22	AF073291	53616
2	C09	H200006804	GATATGATCTGTTATGCTAGTGGTTTAATAGGCTTGCTATGTAAGTAGAACGTGGCTCAACTAGATATC	ENSG00000008282	ENST00000011473	E	I	SYPL	Pantophysin (Synaptophysin-like protein). [Source:Uniprot/SWISSPROT;Acc:Q16563]	7	ENSMUSG00000020570	ENSRNOG00000009856	0050879:organismal movement	0005215:transporter activity	0030135:coated vesicle	NM_006754,NM_182715	synaptophysin-like protein	X68194	6856
2	C11	H300014278	CTTTCCTTGCACCCTCACCGCATATGGAACTCCTGGCGTCGTGTCCCAGGTCACGCCTGT	-	-	-	-	-	-	-	-	-	-	-	-	-	-	-	-
2	C13	H300018802	TGTTCCCCGGAGCTTCATTCTCCCTGCGGAGCCGCTACCGCCCACAGCACATCTTCTTTGGTGCTACCAT	ENSG00000008283	ENST00000360793,ENST00000337011	E	C	CYB561	Cytochrome b561 (Cytochrome b-561). [Source:Uniprot/SWISSPROT;Acc:P49447]	17	ENSMUSG00000019590	ENSRNOG00000007433	0006118:electron transport	0003824:catalytic activity	0016021:integral to membrane	NM_001915	cytochrome b-561	AK095244	1534
2	C15	H300017909	TTAGACTGTACACTCTTCAGGGGTAGGGGTGCCGTCAGTTCTTCAATCAGCTGGCACACACTTGTATAGT	ENSG00000008283	ENST00000360793	E	I	CYB561	Cytochrome b561 (Cytochrome b-561). [Source:Uniprot/SWISSPROT;Acc:P49447]	17	ENSMUSG00000019590	ENSRNOG00000007433	0006118:electron transport	0003824:catalytic activity	0016021:integral to membrane	-	-	AK095244	1534
2	C17	H300021987	AAGGTGGAGAATCAGAACTTCTTGGAGAGGATCTTCCACTTGAACCTTCTGTCACCAAAGCAGAAAGGAG	ENSG00000008294	ENST00000357804,ENST00000357791,ENST00000357122	E	P	SPAG9	sperm associated antigen 9 isoform 1; sperm surface protein; JNK/SAPK-associated protein; JNK interacting protein; sperm specific protein; c-Jun NH2-terminal kinase-associated leucine zipper protein; Max-binding protein; JNK-associated leucine-zipper protein [Homo sapiens]. [Source:RefSeq;Acc:NM_003971]	17	ENSMUSG00000020859	ENSRNOG00000002749	-	-	-	NM_003971	sperm associated antigen 9	AF327452,AB011088	9043
2	C19	H300017883	TTACAGACCCGAGTGGAATCTTTAGAATCTCAAACAAGACAACTTGAGCTGAAAGCGAAAAACTATGCTG	ENSG00000008294	ENST00000357804,ENST00000357122	E	P	SPAG9	sperm associated antigen 9 isoform 1; sperm surface protein; JNK/SAPK-associated protein; JNK interacting protein; sperm specific protein; c-Jun NH2-terminal kinase-associated leucine zipper protein; Max-binding protein; JNK-associated leucine-zipper protein [Homo sapiens]. [Source:RefSeq;Acc:NM_003971]	17	ENSMUSG00000020859	ENSRNOG00000002749	-	-	-	NM_003971	sperm associated antigen 9	AF327452	9043
2	C21	H300016210	GTGCCCTTTTGAGCTTGAAGGGTTATCCTCAAAGGGGAAAACTATGAAGGGGAAGAAGACAAACCTAAGA	-	-	-	-	-	-	-	-	-	-	-	-	-	-	-	-
2	C23	H300012818	CATAAATGCTAGGAGCAGCAGCTCTATGGTTATGAGGTGGGGAGAACGGAATGACGTCATCGCTTGGGAG	ENSG00000008294	ENST00000356471	E	I	SPAG9	sperm associated antigen 9 isoform 1; sperm surface protein; JNK/SAPK-associated protein; JNK interacting protein; sperm specific protein; c-Jun NH2-terminal kinase-associated leucine zipper protein; Max-binding protein; JNK-associated leucine-zipper protein [Homo sapiens]. [Source:RefSeq;Acc:NM_003971]	17	ENSMUSG00000020859	ENSRNOG00000002749	-	-	-	NM_172345	sperm associated antigen 9	-	9043
2	E01	H300016283	GTGTCATCTTACAGTGGACTGCTTCCTTAGTTTAATAGAGTTCTTCATCTCCAGTCAGGGCACCATCCAG	-	-	-	-	-	-	-	-	-	-	-	-	-	-	-	-
2	E03	H200005158	GTGGTGCCATTTGATTCCCTGACACTGCCCCCTGCTTGAATTGATTCCGAAGGGTAGGGTGGGAAGGTG	ENSG00000008300	ENST00000164024	E	I	SLC26A6	Solute carrier family 26 member 6 (Pendrin-like protein 1) (Pendrin L1). [Source:Uniprot/SWISSPROT;Acc:Q9BXS9]	3	ENSMUSG00000023473	ENSRNOG00000020403	0007275:development	0046872:metal ion binding	0016021:integral to membrane	NM_001407	cadherin, EGF LAG seven-pass G-type receptor 3 (flamingo homolog, Drosophila)	AF231023	1951
2	E05	H300014009	CTGCTACCCCCCAGCCACCGAGTGAATGCGGAGCCTGGCTGTGTTGTGACCAACGCCTGT	ENSG00000008300	ENST00000164024	E	I	SLC26A6	Solute carrier family 26 member 6 (Pendrin-like protein 1) (Pendrin L1). [Source:Uniprot/SWISSPROT;Acc:Q9BXS9]	3	ENSMUSG00000023473	ENSRNOG00000020403	0007275:development	0046872:metal ion binding	0016021:integral to membrane	NM_001407	cadherin, EGF LAG seven-pass G-type receptor 3 (flamingo homolog, Drosophila)	AF231023	1951
2	E07	H300017412	TGCCAGCCTTGCTGCCTTTTGTTGCTCTGCTCTTTACATTGTCTTTACAGTCACCAGGTGTCAAGATGCT	ENSG00000008311	ENST00000222418	E	I	AASS	Alpha-aminoadipic semialdehyde synthase, mitochondrial precursor (LKR/SDH) [Includes: Lysine ketoglutarate reductase (EC 1.5.1.8) (LOR) (LKR); Saccharopine dehydrogenase (EC 1.5.1.9) (SDH)]. [Source:Uniprot/SWISSPROT;Acc:Q9UDR5]	7	ENSMUSG00000029695	ENSRNOG00000007507	0006553:lysine metabolism	0005488:binding	0005739:mitochondrion	NM_005763	aminoadipate-semialdehyde synthase	AJ007714	10157
2	E09	H300018760	ATTGATCTTGTGGCTTATGGGGACATCAATGGCTTTTCAGCCATGGCTAAAACCGTGGGGTTACCCACCG	ENSG00000008311	ENST00000222418,ENST00000358954	E	C	AASS	Alpha-aminoadipic semialdehyde synthase, mitochondrial precursor (LKR/SDH) [Includes: Lysine ketoglutarate reductase (EC 1.5.1.8) (LOR) (LKR); Saccharopine dehydrogenase (EC 1.5.1.9) (SDH)]. [Source:Uniprot/SWISSPROT;Acc:Q9UDR5]	7	ENSMUSG00000029695	ENSRNOG00000007507	0006553:lysine metabolism	0005488:binding	0005739:mitochondrion	NM_005763	aminoadipate-semialdehyde synthase	AJ007714,AK023446	10157
2	E11	H200017911	TGCCCTGCTCCAGGGAGCAGTGCCTGGGTGAGTCTGGAGAAGATTCTGAAGGTTAAAACATTGCTATTG	-	-	-	-	-	-	-	-	-	-	-	-	-	-	AK023446	10157
2	E13	H300011024	ACCATCCATCAGAAGACAGAAAAAGCCTTTGGCCAGCTACTGTGCCAGCCACTGGGAGAGCCCAAGATAC	ENSG00000008323	ENST00000304581	E	I	NP_060643	-	12	ENSMUSG00000038167	ENSRNOG00000019528	-	-	-	-	-	-	-
2	E15	H200007577	TTATGTATCATAGGTGCACCTGAGCCCCACAGAAAGTTGTGCATAAAAATGACTGCCCTGGCTGGGCAT	ENSG00000008323	ENST00000011684,ENST00000304581	E	C	NP_060643	-	12	ENSMUSG00000038167	ENSRNOG00000019528	-	-	-	NM_018173	hypothetical protein FLJ10665	AK001527,AK095373	55200
2	E17	H300012549	CACCTTGAGGACAGTTCTGCTTGTGGCTGGGACATCCCCTGCCTCAATGCACGATAATTTTGCCTTTGGA	-	-	-	-	-	-	-	-	-	-	-	-	-	-	AK095373	55200
2	E19	H300013737	CTAGGGGACCTCTTTCTCCTGGACATTGAAGATATGGCCCTTTGGAGGTGACCCAGGAGAGAAGGGATGA	ENSG00000008323	ENST00000011684	E	I	NP_060643	-	12	ENSMUSG00000038167	ENSRNOG00000019528	-	-	-	NM_018173	hypothetical protein FLJ10665	AK001527	55200
2	E21	H200001833	GTGAGATTCCTGACTTGATACCTTGCTAAATGGACATGTAACTGTGTGCTCCTTCCTATCAGTTTGTAA	ENSG00000008324	ENST00000011691	E	I	SS18L2	SS18-like protein 2 (SYT homolog-2). [Source:Uniprot/SWISSPROT;Acc:Q9UHA2]	3	ENSMUSG00000032526	-	-	-	-	NM_016305	synovial sarcoma translocation gene on chromosome 18-like 2	-	51188
2	E23	H300019665	CTGCCTGTCACGAGAACATGGTGAAGGTTGGCGGCTACATCCTTGGGGAGTTTGGGAACCTGATTGCTGG	ENSG00000196961	ENST00000354293,ENST00000359032	E	C	AP2A1	Adapter-related protein complex 2 alpha 1 subunit (Alpha-adaptin A) (Adaptor protein complex AP-2 alpha-1 subunit) (Clathrin assembly protein complex 2 alpha-A large chain) (100 kDa coated vesicle protein A) (Plasma membrane adaptor HA2/AP2 adaptin alpha A subunit). [Source:Uniprot/SWISSPROT;Acc:O95782]	19	ENSMUSG00000060279	ENSRNOG00000026243	0006897:endocytosis	0005198:structural molecule activity	0030139:endocytic vesicle	NM_130787,NM_014203	adaptor-related protein complex 2, alpha 1 subunit	AL136925	160
2	G01	H300019754	GTGGAGTTCTACAAGGGTTCCCCTGACCTCGTGAGGCTCCAGGAACCCTGGAGCCAGGAGCACACCTACC	ENSG00000008382	ENST00000262967,ENST00000262966,ENST00000359935	E	C	NP_116257	-	19	ENSMUSG00000003199	-	0006351:transcription, DNA-dependent	0030528:transcription regulator activity	0005622:intracellular	NM_032868	hypothetical protein FLJ14981	CR605933	84954
2	G03	H300015460	GGAAGTGCTTGGCTCCACTTAGCAGCTAAACTTAGCTTTTCAATCGATCGCTTTTGAAAGGGAATTGTAT	ENSG00000008394	ENST00000320693	E	I	MGST1	Microsomal glutathione S-transferase 1 (EC 2.5.1.18) (Microsomal GST- 1) (Microsomal GST-I). [Source:Uniprot/SWISSPROT;Acc:P10620]	12	ENSMUSG00000008540	ENSRNOG00000007743	-	0003824:catalytic activity	0042598:vesicular fraction	NM_145791	microsomal glutathione S-transferase 1	-	4257
2	G05	H300018412	TAGCATTTGGCAAAGGAGAAAATGCCAAGAAGTATCTTCGAACAGATGACAGAGTAGAACGTGTACGCAG	ENSG00000008394	ENST00000010404,ENST00000320693,ENST00000320716,ENST00000320687	E	C	MGST1	Microsomal glutathione S-transferase 1 (EC 2.5.1.18) (Microsomal GST- 1) (Microsomal GST-I). [Source:Uniprot/SWISSPROT;Acc:P10620]	12	ENSMUSG00000008540	ENSRNOG00000007743	-	0003824:catalytic activity	0042598:vesicular fraction	NM_145764,NM_145791,NM_145792,NM_020300	microsomal glutathione S-transferase 1	J03746	4257
2	G07	H200013778	AGTGGTATTTTACACTATGCTCATGGCGACAGTCAGCAAACTCACCTGTTGAAGCAAGGAAGAAGCTCC	ENSG00000008405	ENST00000008527,ENST00000319645	T	C	CRY1	cryptochrome 1 (photolyase-like) [Homo sapiens]. [Source:RefSeq;Acc:NM_004075]	12	ENSMUSG00000020038	ENSRNOG00000006622	0007610:behavior	0004888:transmembrane receptor activity	0005739:mitochondrion	NM_004075	cryptochrome 1 (photolyase-like)	D83702	1407
2	G09	H300011541	AGCCAGGCATGCAGTTGCTTGCTTCCTGACACGAGGGGACCTGTGGATTAGTTGGGAAGAAGGAATGAAG	ENSG00000008405	ENST00000008527	E	I	CRY1	cryptochrome 1 (photolyase-like) [Homo sapiens]. [Source:RefSeq;Acc:NM_004075]	12	ENSMUSG00000020038	ENSRNOG00000006622	0007610:behavior	0004888:transmembrane receptor activity	0005739:mitochondrion	NM_004075	cryptochrome 1 (photolyase-like)	D83702,AK125915	1407
2	G11	H200013269	GAGAAGACGGGCTCGTATACGAGGGCCGTGGCTGGAACTTCACGGGTGCCCACTCAGGTCACTTATGGA	ENSG00000008438	ENST00000008938	E	I	PGLYRP1	Peptidoglycan recognition protein precursor (SBBI68) (PGRP-S) (UNQ639/PRO1269). [Source:Uniprot/SWISSPROT;Acc:O75594]	19	ENSMUSG00000030413	ENSRNOG00000013395	0042742:defense response to bacteria	0001871:pattern binding	0005576:extracellular	NM_005091	peptidoglycan recognition protein 1	AF242517,AF076483	8993
2	G13	H300019943	CCGGACAATCAGATAGTTCAAACCAGCAAGGAGATGCGGACATCAAACCACTGCCCAACG	ENSG00000008441	ENST00000313556,ENST00000358552,ENST00000360105,ENST00000264826,ENST00000264825	E	C	NFIX	Nuclear factor 1 X-type (Nuclear factor 1/X) (NF1-X) (NFI-X) (NF-I/X) (CCAAT-box binding transcription factor) (CTF) (TGGCA-binding protein). [Source:Uniprot/SWISSPROT;Acc:Q14938]	19	ENSMUSG00000001911	ENSRNOG00000002983	0006366:transcription from Pol II promoter	0003702:RNA polymerase II transcription factor activity	0005622:intracellular	NM_002501	nuclear factor I/X (CCAAT-binding transcription factor)	BX537794	4784
2	G15	H300014353	GAAAGGGGGGAGAAGAAATTTTGAGAATGGAAAAATCCCCCAGCCCAGCCCAGCCCCACCGAAAAGCAAA	ENSG00000008441	ENST00000358552,ENST00000264826	E	P	NFIX	Nuclear factor 1 X-type (Nuclear factor 1/X) (NF1-X) (NFI-X) (NF-I/X) (CCAAT-box binding transcription factor) (CTF) (TGGCA-binding protein). [Source:Uniprot/SWISSPROT;Acc:Q14938]	19	ENSMUSG00000001911	ENSRNOG00000002983	0006366:transcription from Pol II promoter	0003702:RNA polymerase II transcription factor activity	0005622:intracellular	NM_002501	nuclear factor I/X (CCAAT-binding transcription factor)	BX537794	4784
2	G17	H300004093	CCTGAGGAGACCTGTGGGCCACCTATTGTCTAATAAAGTGGGCAGTTGCCCCCATAAAAATACAAAAAAA	-	-	-	-	-	-	-	-	-	-	-	-	-	-	-	-
2	G19	H200010067	CCCTGTCATCTTCCCAAAGCTCATTTATGAGCCACCAGAGGCTCCTACCCCAAAGATTTCACAGAAACT	-	-	-	-	-	-	-	-	-	-	-	-	-	-	L13972	6482
2	G21	H300016961	TCCTTCGAGGTCCTCGCTCCTGAGGGACCCTGGACTGTCACAGAGATTAATGACCCCTTATCTTCTTTGG	ENSG00000008513	ENST00000319914,ENST00000220577	E	C	SIAT4A	CMP-N-acetylneuraminate-beta-galactosamide-alpha-2,3-sialyltransferase (EC 2.4.99.4) (Beta-galactoside alpha-2,3-sialyltransferase) (Alpha 2,3-ST) (Gal-NAc6S) (Gal-beta-1,3-GalNAc-alpha-2,3-sialyltransferase) (ST3GalIA) (ST3O) (ST3GalA.1) (SIAT4-A) (ST3Gal I) (SIATFL). [Source:Uniprot/SWISSPROT;Acc:Q11201]	8	ENSMUSG00000013846	ENSRNOG00000008209	0006464:protein modification	0003824:catalytic activity	0016021:integral to membrane	NM_003033,NM_173344	sialyltransferase 4A (beta-galactoside alpha-2,3-sialyltransferase)	L13972	6482
2	G23	H300016329	GTTACCTGGGAATTCTGGGCTGCCAGGAAACGATTTGGGCCTCTGTCAGTTTCTTTTCCATGTATGAGGA	ENSG00000008516	ENST00000336577	E	I	MMPL1	Matrix metalloproteinase-25 precursor (EC 3.4.24.-) (MMP-25) (Membrane-type matrix metalloproteinase 6) (MT-MMP 6) (Membrane-type-6 matrix metalloproteinase) (MT6-MMP) (Leukolysin). [Source:Uniprot/SWISSPROT;Acc:Q9NPA2]	16	ENSMUSG00000023903	ENSRNOG00000002377	0009605:response to external stimulus	0046872:metal ion binding	0016020:membrane	NM_022468	matrix metalloproteinase 25	AJ272137	64386
2	I01	H300019030	GCTATGCCCTGATGGCCTGGGGCATGGAGTCAGGCCTCACATTTCATGAGGTGGATTCCCCCCAGGGCCA	ENSG00000008516	ENST00000325800,ENST00000241903,ENST00000336577	E	C	MMPL1	Matrix metalloproteinase-25 precursor (EC 3.4.24.-) (MMP-25) (Membrane-type matrix metalloproteinase 6) (MT-MMP 6) (Membrane-type-6 matrix metalloproteinase) (MT6-MMP) (Leukolysin). [Source:Uniprot/SWISSPROT;Acc:Q9NPA2]	16	ENSMUSG00000023903	ENSRNOG00000002377	0009605:response to external stimulus	0046872:metal ion binding	0016020:membrane	NM_022718,NM_004142,NM_022468	matrix metalloproteinase 25	AJ272137	64386
2	I03	H300016382	GTTGATGAGGAGCTGGGCTTCAGCCGGGGCTGGCGTGTGAATCCTCTGGGTCCTGGCAGT	ENSG00000008516	ENST00000325800	E	I	MMPL1	Matrix metalloproteinase-25 precursor (EC 3.4.24.-) (MMP-25) (Membrane-type matrix metalloproteinase 6) (MT-MMP 6) (Membrane-type-6 matrix metalloproteinase) (MT6-MMP) (Leukolysin). [Source:Uniprot/SWISSPROT;Acc:Q9NPA2]	16	ENSMUSG00000023903	ENSRNOG00000002377	0009605:response to external stimulus	0046872:metal ion binding	0016020:membrane	NM_004142	matrix metalloproteinase-like 1	-	4328
2	I05	H200000253	AGCTCACTCCTCTACTTGAAAAAGAAAGAGATGGATTACGGTGCCGAGGCAACAGATCCCCTGTCCCGG	ENSG00000008517	ENST00000325568,ENST00000008180	E	C	NK4_HUMAN	Natural killer cells protein 4 precursor. [Source:Uniprot/SWISSPROT;Acc:P24001]	16	-	-	0007154:cell communication	-	0005615:extracellular space	NM_004221	natural killer cell transcript 4	M59807	9235
2	I07	H300017548	TGGACTTTCCCTCTGCCCCTCCCCACTCTCAGGCTGGTGGGGTGGGGAAAGCAGCCCATT	ENSG00000008517	ENST00000325568,ENST00000008180	E	C	NK4_HUMAN	Natural killer cells protein 4 precursor. [Source:Uniprot/SWISSPROT;Acc:P24001]	16	-	-	0007154:cell communication	-	0005615:extracellular space	NM_004221	natural killer cell transcript 4	-	9235
2	I09	H300022848	CCGGACTGGGCAGATCTTCAAGCAGACCTACAGCAAGTTCGACACAAACTCACACAACGATGACGCACTA	ENSG00000189162	ENST00000351388,ENST00000342364,ENST00000323322	E	C	GH1	Somatotropin precursor (Growth hormone) (GH) (GH-N) (Pituitary growth hormone) (Growth hormone 1). [Source:Uniprot/SWISSPROT;Acc:P01241]	17	ENSMUSG00000020713	ENSRNOG00000011207	0007154:cell communication	0004871:signal transducer activity	0005576:extracellular	NM_022559,NM_022560,NM_000515,NM_022561,NM_022562	growth hormone 1	-	2688
2	I11	H300012842	CATCCAGTCGTGGCTGGAGCCCGTGCAGATCTTCAAGCAGACCTACAGCAAGTTCGACACAAACTCACAC	-	-	-	-	-	-	-	-	-	-	-	-	-	-	-	-
2	I13	H300010487	AACAGAAATCCAACCTAGAGCTGCTCCGCATCTCCCTGCTGCTCATCCAAACGCTGATGGGGAGGCTGGA	-	-	-	-	-	-	-	-	-	-	-	-	-	-	-	-
2	I15	H300021940	CCTTCCCAACCATTCCCTTATCCAGGCTTTTTGACAACGCTATGCTCCGCGCCCATCGTCTGCACCAGCT	ENSG00000189162	ENST00000351388,ENST00000342364,ENST00000323322	E	C	GH1	Somatotropin precursor (Growth hormone) (GH) (GH-N) (Pituitary growth hormone) (Growth hormone 1). [Source:Uniprot/SWISSPROT;Acc:P01241]	17	ENSMUSG00000020713	ENSRNOG00000011207	0007154:cell communication	0004871:signal transducer activity	0005576:extracellular	NM_022559,NM_022560,NM_000515,NM_022561	growth hormone 1	CD513545	2688
2	I17	H300011635	AGCTGGCCTTTGACACCTACCAGGAGTTTAACCCCCAGACCTCCCTCTGTTTCTCAGAGTCTATTCCGAC	-	-	-	-	-	-	17	-	-	-	-	-	NM_022559	growth hormone 1	-	2688
2	I19	H300019446	TCACACAACGATGACGCACTACTCAAGAACTACGGGCTGCTCTACTGCTTCAGGAAGGACATGGACAAGG	ENSG00000189162,ENSG00000136488	ENST00000351388,ENST00000342364,ENST00000323322,ENST00000309928,ENST00000345366,ENST00000336844,ENST00000259003,ENST00000359725	E	M	GH1	Somatotropin precursor (Growth hormone) (GH) (GH-N) (Pituitary growth hormone) (Growth hormone 1). [Source:Uniprot/SWISSPROT;Acc:P01241]	17	ENSMUSG00000020713	ENSRNOG00000011207	0007154:cell communication	0004871:signal transducer activity	0005576:extracellular	NM_022559,NM_022560,NM_000515,NM_022561,NM_022562,NM_002059,NM_022645,NM_022556,NM_022644,NM_022558,NM_022557,NM_022646,NM_020991	growth hormone 1	J03756,CR621109	2688
2	I21	H200006205	TCTGGGCAAGTAGCAGGACTAGGCATGTCAGAGGACCCCAGGGTGGTTAGAGGAAAAGACTCCTCCTGG	ENSG00000008710	ENST00000262304	E	I	PKD1	Polycystin 1 precursor (Autosomal dominant polycystic kidney disease protein 1). [Source:Uniprot/SWISSPROT;Acc:P98161]	16	ENSMUSG00000032855	ENSRNOG00000010771	0007275:development	0005488:binding	0016021:integral to membrane	NM_000296	polycystic kidney disease 1 (autosomal dominant)	L33243	5310
2	I23	H300019668	GGACTACGAGATGGTGGAGTTGTTCCTGCGCAGGCTGCGCCTCTGGATGGGCCTCAGCAAGGTCAAGGAG	ENSG00000008710	ENST00000306101,ENST00000262304	E	C	PKD1	Polycystin 1 precursor (Autosomal dominant polycystic kidney disease protein 1). [Source:Uniprot/SWISSPROT;Acc:P98161]	16	ENSMUSG00000032855	ENSRNOG00000010771	0007275:development	0005488:binding	0016021:integral to membrane	NM_000296	polycystic kidney disease 1 (autosomal dominant)	L33243	5310
2	K01	H300002580	ATTGCCACTGCCCGGAAACTGACCGTCCACCTGCGCCCTCCTGCCTCCTGTGACCTCGAGATCTCTCTTC	ENSG00000008735	ENST00000341339,ENST00000008876,ENST00000329492	E	C	MAPK8IP2	C-jun-amino-terminal kinase interacting protein 2 (JNK-interacting protein 2) (JIP-2) (JNK MAP kinase scaffold protein 2) (Islet-brain-2) (IB-2) (Mitogen-activated protein kinase 8-interacting protein 2). [Source:Uniprot/SWISSPROT;Acc:Q13387]	22	ENSMUSG00000022619	-	0009966:regulation of signal transduction	0019899:enzyme binding	0005737:cytoplasm	NM_012324,NM_139124,NM_016431	mitogen-activated protein kinase 8 interacting protein 2	AF136382	23542
2	K03	H200003238	CAGAAGAAGAGACACCGCGAAGACATTGAGGATTATATCAGCCTCTTCCCCCTGGACGATGTGCAGCCT	ENSG00000008838	ENST00000336108,ENST00000356271	T	C	THRAP4	Thyroid hormone receptor-associated protein complex 100 kDa component (Trap100) (Thyroid hormone receptor associated protein 4) (Vitamin D3 receptor-interacting protein complex component DRIP100) (Activator- recruited cofactor 100 kDa component) (ARC100). [Source:Uniprot/SWISSPROT;Acc:O75448]	17	ENSMUSG00000017210	ENSRNOG00000008711	0007154:cell communication	0046966:thyroid hormone receptor binding	0005654:nucleoplasm	NM_014815	thyroid hormone receptor associated protein 4	D50920,BC011375	9862
2	K05	H300016994	TCGGCCGATACTTTCTTAGTGCCCCAGTTTAAGGAAGGGCGGTTCAGGAGGAGAGAGTCTGACAGGATCT	ENSG00000008838	ENST00000336108	E	I	THRAP4	Thyroid hormone receptor-associated protein complex 100 kDa component (Trap100) (Thyroid hormone receptor associated protein 4) (Vitamin D3 receptor-interacting protein complex component DRIP100) (Activator- recruited cofactor 100 kDa component) (ARC100). [Source:Uniprot/SWISSPROT;Acc:O75448]	17	ENSMUSG00000017210	ENSRNOG00000008711	0007154:cell communication	0046966:thyroid hormone receptor binding	0005654:nucleoplasm	NM_014815	thyroid hormone receptor associated protein 4	BC011375	9862
2	K07	H300019217	TGCTGGAACGCTCCCGAGACGTGGTAGATGATGTCAGCGTCTCTCTGCGCCTCTGGGACACCTTTGGAGA	ENSG00000008853	ENST00000355165,ENST00000322341,ENST00000251822	E	C	RHOBTB2	Rho-related BTB domain-containing protein 2 (Deleted in breast cancer 2 gene protein) (p83). [Source:Uniprot/SWISSPROT;Acc:Q9BYZ6]	8	ENSMUSG00000022075	ENSRNOG00000017373	0007154:cell communication	0000166:nucleotide binding	-	NM_015178	Rho-related BTB domain containing 2	AB018260	23221
2	K09	H300015719	GGGAACACAGAGCGATGCAAGCCTGGAGAAAAGGCCCCGATGGCCCCCAGAAGACCTCTTCAGACAGCAT	ENSG00000008853	ENST00000355165	E	I	RHOBTB2	Rho-related BTB domain-containing protein 2 (Deleted in breast cancer 2 gene protein) (p83). [Source:Uniprot/SWISSPROT;Acc:Q9BYZ6]	8	ENSMUSG00000022075	ENSRNOG00000017373	0007154:cell communication	0000166:nucleotide binding	-	-	-	-	-
2	K11	H300011144	ACGCTGGTTAGGCCTGGGATTGAGCTAACCTGAAACAAAGGTAGTAGGCAGGACCTAATGACCAGAGGTT	ENSG00000008853	ENST00000251822	E	I	RHOBTB2	Rho-related BTB domain-containing protein 2 (Deleted in breast cancer 2 gene protein) (p83). [Source:Uniprot/SWISSPROT;Acc:Q9BYZ6]	8	ENSMUSG00000022075	ENSRNOG00000017373	0007154:cell communication	0000166:nucleotide binding	-	NM_015178	Rho-related BTB domain containing 2	AB018260	23221
2	K13	H300018405	GCAGTAGTGAATGACACAAGTGGAGAAAACAAATCTGGCGCAGCAGACATTGCAGCAAGCCAGCATGTGA	ENSG00000008869	ENST00000354531,ENST00000360263	E	P	Q9P2D3	-	2	ENSMUSG00000054438	ENSRNOG00000025845	-	-	-	NM_019024	KIAA1414 protein	BX538008	54497
2	K15	H300014359	GAAAGTGCTCGTTTGGTGGCAGCCACAGTTACCATACTCTCTGATTTACCATCCCTTTGTTCACCCGCTG	ENSG00000008869	ENST00000233099	E	I	Q9P2D3	-	2	ENSMUSG00000054438	ENSRNOG00000025845	-	-	-	NM_019024	KIAA1414 protein	BX538008,AB037835	54497
2	K17	H300021648	GTTGTCAACTAGCCCCTAATTAGTGATGGCCACTGTATCATTCCAGGCTACCTATGGGTTCTGTTTTATT	ENSG00000008869	ENST00000354531,ENST00000233099	E	P	Q9P2D3	-	2	ENSMUSG00000054438	ENSRNOG00000025845	-	-	-	NM_019024	KIAA1414 protein	BX538008,AB037835	54497
2	K19	H200001606	GAACAGCATTTGTTGGAAGGTGATGGCTCTCCCTCCTCCCTCCCCATTTCATTGGCGTAACGTAAAGTG	ENSG00000008952	ENST00000337002	E	I	TLOC1	translocation protein 1; Dtrp1 protein; membrane protein SEC62, S.cerevisiae, homolog of [Homo sapiens]. [Source:RefSeq;Acc:NM_003262]	3	ENSMUSG00000027706	ENSRNOG00000009057	0006612:protein-membrane targeting	0005215:transporter activity	0016021:integral to membrane	NM_003262	translocation protein 1	D87127	7095
2	K21	H300007401	GTAAGGGCTGAGGATTTTTGGTCCGCACGCTCCTGCTCCTGACTCACCGCTGTTCGCTCTCGCCGAGGAA	ENSG00000008988	ENST00000009589	E	I	RPS20	40S ribosomal protein S20. [Source:Uniprot/SWISSPROT;Acc:P60866]	8	ENSMUSG00000028234	ENSRNOG00000025461	0019538:protein metabolism	0005198:structural molecule activity	0015935:small ribosomal subunit	NM_001023	ribosomal protein S20	L06498	6224
2	K23	H300011778	AGGGGATGTGGGGGAGGGCGGTTTTATCTTCCCCCTTGTCGTTTGAGGTTTTGATCTCTGGGTAAAGAGG	ENSG00000009307	ENST00000339438,ENST00000358528	E	P	UNR_HUMAN	UNR protein. [Source:Uniprot/SWISSPROT;Acc:O75534]	1	ENSMUSG00000027853	ENSRNOG00000018056	0006950:response to stress	0003824:catalytic activity	-	NM_007158,NM_001007553	upstream of NRAS	AB020692,CR749378,X02751	7812
2	M01	H200005697	GTTGGGGGGAATCTGGTGAAGGGTTCTGAATATCTCCCTCTTCATCCCTCCCGAAATCTGGAATACTTA	ENSG00000009307	ENST00000261443,ENST00000339438,ENST00000358528	E	C	UNR_HUMAN	UNR protein. [Source:Uniprot/SWISSPROT;Acc:O75534]	1	ENSMUSG00000027853	ENSRNOG00000018056	0006950:response to stress	0003824:catalytic activity	-	NM_001007553,NM_007158	upstream of NRAS	CR749378,AB020692	7812
2	M03	H300019657	AAGGGCTGCTGGTGTATTTGCGGGTGCTGCAGACCTTCCTCTCTCAGTTACCAGTCTCTCCTGCCAGCGC	ENSG00000009335	ENST00000348165	E	I	Q15386	-	7	ENSMUSG00000039000	ENSRNOG00000010702	0008152:metabolism	0005488:binding	0005622:intracellular	NM_014671	ubiquitin protein ligase E3C	D13635	9690
2	M05	H300010418	AAAGATTTCCGAGACAGATGCGTACATGAAAACCGGGAAGACACAGGACAGTATGTAGAAGAACCGGCTT	-	-	-	-	-	-	-	-	-	-	-	-	-	-	-	-
2	M07	H200014053	ACCCACTATACCCAGTTACTTGGGGGAGGACAGACACTGTGGTGTCATTAAAGTTGTTTGAACCAAAGT	ENSG00000009335	ENST00000348165	E	I	Q15386	-	7	ENSMUSG00000039000	ENSRNOG00000010702	0008152:metabolism	0005488:binding	0005622:intracellular	NM_014671	ubiquitin protein ligase E3C	D13635,AK127280	9690
2	M09	H300011517	AGCATCTTAAAGAGTAAATAGGAGAAAGGGAGTTTTCTTTGGCATTAGACAAGAGTCATAGCCAGGAAAG	-	-	-	-	-	-	-	-	-	-	-	-	-	-	-	-
2	M11	H200011965	TCTTGCTTTAGCTATTAATGGGGCATTGTGAGGAACTGTGCAAAGACATTTTTGTTACAAACCTGTGGG	ENSG00000009413	ENST00000358835,ENST00000359745	E	P	REV3L	DNA polymerase zeta catalytic subunit (EC 2.7.7.7) (hREV3). [Source:Uniprot/SWISSPROT;Acc:O60673]	6	ENSMUSG00000019841	ENSRNOG00000000593	0006950:response to stress	0016787:hydrolase activity	0016035:zeta DNA polymerase complex	NM_002912	REV3-like, catalytic subunit of DNA polymerase zeta (yeast)	AF078695	5980
2	M13	H200003327	CAGGAATTTCATTTCCTTGGACCAACTACCTATGACTCCCCGATACAATGATGGACGGTGCCTTGAAGG	ENSG00000009694	ENST00000361305,ENST00000262800	E	C	ODZ1	odz, odd Oz/ten-m homolog 1; tenascin M; odz (odd Oz/ten-m, Drosophila) homolog 3; odz (odd Oz/ten-m, Drosophila) homolog 1 [Homo sapiens]. [Source:RefSeq;Acc:NM_014253]	X	ENSMUSG00000016150	ENSRNOG00000005894	0050794:regulation of cellular process	0001871:pattern binding	0005576:extracellular	NM_014253	odz, odd Oz/ten-m homolog 1(Drosophila)	AF100772	10178
2	M15	H300014244	CTTGCAAGCCTGTCCTTTCCACAATCACCAAGTATCTGACAGATGTCTAACTCCATGCTGCATCTGCTCT	-	-	-	-	-	-	-	-	-	-	-	-	-	-	-	-
2	M17	H300011868	AGTCTTGTTTTGCTTGTGGTGGGAATGGGGGGTTTTTCTCTCGATTCTGGCATGTACACATTTGGACCTA	-	-	-	-	-	-	-	-	-	-	-	-	-	-	-	-
2	M19	H200011868	AGTTGGGCAAAACCCAGGACATCTCCTGGCTAAGCCTCTGCTTCCGTACTATGGCTCCAACAGAAATAA	ENSG00000009709	ENST00000234492	E	I	PAX7	Paired box protein Pax-7 (HUP1). [Source:Uniprot/SWISSPROT;Acc:P23759]	1	ENSMUSG00000028736	ENSRNOG00000018739	0007275:development	0030528:transcription regulator activity	0005622:intracellular	NM_013945,NM_002584	paired box gene 7	X96743	5081
2	M21	H300011667	AGGAACGTGGCCGACCTGGAGGAGCAGAACAAGCGCATCACGGCGGAGCTCAACAAGTACAAGTACAAGT	ENSG00000189367	ENST00000237296	E	I	KIAA0408	-	6	ENSMUSG00000038916	ENSRNOG00000012324	-	-	-	NM_014702	KIAA0408	-	9729
2	M23	H300011352	AGAAGTTCTAGTCCCACTTGTCAAACAGAGCATTCTGAGTGTTTACAGGCGGACCTGTTCTCTTCCGACA	ENSG00000189367	ENST00000009606	E	I	KIAA0408	-	6	ENSMUSG00000038916	ENSRNOG00000012324	-	-	-	NM_014702	KIAA0408	AK091424	9729
2	O01	H300018409	ATGGACCTACATAAGCAGTGGGAGAACACAGAGACTAACTGGCATAAGGAAAAGATGGAATTACTGGACC	ENSG00000189367	ENST00000009606,ENST00000237296	E	C	KIAA0408	-	6	ENSMUSG00000038916	ENSRNOG00000012324	-	-	-	NM_014702	KIAA0408	AK091424	9729
2	O03	H300018921	ATTACCTTCCGCTCCGACTACTCCAACGAGAAGCCGTTCACGGGGTTCGAGGCCTTCTATGCAGCCGAGG	ENSG00000009724	ENST00000234505,ENST00000361827	E	C	MASP2	Mannan-binding lectin serine protease 2 precursor (EC 3.4.21.-) (Mannose-binding protein associated serine protease 2) (MASP-2) (MBL- associated serine protease 2). [Source:Uniprot/SWISSPROT;Acc:O00187]	1	ENSMUSG00000028979	ENSRNOG00000011258	0019730:antimicrobial humoral response	0046872:metal ion binding	0005576:extracellular	NM_139208,NM_006610	mannan-binding lectin serine protease 2	Y09926,X98400	10747
2	O05	H300016758	TCAGCTCCGGGTTGGGCTGAGATGGCTGTGCCCCAACTCCCATTCACCCACCATGGACCCAATAATAAAC	ENSG00000009724	ENST00000361827	E	I	MASP2	Mannan-binding lectin serine protease 2 precursor (EC 3.4.21.-) (Mannose-binding protein associated serine protease 2) (MASP-2) (MBL- associated serine protease 2). [Source:Uniprot/SWISSPROT;Acc:O00187]	1	ENSMUSG00000028979	ENSRNOG00000011258	0019730:antimicrobial humoral response	0046872:metal ion binding	0005576:extracellular	NM_139208	mannan-binding lectin serine protease 2	-	10747
2	O07	H200012233	CCATTGACTCAAGGGGACATAAACCACGAGAGTGACAGTCATCTTTGCCCACCCAGTGTAATGTCACTG	ENSG00000009724	ENST00000234505	E	I	MASP2	Mannan-binding lectin serine protease 2 precursor (EC 3.4.21.-) (Mannose-binding protein associated serine protease 2) (MASP-2) (MBL- associated serine protease 2). [Source:Uniprot/SWISSPROT;Acc:O00187]	1	ENSMUSG00000028979	ENSRNOG00000011258	0019730:antimicrobial humoral response	0046872:metal ion binding	0005576:extracellular	NM_006610	mannan-binding lectin serine protease 2	Y09926,X98400	10747
2	O09	H300000647	AATGCAGGTCTGGTGACTGTCACTACCACTCCTCTCAACTGTGGCCCTCGACTGAGGGTGCTCCTGGGCC	ENSG00000009765	ENST00000344419,ENST00000229447	E	C	NP_981932	iodotyrosine dehalogenase 1 protein [Homo sapiens]. [Source:RefSeq;Acc:NM_203395]	6	ENSMUSG00000019762	ENSRNOG00000016286	0008152:metabolism	0003824:catalytic activity	-	NM_203395	chromosome 6 open reading frame 71	AY259177	389434
2	O11	H300018411	GCTCTGGACTCACCAGGCACTGACCACTTTGTCATCATTGCCCAACTGAAGGAAGAAGTGGCTACCCTGA	ENSG00000009780	ENST00000325832,ENST00000234549,ENST00000010299	E	C	NP_689873	-	1	ENSMUSG00000028878	ENSRNOG00000011254	-	-	-	NM_152660	hypothetical protein MGC34648	AL035307,AK098318	199870
2	O13	H300010805	AATGTCGGATTGCACACCCTGTTGTGAAGTGCACCTACTGCAGGACTGAGTACCAGCAGG	ENSG00000009780	ENST00000234549,ENST00000010299,ENST00000325832	E	C	NP_689873	-	1	ENSMUSG00000028878	ENSRNOG00000011254	-	-	-	NM_152660	hypothetical protein MGC34648	AL035307,AK098318	199870
2	O15	H200016509	TTGGATACCCAGGACCTACAAGATCAACTAAAAAGGTCAGAGGCAGAGAAACTCACCCTGGTGACCAGA	ENSG00000009790	ENST00000010338	T	I	TJAM_HUMAN	TRAF3-interacting JNK-activating modulator. [Source:Uniprot/SWISSPROT;Acc:Q9Y228]	1	ENSMUSG00000037318	ENSRNOG00000005565	-	-	0016021:integral to membrane	NM_025228	TRAF3-interacting Jun N-terminal kinase (JNK)-activating modulator	-	80342
2	O17	H300011236	ACTGGAAGTTAACCTTTATGTCAGAGAATGCCATCAGTCTAGCCAAGAGCACGCCCTCCCAAGTTCCCTC	-	-	-	-	-	-	-	-	-	-	-	-	-	-	-	-
2	O19	H300019583	CCTGGCGAGGGGCATACATGTGGCGGGAATCCTGAGCCTGCTCCTGGGAACTGCCTACAG	ENSG00000009830	ENST00000261534	E	I	POMT2	Protein O-mannosyl-transferase 2 (EC 2.4.1.109) (Dolichyl-phosphate- mannose--protein mannosyltransferase 2). [Source:Uniprot/SWISSPROT;Acc:Q9UKY4]	14	ENSMUSG00000034126	ENSRNOG00000012146	0006464:protein modification	0003824:catalytic activity	0016021:integral to membrane	NM_013382	protein-O-mannosyltransferase 2	AK023804	29954
2	O21	H200013063	GGGTGCTTCTATGAATATGGGCTTCAGCTGTAGCACTTGGCAGAAACGTGATGTGTCCCACAAACTGCT	ENSG00000009830	ENST00000261534	E	I	POMT2	Protein O-mannosyl-transferase 2 (EC 2.4.1.109) (Dolichyl-phosphate- mannose--protein mannosyltransferase 2). [Source:Uniprot/SWISSPROT;Acc:Q9UKY4]	14	ENSMUSG00000034126	ENSRNOG00000012146	0006464:protein modification	0003824:catalytic activity	0016021:integral to membrane	NM_013382	protein-O-mannosyltransferase 2	AK023804	29954
2	O23	H200016594	AGAAACTACGGAGTCCGCTGGTAGTGGGCTGCATGGTGTGACAGAGCCCTTCTCTGTAAAATGGAAATG	ENSG00000009844	ENST00000011652,ENST00000319227	E	C	C6orf55	Protein C6orf55 (Dopamine responsive protein DRG-1) (My012 protein) (HSPC228). [Source:Uniprot/SWISSPROT;Acc:Q9NP79]	6	ENSMUSG00000019868	ENSRNOG00000011540	-	-	-	NM_016485	chromosome 6 open reading frame 55	AF271994	51534
2	A02	-	-	-	-	-	-	-	-	-	-	-	-	-	-	-	-	-	-
2	A04	H300016363	GTTCTAGGAGGGGGTGACAGTCTTGCCAACTAATACCTCCCCCTATCCCTTTGGTTCCACATCCAAGGGT	ENSG00000009950	ENST00000345114	E	I	WBSCR14	Williams-Beuren syndrome chromosome region 14 protein (WS basic-helix- loop-helix leucine zipper protein) (WS-bHLH) (Mlx interactor). [Source:Uniprot/SWISSPROT;Acc:Q9NP71]	7	ENSMUSG00000005373	-	0007275:development	0005488:binding	0005654:nucleoplasm	-	-	-	-
2	A06	H200008839	GGACCGCTGTGTTTCAATCTGCAAAATGGGGATGGGGAAGGTTCAATCAGCAGATGACCCCCAGGCCTT	ENSG00000009950	ENST00000356011,ENST00000345114,ENST00000313375,ENST00000243720,ENST00000354613	E	C	WBSCR14	Williams-Beuren syndrome chromosome region 14 protein (WS basic-helix- loop-helix leucine zipper protein) (WS-bHLH) (Mlx interactor). [Source:Uniprot/SWISSPROT;Acc:Q9NP71]	7	ENSMUSG00000005373	-	0007275:development	0005488:binding	0005654:nucleoplasm	NM_032952,NM_032951,NM_032953,NM_032994,NM_032954	Williams Beuren syndrome chromosome region 14	AF156603	51085
2	A08	H200014652	CCTAGAACATGAGAATCAAGCCTCTTAATTTTAAACTGCGGAATGTGGCCTCTGCTTCCTCCGTCCTCC	ENSG00000009954	ENST00000339594	E	I	BAZ1B	Bromodomain adjacent to zinc finger domain protein 1B (Williams-Beuren syndrome chromosome region 9 protein) (WBRS9) (Williams syndrome transcription factor) (hWALP2). [Source:Uniprot/SWISSPROT;Acc:Q9UIG0]	7	ENSMUSG00000002748	ENSRNOG00000001453	0043170:macromolecule metabolism	0030528:transcription regulator activity	0000151:ubiquitin ligase complex	NM_032408,NM_023005	bromodomain adjacent to zinc finger domain, 1B	AF072810	9031
2	A10	H300018414	CCTTATGGACCAACTTTCACTACTGGTGATGTCATTGGCTGTTGTGTTAATCTTATCAACAATACCTGCT	ENSG00000010017	ENST00000011619,ENST00000283152	E	C	RANBP9	RAN binding protein 9; novel centrosomal protein RanBPM; ran binding protein, centrosomal [Homo sapiens]. [Source:RefSeq;Acc:NM_005493]	6	ENSMUSG00000038546	ENSRNOG00000017951	0008151:cell growth and/or maintenance	0005488:binding	0005622:intracellular	NM_005493	RAN binding protein 9	AB008515,AF064606	10048
2	A12	H200017528	CCTAGCAATGGGACAGGCCACACAATGTCTAGGACTGATGGCTCGATCAGGAATTGGATCCTGCGCATT	ENSG00000010017	ENST00000011619	E	I	RANBP9	RAN binding protein 9; novel centrosomal protein RanBPM; ran binding protein, centrosomal [Homo sapiens]. [Source:RefSeq;Acc:NM_005493]	6	ENSMUSG00000038546	ENSRNOG00000017951	0008151:cell growth and/or maintenance	0005488:binding	0005622:intracellular	NM_005493	RAN binding protein 9	AB008515	10048
2	A14	H200016906	ATTAAGAAGGAACCGGGGCAGAAACTCCTGTTCAGATTTCTAAAGACTCCGGGAAAGATGGTCCAGGAC	ENSG00000010030	ENST00000229480,ENST00000343670,ENST00000340181	T	P	ETV7	Transcription factor ETV7 (Transcription factor Tel-2) (ETS-related protein Tel2) (Tel related Ets factor). [Source:Uniprot/SWISSPROT;Acc:Q9Y603]	6	-	-	0007275:development	0003702:RNA polymerase II transcription factor activity	0005622:intracellular	NM_016135	ets variant gene 7 (TEL2 oncogene)	AK122796	51513
2	A16	H300018403	TGCTGGGATATGCAGCTATGAAGGGAAGGGTGGAATGTGTTCCATCCGTCTCAGCGAACCCCTTTTGAAG	ENSG00000010072	ENST00000295050,ENST00000008440	E	C	NP_114407	-	1	ENSMUSG00000031986	ENSRNOG00000021330	0006950:response to stress	0005488:binding	-	NM_032018	hypothetical protein DKFZp547N043	AY358611,AK027317,AK027613	83932
2	A18	H300018239	TTTATTTGTCACTAATAACGACAAAGACCGAGAAGGGCATGGTCCAGAATTTTGTAAACATATGCATCGC	ENSG00000010072	ENST00000295050	E	I	NP_114407	-	1	ENSMUSG00000031986	ENSRNOG00000021330	0006950:response to stress	0005488:binding	-	NM_032018	hypothetical protein DKFZp547N043	AY358611,AK027613	83932
2	A20	H300019570	ATCCAATTCTCACACACCTGTGAGACCCCCAAGTACTTCTAGTACTGGCAGTCGAGGCAG	ENSG00000197323	ENST00000357617,ENST00000358465	E	C	TRIM33	Transcription intermediary factor 1-gamma (TIF1-gamma) (RET-fused gene 7 protein) (Rfg7 protein) (Tripartite motif protein 33). [Source:Uniprot/SWISSPROT;Acc:Q9UPN9]	1	ENSMUSG00000033014	ENSRNOG00000018941	0043170:macromolecule metabolism	0046872:metal ion binding	0000151:ubiquitin ligase complex	NM_033020,NM_015906	tripartite motif-containing 33	AF119043	51592
2	A22	H300010390	AAACGTTGTTCCGATGATGCACTCCTGGTATGAGTTTGGAGCCAGAGAGAAGACCCAGGACCAAAATGTG	-	-	-	-	-	-	-	-	-	-	-	-	-	-	-	-
2	A24	H200002827	GTGACCCAAACCTTGTAGCCTAAGCCATTTGTCTTTTTCTCAGTGGAGGGAGTGTATGGACCTGGCCCC	ENSG00000010165	ENST00000362019,ENST00000361607,ENST00000361735,ENST00000341850	E	C	NP_055770	CGI-01 protein isoform 2 [Homo sapiens]. [Source:RefSeq;Acc:NM_014955]	1	ENSMUSG00000026694	ENSRNOG00000003042	-	0003824:catalytic activity	-	NM_014955,NM_015935,NM_001007239	KIAA0859	AK027621,AL049669	51603
2	C02	H300014800	GAGTTTGGCTCCGTTGACTATTGGGAGAAGTTCTTCCAGCAGCGAGGAAAGAAAGCTTTCGAGTGGTATG	ENSG00000010165	ENST00000361607,ENST00000361735	E	P	NP_055770	CGI-01 protein isoform 2 [Homo sapiens]. [Source:RefSeq;Acc:NM_014955]	1	ENSMUSG00000026694	ENSRNOG00000003042	-	0003824:catalytic activity	-	NM_015935,NM_001007239	KIAA0859	AL049669	51603
2	C04	H200002627	CTGCCGCCAGCCGGCTTCATTCAGACAGCCTCCAGGAGACAGACATTCTTTGATTCCAAAGGTTTTCCT	ENSG00000010219	ENST00000010132	T	I	DYRK4	Dual-specificity tyrosine-phosphorylation regulated kinase 4 (EC 2.7.1.-) (Fragment). [Source:Uniprot/SWISSPROT;Acc:Q9NR20]	12	ENSMUSG00000030345	ENSRNOG00000019786	0043170:macromolecule metabolism	0004713:protein-tyrosine kinase activity	-	NM_003845	dual-specificity tyrosine-(Y)-phosphorylation regulated kinase 4	Y09305,AF263541,BC031244	8798
2	C06	H300017454	TGCCTTTTTATTCATAACCCAGCTGTGGACCACTGCCTGAAAGGTTTGTACAGATGCATGCCACAGTAGA	ENSG00000010244	ENST00000342555	E	I	ZNF207	Zinc finger protein 207. [Source:Uniprot/SWISSPROT;Acc:O43670]	17	ENSMUSG00000017421	ENSRNOG00000000236	0006351:transcription, DNA-dependent	0046872:metal ion binding	0005622:intracellular	NM_003457	zinc finger protein 207	AF046001	7756
2	C08	H300014642	GAGACGATCTAGCCATAAAACTAGTAATCTTGAATTCCTCTTGAGCTGGATGGTGATTAGCCATTGTGAA	-	-	-	-	-	-	-	-	-	-	-	-	-	-	AK026215,AL834501	-
2	C10	H300018408	AACGTAATCTTCCTCGGCCAGGACAGGCCCCCATCGGTAATCCACCAGTTGGACCAATTGGAGGTATGAT	ENSG00000010244	ENST00000342555,ENST00000321233,ENST00000341711	E	C	ZNF207	Zinc finger protein 207. [Source:Uniprot/SWISSPROT;Acc:O43670]	17	ENSMUSG00000017421	ENSRNOG00000000236	0006351:transcription, DNA-dependent	0046872:metal ion binding	0005622:intracellular	NM_003457	zinc finger protein 207	AF046001,AL834501	7756
2	C12	H200012194	TCAGAAATGCCCTGGTATCTCATCTAGATGGCACTACTCCTGTGTGTGAGGACATCGGACGCAGCCTCC	ENSG00000010256	ENST00000203407	T	I	UQCRC1	Ubiquinol-cytochrome-c reductase complex core protein I, mitochondrial precursor (EC 1.10.2.2). [Source:Uniprot/SWISSPROT;Acc:P31930]	3	ENSMUSG00000025651	-	0006091:energy pathways	0005386:carrier activity	0005746:mitochondrial electron transport chain	NM_003365	ubiquinol-cytochrome c reductase core protein I	L16842	7384
2	C14	H300014096	CTGGTGGATCAAACTTAGTTACCTAGCACACCAGCCTGCTGAAATGTGGGAGAATAAACCACACACAGTC	-	-	-	-	-	-	-	-	-	-	-	-	-	-	AK091579	83930
2	C16	H200002283	AAAAAGAGGCAGGCAGTGGAGTCTCCCTGTCGACAGTAAAGTTGAAATGGTGACGTCCACTGCTGGCTT	ENSG00000010270	ENST00000009041	E	I	STARD3NL	MLN64 N-terminal domain homolog (STARD3 N-terminal like protein) (UNQ855/PRO1864). [Source:Uniprot/SWISSPROT;Acc:O95772]	7	ENSMUSG00000003062	ENSRNOG00000012126	-	-	0016021:integral to membrane	NM_032016	STARD3 N-terminal like	AK091579	83930
2	C18	H200000320	GGGAAACGCTGAAAGCCATCCACTATGCGTTGAACTGCTGTGGTTTGGCTGGGGGCGTGGAACAGTTTA	ENSG00000010278	ENST00000009180	T	I	CD9	CD9 antigen (p24) (Leukocyte antigen MIC3) (Motility-related protein) (MRP-1). [Source:Uniprot/SWISSPROT;Acc:P21926]	12	ENSMUSG00000030342	ENSRNOG00000019556	0009653:morphogenesis	0005488:binding	0016021:integral to membrane	NM_001769	CD9 antigen (p24)	M38690	928
2	C20	H200003779	CATCCTGTTTGTCACCTACTGTGGCGTCCAGCTGGTAAAGGAGCGTGAGCGAACCTTGGCACTGGAGGA	ENSG00000010282	ENST00000310417,ENST00000341477	E	C	KB73_HUMAN	-	3	ENSMUSG00000032523	ENSRNOG00000019404	-	-	0016021:integral to membrane	NM_020707	chromosome 3 open reading frame 3	BC022529,AB032999	57467
2	C22	H300015215	GCCTTGGCAGGAGCGGTTTTGGCAGAGGGTGGGGCCGGTGCCTCTGGAAGGTATGAAGATGTAAATGAAG	ENSG00000010282	ENST00000341477	E	I	KB73_HUMAN	-	3	ENSMUSG00000032523	ENSRNOG00000019404	-	-	0016021:integral to membrane	NM_020707	chromosome 3 open reading frame 3	BC022529	57467
2	C24	H300015158	GCCTACACGCTCTTTAAAATGCAAGGCTTTCTCTTAAATTAGCCTAACTGAACTGCGTTGAGCTGCTTCA	ENSG00000010292	ENST00000315579	E	I	CND1_HUMAN	Condensin subunit 1 (Chromosome condensation-related SMC-associated protein 1) (Chromosome-associated protein D2) (hCAP-D2) (XCAP-D2 homolog). [Source:Uniprot/SWISSPROT;Acc:Q15021]	12	ENSMUSG00000038252	ENSRNOG00000018771	0000088:mitotic prophase	0005488:binding	0000797:condensin core heterodimer	-	-	D63880	9918
2	E02	H200001093	CTTTTTTGTCAGTTGTAGGCAAGCTGCGACGTGGGGCCAAGCCTGAGGGCAAGGCTATAATAGATGAAT	ENSG00000010292	ENST00000315579	T	I	CND1_HUMAN	Condensin subunit 1 (Chromosome condensation-related SMC-associated protein 1) (Chromosome-associated protein D2) (hCAP-D2) (XCAP-D2 homolog). [Source:Uniprot/SWISSPROT;Acc:Q15021]	12	ENSMUSG00000038252	ENSRNOG00000018771	0000088:mitotic prophase	0005488:binding	0000797:condensin core heterodimer	NM_014865	chromosome condensation-related SMC-associated protein 1	D63880	9918
2	E04	H300022601	ATGACCTGGGCTCCAACATCAACGTGCTCAAGACCCTGAACCTCCGGTTCCGCTGCTTCCTGGCCAAGGT	ENSG00000010295	ENST00000336604,ENST00000356896,ENST00000358846,ENST00000252868	E	C	NP_056253	intermediate filament-like protein MGC:2625 isoform 1; intermediate filament-like MGC:2625 [Homo sapiens]. [Source:RefSeq;Acc:NM_015438]	12	ENSMUSG00000038271	ENSRNOG00000018533	-	-	-	NM_080730,NM_015438	HOM-TES-103 tumor antigen-like	-	25900
2	E06	H300021893	TAAAATGCTGCCAGAGCGATTGCGGCCCCTCACCTTGTCCACGTATCAGGAATGTGAATGTGGGACCTTT	ENSG00000010295	ENST00000336604,ENST00000356896,ENST00000252868	E	P	NP_056253	intermediate filament-like protein MGC:2625 isoform 1; intermediate filament-like MGC:2625 [Homo sapiens]. [Source:RefSeq;Acc:NM_015438]	12	ENSMUSG00000038271	ENSRNOG00000018533	-	-	-	NM_080730,NM_080731,NM_015438	HOM-TES-103 tumor antigen-like	BX648701,AK000710	25900
2	E08	H300022490	CGTCCAGATCGACACCATCACGCCCGAGATCCGCGCTCTCTACAACGTGCTGGCCAAAGTGAAGCGGGAG	ENSG00000010295	ENST00000252868,ENST00000336604,ENST00000356896,ENST00000358846	E	C	NP_056253	intermediate filament-like protein MGC:2625 isoform 1; intermediate filament-like MGC:2625 [Homo sapiens]. [Source:RefSeq;Acc:NM_015438]	12	ENSMUSG00000038271	ENSRNOG00000018533	-	-	-	NM_080730,NM_015438	HOM-TES-103 tumor antigen-like	-	25900
2	E10	H300017888	TTACAGGGTTAAATGATACCACAAGAGGCAGGGCAGCGGGCTCGACGAGCTCTGTTCTGGTGCGGGCAGG	ENSG00000010295	ENST00000356896,ENST00000358846,ENST00000252868	E	P	NP_056253	intermediate filament-like protein MGC:2625 isoform 1; intermediate filament-like MGC:2625 [Homo sapiens]. [Source:RefSeq;Acc:NM_015438]	12	ENSMUSG00000038271	ENSRNOG00000018533	-	-	-	NM_015438	HOM-TES-103 tumor antigen-like	BX648701	25900
2	E12	H200002595	CCAACCTGCTCACCCCACATGACCTTCTGTGTATTCAGCAAACACTCACTAGGTGACAGCGGCCACCAG	-	-	-	-	-	-	17	-	-	-	-	-	NM_020201	5',3'-nucleotidase, mitochondrial	AF210652	56953
2	E14	H200016294	GACCGTGAACACAAAACATCAAGTTCCACACACGCTATGGAATGGTTATGAAGGGAAGCGAGAAGGGGG	ENSG00000010310	ENST00000263281	E	I	GIPR	Gastric inhibitory polypeptide receptor precursor (GIP-R) (Glucose- dependent insulinotropic polypeptide receptor). [Source:Uniprot/SWISSPROT;Acc:P48546]	19	ENSMUSG00000030406	ENSRNOG00000015860	0009991:response to extracellular stimulus	0001633:secretin-like receptor activity	0016021:integral to membrane	NM_000164	gastric inhibitory polypeptide receptor	U39231	2696
2	E16	H300013786	CTCAGACTTATATCAGCGCTATCAGCACTGTGATGCCCCCATCTGTCTGTATGAACAAGGCAGAGACAGC	ENSG00000010318	ENST00000327906	E	I	PHF7	PHD finger protein 7 isoform 1 [Homo sapiens]. [Source:RefSeq;Acc:NM_016483]	3	ENSMUSG00000021902	ENSRNOG00000018996	0043170:macromolecule metabolism	0046872:metal ion binding	0000151:ubiquitin ligase complex	NM_016483	PHD finger protein 7	BC022002	51533
2	E18	H300019115	CAAGTAACACCTTCTGAGTAGCTGCTGTCCCACACAATAGGGTATGAAGCTGCGCTCCTCCATCGGGTTT	ENSG00000010318	ENST00000294213,ENST00000327906,ENST00000347025	E	C	PHF7	PHD finger protein 7 isoform 1 [Homo sapiens]. [Source:RefSeq;Acc:NM_016483]	3	ENSMUSG00000021902	ENSRNOG00000018996	0043170:macromolecule metabolism	0046872:metal ion binding	0000151:ubiquitin ligase complex	NM_173341,NM_016483	PHD finger protein 7	BC022002	51533
2	E20	H200005381	CAACCACACCCTACCCATGGTACTGTATGCTATTAACTCCTGGAAACGCCCCGTAAATGCGAGTTGTTT	ENSG00000010319	ENST00000231721	E	I	NP_064548	semaphorin sem2 [Homo sapiens]. [Source:RefSeq;Acc:NM_020163]	3	ENSMUSG00000021904	ENSRNOG00000018952	0007275:development	0004871:signal transducer activity	0016020:membrane	NM_020163	semaphorin sem2	AB029496	56920
2	E22	H200010134	ACACTTATACGGTTTACATCATCCAGGTCACTGATGGCAGCCATGAGTGGACAGTAAAGCACCGCTACA	ENSG00000010322	ENST00000345716	T	I	NISCH	nischarin; imidazoline receptor candidate; I-1 receptor candidate protein; imidazoline receptor antisera selected [Homo sapiens]. [Source:RefSeq;Acc:NM_007184]	3	ENSMUSG00000021910	ENSRNOG00000018823	0007154:cell communication	0004871:signal transducer activity	-	NM_007184	nischarin	-	11188
2	E24	H200019995	ACTTCCCTTCCTAAAATAACTGTCAGAGTGACTTGCAGAACTGGGTAGTTTGGGTTGGAAGGCCCATCC	-	-	-	-	-	-	-	-	-	-	-	-	-	-	AK001505	11188
2	G02	H300018410	CTGGAACGCACGCCCTCGCCGGAGCCTGTTGACAAGGACTTCTACTCCGAGTTTGGGAACAAGACCACAG	ENSG00000010322	ENST00000345716	E	I	NISCH	nischarin; imidazoline receptor candidate; I-1 receptor candidate protein; imidazoline receptor antisera selected [Homo sapiens]. [Source:RefSeq;Acc:NM_007184]	3	ENSMUSG00000021910	ENSRNOG00000018823	0007154:cell communication	0004871:signal transducer activity	-	NM_007184	nischarin	AK001505	11188
2	G04	H200017994	ACACTCTTCGTCCCTGTCAATGAAGGCTTTGTGGACAACATGACGCTGAGTGGCCCAGACTTGGAGCTG	ENSG00000010327	ENST00000321725	T	I	STAB1	stabilin 1 [Homo sapiens]. [Source:RefSeq;Acc:NM_015136]	3	ENSMUSG00000042286	ENSRNOG00000018434	0009617:response to bacteria	0003824:catalytic activity	0016021:integral to membrane	NM_015136	stabilin 1	AB052956,AJ275213	23166
2	G06	H300011052	ACCCTACACACTTGTGTACATGTGCACACATCAGTAAAGGCACCAAGGGTGGGTGGAACGGGCAGAGGCC	-	-	-	-	-	-	-	-	-	-	-	-	-	-	-	-
2	G08	H300012012	ATCACCCTCATTGTTCTGTCATCTGAGGTGGGCATCTCTGAGCTGAGGCTGGAGAGACTACTCCAAATGG	ENSG00000010361	ENST00000313777	E	I	NP_079405	-	19	ENSMUSG00000011658	ENSRNOG00000020429	-	-	-	NM_025129	hypothetical protein FLJ22688	CR595499	80199
2	G10	H200009363	CACAGACATGGGGCTGTTAGCGTCTCTCTGTTTATTCGCTCACAATAATACACAGCCCCTGGATGGGGA	ENSG00000010361	ENST00000313777	E	I	NP_079405	-	19	ENSMUSG00000011658	ENSRNOG00000020429	-	-	-	NM_025129	hypothetical protein FLJ22688	CR595499	80199
2	G12	H300018834	CTCACGTGTTCCGCAAGAAGAACCGGAGGGAAGTCCTCATCCTTGGAGTATCTGTCGTCTCCTTCCTTGT	ENSG00000010379	ENST00000313154,ENST00000343164,ENST00000228291	E	C	SLC6A13	Sodium- and chloride-dependent GABA transporter 2. [Source:Uniprot/SWISSPROT;Acc:Q9NSD5]	12	ENSMUSG00000030108	ENSRNOG00000012876	0008151:cell growth and/or maintenance	0005386:carrier activity	0016021:integral to membrane	NM_016615	solute carrier family 6 (neurotransmitter transporter, GABA), member 13	BC022392,U76343	6540
2	G14	H200008047	TGGTAATCCCCGTGAACTGATTGCCTATAGCCAGTATCCCCGGCCTTCAGACATCCCTCAGTGGAATTC	ENSG00000010404	ENST00000340855	E	I	IDS	Iduronate 2-sulfatase precursor (EC 3.1.6.13). [Source:Uniprot/SWISSPROT;Acc:P22304]	X	ENSMUSG00000035847	ENSRNOG00000001465	0043170:macromolecule metabolism	0003824:catalytic activity	0005764:lysosome	NM_000202	iduronate 2-sulfatase (Hunter syndrome)	BX647357	3423
2	G16	H300015629	GGCATCCTCTGACATCACTCCAGCAGAAGAAAGGGAAGGAACACGCTGCATTACTGCGTG	-	-	-	-	-	-	-	-	-	-	-	-	-	-	-	-
2	G18	H300015954	GGTGTGAGCACAGCCTGGCAGGAGAGGGCAGATCTCCATGCAAAGTATGTCAGAAAGCAGATGGAAGCCA	-	-	-	-	-	-	-	-	-	-	-	-	-	-	-	-
2	G20	H300011385	AGACTGAAGACTTCATCTACCAGAAAGTATAAGTAGGCCAGGGCTCAGCATAATCCTGCTGGAAGGCTAG	ENSG00000010404	ENST00000304701	E	I	IDS	Iduronate 2-sulfatase precursor (EC 3.1.6.13). [Source:Uniprot/SWISSPROT;Acc:P22304]	X	ENSMUSG00000035847	ENSRNOG00000001465	0043170:macromolecule metabolism	0003824:catalytic activity	0005764:lysosome	-	-	-	-
2	G22	H300021647	AGGCCTTCTCTGGCTGGGTCTGGTTCTGAGCTCCGTCTGCGTCGCCCTCGGATCCGAAAC	ENSG00000010404	ENST00000304701,ENST00000361190,ENST00000340855	E	C	IDS	Iduronate 2-sulfatase precursor (EC 3.1.6.13). [Source:Uniprot/SWISSPROT;Acc:P22304]	X	ENSMUSG00000035847	ENSRNOG00000001465	0043170:macromolecule metabolism	0003824:catalytic activity	0005764:lysosome	NM_006123,NM_000202	iduronate 2-sulfatase (Hunter syndrome)	AF050145,BX647357	3423
2	G24	H300018413	CTGGAGTCTACACCAAGGTCTACAACTATGTGGACTGGATTAAGGACACCATCGCTGCCAACAGCTAAAG	ENSG00000010438,ENSG00000173636	ENST00000343466,ENST00000011477,ENST00000342836,ENST00000314812,ENST00000342626	E	M	PRSS3	Trypsin III precursor (EC 3.4.21.4) (Brain trypsinogen) (Mesotrypsinogen) (Trypsin IV). [Source:Uniprot/SWISSPROT;Acc:P35030]	9	ENSMUSG00000057163	ENSRNOG00000014100	0050874:organismal physiological process	0046872:metal ion binding	0005576:extracellular	NM_002771,NM_002770,NR_001296	protease, serine, 3 (mesotrypsin)	X15505,X72781,M27602,BM805032	5646
2	I02	H300012853	CATCGCTGCCAACAGCTAAAGCCCCCGGTCCCTCTGCAGTCTCTATACCAATAAAGTGGCCCTGCTCTCA	ENSG00000010438	ENST00000342836,ENST00000343466,ENST00000011477	E	C	PRSS3	Trypsin III precursor (EC 3.4.21.4) (Brain trypsinogen) (Mesotrypsinogen) (Trypsin IV). [Source:Uniprot/SWISSPROT;Acc:P35030]	9	ENSMUSG00000057163	ENSRNOG00000014100	0050874:organismal physiological process	0046872:metal ion binding	0005576:extracellular	NM_002771	protease, serine, 3 (mesotrypsin)	X72781,X15505	5646
2	I04	H200010272	TGGGTCTGATGGTGCTGCCTCAACCTGAGAGCTTTCATAAGTAGTTCTGAATTCCCAAGCTGCCTAAAA	ENSG00000010539	ENST00000008311	E	I	ZNF200	Zinc finger protein 200. [Source:Uniprot/SWISSPROT;Acc:P98182]	16	-	-	0006351:transcription, DNA-dependent	0046872:metal ion binding	0005622:intracellular	NM_198088,NM_003454,NM_198087	zinc finger protein 200	Y14443,BC032575	7752
2	I06	H200002656	TTTTCATTGGGCTAGGCATCTTCTTCTGTGTCAGGTGCCGGCACCGAAGGCGCCAAGCAGAGCGGATGT	ENSG00000010610	ENST00000011653	T	I	CD4	T-cell surface glycoprotein CD4 precursor (T-cell surface antigen T4/Leu-3). [Source:Uniprot/SWISSPROT;Acc:P01730]	12	ENSMUSG00000023274	ENSRNOG00000016294	0009605:response to external stimulus	0005488:binding	0042101:T-cell receptor complex	NM_000616	CD4 antigen (p55)	-	920
2	I08	H300014025	CTGCTTGATAACCCATGCACGGACGAAACCAGCTACCGCCAGGAGGCCCTGGTGCAGATGCCATACCTTG	ENSG00000010626	ENST00000007969	E	I	NP_964013	leucine-rich B7 protein isoform 2 [Homo sapiens]. [Source:RefSeq;Acc:NM_006992]	12	ENSMUSG00000030125	ENSRNOG00000026309	-	-	-	NM_201650	B7 gene	BC029858	10233
2	I10	H200014095	CTGCGAAGTGCCCAGATGAATGAACTGCCCTACCTGCAGATTGCTAGTTTTGCTTATAACCAGATTACT	ENSG00000010626	ENST00000007969,ENST00000323702	E	C	NP_964013	leucine-rich B7 protein isoform 2 [Homo sapiens]. [Source:RefSeq;Acc:NM_006992]	12	ENSMUSG00000030125	ENSRNOG00000026309	-	-	-	NM_006992,NM_201650	B7 gene	BC029858,U72508	10233
2	I12	H300011466	AGATGCGCCACCGCTTCCAGACTCAGCAGCTGCTAGAGATGTGCAAGGATGTCTGTGAAGCCATGGAATA	ENSG00000010671	ENST00000337999,ENST00000308731	E	C	BTK	Tyrosine-protein kinase BTK (EC 2.7.1.112) (Bruton's tyrosine kinase) (Agammaglobulinaemia tyrosine kinase) (ATK) (B cell progenitor kinase) (BPK). [Source:Uniprot/SWISSPROT;Acc:Q06187]	X	ENSMUSG00000031264	ENSRNOG00000011331	0006915:apoptosis	0005488:binding	0005737:cytoplasm	NM_000061	Bruton agammaglobulinemia tyrosine kinase	X58957	695
2	I14	H300016188	GTGATGGACCAGTGGCACCTAAGGAAGAGCTACCACATTTTCAGGCTGTGTGAGTCTGGACTGGATCATA	ENSG00000010671	ENST00000308731	E	I	BTK	Tyrosine-protein kinase BTK (EC 2.7.1.112) (Bruton's tyrosine kinase) (Agammaglobulinaemia tyrosine kinase) (ATK) (B cell progenitor kinase) (BPK). [Source:Uniprot/SWISSPROT;Acc:Q06187]	X	ENSMUSG00000031264	ENSRNOG00000011331	0006915:apoptosis	0005488:binding	0005737:cytoplasm	-	-	-	-
2	I16	H200007453	TTTACTAACAGTGAGACTGCTGAACACATTGCCCAAGGCCTACGTCTCTACAGGCCTCATCTGGCTTCA	ENSG00000010671	ENST00000337999,ENST00000308731	E	C	BTK	Tyrosine-protein kinase BTK (EC 2.7.1.112) (Bruton's tyrosine kinase) (Agammaglobulinaemia tyrosine kinase) (ATK) (B cell progenitor kinase) (BPK). [Source:Uniprot/SWISSPROT;Acc:Q06187]	X	ENSMUSG00000031264	ENSRNOG00000011331	0006915:apoptosis	0005488:binding	0005737:cytoplasm	NM_000061	Bruton agammaglobulinemia tyrosine kinase	X58957	695
2	I18	H300015366	GCTGGTCTCGAACTCTCCTGACCTCGTGATCCGCCTGCCTCGGCCTCCCAAAGTGCTGAGATTACAGGTG	ENSG00000010704	ENST00000317880	E	I	HFE	Hereditary hemochromatosis protein precursor (HLA-H). [Source:Uniprot/SWISSPROT;Acc:Q30201]	6	ENSMUSG00000006611	ENSRNOG00000016967	0030333:antigen processing	0004871:signal transducer activity	0016021:integral to membrane	-	-	AW063630	-
2	I20	H300021756	AGGCCATTGCTGAGCTGCCTGAACTGGGAACACAACAGAAGGAAAACAAACCACTCTGATAATCATTGAG	-	-	-	-	-	-	-	-	-	-	-	-	-	-	-	-
2	I22	H300022769	GGAGCCATGGGGCACTACGTCTTAGCTGAACGTGAGTGACACGCAGCCTGCAGACTCACTGTGGGAAGGA	ENSG00000010704	ENST00000353147,ENST00000317896,ENST00000309234,ENST00000352392,ENST00000349999	E	P	HFE	Hereditary hemochromatosis protein precursor (HLA-H). [Source:Uniprot/SWISSPROT;Acc:Q30201]	6	ENSMUSG00000006611	ENSRNOG00000016967	0030333:antigen processing	0004871:signal transducer activity	0016021:integral to membrane	NM_139007,NM_139009,NM_000410,NM_139004,NM_139011,NM_139010,NM_139003	hemochromatosis	U60319	3077
2	I24	H300022292	GGCTGCATAAATGTGGTACAAGCATTCTGTCTTGAAGGGCAGGTGCTTCAGGATACCATATACAGCTCAG	ENSG00000010704	ENST00000309234,ENST00000349999,ENST00000345823	E	P	HFE	Hereditary hemochromatosis protein precursor (HLA-H). [Source:Uniprot/SWISSPROT;Acc:Q30201]	6	ENSMUSG00000006611	ENSRNOG00000016967	0030333:antigen processing	0004871:signal transducer activity	0016021:integral to membrane	NM_139005,NM_000410	hemochromatosis	U60319	3077
2	K02	H300017474	TGCTCCTCTGTTGCTCTCTTTGGCATTCATTTCTTTGGACCCTACGCAAGGACTGTAATTGGTGGGGACA	-	-	-	-	-	-	-	-	-	-	-	-	-	-	-	-
2	K04	H300015787	GGGCGCTTGCTGCAGCCCTCACCGTCTGGCACCCTAGTCATTGGAGTCATCAGTGGAATTGCTGTTTTTG	ENSG00000010704	ENST00000352392	T	I	HFE	Hereditary hemochromatosis protein precursor (HLA-H). [Source:Uniprot/SWISSPROT;Acc:Q30201]	6	ENSMUSG00000006611	ENSRNOG00000016967	0030333:antigen processing	0004871:signal transducer activity	0016021:integral to membrane	NM_139011	hemochromatosis	-	3077
2	K06	H300021825	ATGCCAAGGAGTTCGAACCTAAAGACGTATTGCCCAATGGGGATGGGACCTACCAGGGCTGGATAACCTT	ENSG00000010704	ENST00000353147,ENST00000317896,ENST00000309234,ENST00000349999	E	P	HFE	Hereditary hemochromatosis protein precursor (HLA-H). [Source:Uniprot/SWISSPROT;Acc:Q30201]	6	ENSMUSG00000006611	ENSRNOG00000016967	0030333:antigen processing	0004871:signal transducer activity	0016021:integral to membrane	NM_139006,NM_139007,NM_139009,NM_139005,NM_000410,NM_139004,NM_139008,NM_139010,NM_139003	hemochromatosis	U60319	3077
2	K08	H300018928	AGAGCCGCGATGCCTCTCGACTGAGTGGCCGGGACCCCTCCTCATGGACAGTCGAGGATGTGATGCAGTT	ENSG00000010803	ENST00000337495,ENST00000326197,ENST00000361191,ENST00000361705	E	C	SCMH1	sex comb on midleg homolog 1 [Homo sapiens]. [Source:RefSeq;Acc:NM_012236]	1	ENSMUSG00000000085	ENSRNOG00000009498	0007275:development	0030528:transcription regulator activity	0005622:intracellular	NM_012236	sex comb on midleg homolog 1 (Drosophila)	BC009752,AF149046	22955
2	K10	H300012162	ATGCTGGTTTGCTACAGTGTTTTAGCTTGTGAGATTCTCTGGGACCTTCCCTGCTCCATCATGGGGTCAC	ENSG00000010803	ENST00000326197	E	I	SCMH1	sex comb on midleg homolog 1 [Homo sapiens]. [Source:RefSeq;Acc:NM_012236]	1	ENSMUSG00000000085	ENSRNOG00000009498	0007275:development	0030528:transcription regulator activity	0005622:intracellular	-	-	BC009752	22955
2	K12	H300012032	ATCATGTCGTTGACTGCAGGCTGGTGGAAGGTTCTGCAGATACTCAGTGGATGTCAGAGCCGCAGCGCCA	-	-	-	-	-	-	-	-	-	-	-	-	-	-	-	-
2	K14	H300018416	GAGCGCATGAATTATATCCATAGAGATCTGCGATCAGCAAACATTCTAGTGGGGAATGGACTCATATGCA	ENSG00000010810	ENST00000229471,ENST00000356013,ENST00000229470,ENST00000354650,ENST00000323587	E	C	FYN	Proto-oncogene tyrosine-protein kinase FYN (EC 2.7.1.112) (P59-FYN) (SYN) (SLK). [Source:Uniprot/SWISSPROT;Acc:P06241]	6	ENSMUSG00000019843	ENSRNOG00000000596	0030001:metal ion transport	0004715:non-membrane spanning protein tyrosine kinase activity	-	NM_153047,NM_153048,NM_002037	FYN oncogene related to SRC, FGR, YES	AK056699	2534
2	K16	H200005991	GGAAAAGAATCTTTCAAGGGCAAAGAACTCGTGGGAGGATGTCTGTTGTATGTAATACTCACAATGGCT	ENSG00000010818	ENST00000012134	E	I	HIVEP2	Human immunodeficiency virus type I enhancer-binding protein 2 (HIV- EP2). [Source:Uniprot/SWISSPROT;Acc:P31629]	6	ENSMUSG00000015501	ENSRNOG00000011015	0006351:transcription, DNA-dependent	0046872:metal ion binding	0005622:intracellular	NM_006734	human immunodeficiency virus type I enhancer binding protein 2	X65644	3097
2	K18	H300016592	TAGGGCCACAGAATGGAGACTAGAGGCAGCAGCTCAGTCTGAAGTGCAAGACTTTATCCAGTAAAAGGTC	ENSG00000010932	ENST00000354841	E	I	FMO1	Dimethylaniline monooxygenase [N-oxide-forming] 1 (EC 1.14.13.8) (Fetal hepatic flavin-containing monooxygenase 1) (FMO 1) (Dimethylaniline oxidase 1). [Source:Uniprot/SWISSPROT;Acc:Q01740]	1	ENSMUSG00000040181	ENSRNOG00000003467	0008152:metabolism	0015036:disulfide oxidoreductase activity	0042598:vesicular fraction	-	-	AK097039	2326
2	K20	H200000370	CGGTGGGCTGTTCGAGTCCTGAAAGGTGTAAATAAGTTACCACCACCAAGTGTCATGATAGAGGAAATT	ENSG00000010932	ENST00000354841,ENST00000314690	T	C	FMO1	Dimethylaniline monooxygenase [N-oxide-forming] 1 (EC 1.14.13.8) (Fetal hepatic flavin-containing monooxygenase 1) (FMO 1) (Dimethylaniline oxidase 1). [Source:Uniprot/SWISSPROT;Acc:Q01740]	1	ENSMUSG00000040181	ENSRNOG00000003467	0008152:metabolism	0015036:disulfide oxidoreductase activity	0042598:vesicular fraction	NM_002021	flavin containing monooxygenase 1	M64082	2326
2	K22	H300011227	ACTGATTCATTTTGATCTCTGCTAATACCAGAGTCCTGCGTGGCAGAGCCATTGGCACCAGAAATTACAA	ENSG00000010932	ENST00000314690	E	I	FMO1	Dimethylaniline monooxygenase [N-oxide-forming] 1 (EC 1.14.13.8) (Fetal hepatic flavin-containing monooxygenase 1) (FMO 1) (Dimethylaniline oxidase 1). [Source:Uniprot/SWISSPROT;Acc:Q01740]	1	ENSMUSG00000040181	ENSRNOG00000003467	0008152:metabolism	0015036:disulfide oxidoreductase activity	0042598:vesicular fraction	NM_002021	flavin containing monooxygenase 1	M64082	2326
2	K24	H200014044	GTGACGTCCGGAGGAGGCAGGAAAAGTTTGGAACGGGAGGAGCAGCTGTCCCTGAGAAAATCAAGATCA	ENSG00000011007	ENST00000234697	T	I	TCEB3	Transcription elongation factor B polypeptide 3 (RNA polymerase II transcription factor SIII subunit A1) (SIII p110) (Elongin A) (EloA) (Elongin 110 kDa subunit) (MSTP059). [Source:Uniprot/SWISSPROT;Acc:Q14241]	1	ENSMUSG00000028668	ENSRNOG00000010902	0050896:response to stimulus	0005488:binding	0005622:intracellular	NM_003198	transcription elongation factor B (SIII), polypeptide 3 (110kDa, elongin A)	L47345	6924
2	M02	H300004815	CTGCCCCAACTGATTCTGCCCAGATAATCGTGTCTCCTGCCTCCACTCAGCTGCTTCTCAGTCATGAATG	ENSG00000011009	ENST00000234698	E	I	LYPLA2	Acyl-protein thioesterase 2 (EC 3.1.2.-) (Lysophospholipase II) (LPL- I). [Source:Uniprot/SWISSPROT;Acc:O95372]	1	ENSMUSG00000028670	ENSRNOG00000010067	0006629:lipid metabolism	0003824:catalytic activity	-	NM_007260	lysophospholipase II	CR605682	11313
2	M04	H200015139	CCAGTGATCAGTCGCCTCAGTAAAGCAGATCTGTGGATGGGGAGCCTACGGGTGGTAAGAAGTGGTGTT	ENSG00000011021	ENST00000234487,ENST00000312413,ENST00000346436	E	C	CLCN6	Chloride channel protein 6 (ClC-6). [Source:Uniprot/SWISSPROT;Acc:P51797]	1	ENSMUSG00000029016	ENSRNOG00000008345	0007154:cell communication	0005244:voltage-gated ion channel activity	0016021:integral to membrane	NM_021736,NM_001286,NM_021735,NM_021737	chloride channel 6	D28475,X83378	1185
2	M06	H200001501	GCCCATCCTGGTGCGACAGCGTGGGACAATGTGAACATGGACTCGAAGACATGGCCCTTTCTCTGTAGT	ENSG00000011028	ENST00000303375	E	I	MRC2	mannose receptor, C type 2; endocytic receptor (macrophage mannose receptor family); urokinase plasminogen activator receptor-associated protein [Homo sapiens]. [Source:RefSeq;Acc:NM_006039]	17	ENSMUSG00000020695	ENSRNOG00000006548	-	0003824:catalytic activity	-	-	-	AB014609	9902
2	M08	H200012135	GGAACTTCATCATAATTTGGAGGGAAGCTCTTGGAGCTGTGAGTTCTCCCTGTACAGTGTTACCATCCC	ENSG00000011052	ENST00000336097,ENST00000013034	E	C	NME1	Nucleoside diphosphate kinase A (EC 2.7.4.6) (NDK A) (NDP kinase A) (Tumor metastatic process-associated protein) (Metastasis inhibition factor nm23) (nm23-H1) (Granzyme A-activated DNase) (GAAD). [Source:Uniprot/SWISSPROT;Acc:P15531]	17	ENSMUSG00000037601	ENSRNOG00000002693	0007049:cell cycle	0016787:hydrolase activity	0005622:intracellular	NM_198175,NM_000269	non-metastatic cells 1, protein (NM23A) expressed in	X17620	4830
2	M10	H300005516	GACCCACTCAAAGCTGAGAATGATCCAACTCAGCCCTACTTTGCGGATGGACATATTAAGGCCAGGAGGG	ENSG00000011083	ENST00000230671	E	I	SLC6A7	Sodium-dependent proline transporter. [Source:Uniprot/SWISSPROT;Acc:Q99884]	5	ENSMUSG00000052026	ENSRNOG00000018644	0015804:neutral amino acid transport	0005342:organic acid transporter activity	0016021:integral to membrane	NM_014228	solute carrier family 6 (neurotransmitter transporter, L-proline), member 7	AK096607	6534
2	M12	H200012859	GCCCCTGGATTCCTGCATCTGCATATGCGTATTTGCCAAAGACGACAGGGTGGGCTGGGGTGCGCTCCG	ENSG00000011105	ENST00000011898	E	I	TNE5_HUMAN	Tetraspan NET-5. [Source:Uniprot/SWISSPROT;Acc:O75954]	12	ENSMUSG00000030352	ENSRNOG00000005442	-	-	0016021:integral to membrane	NM_006675	transmembrane 4 superfamily member tetraspan NET-5	AF089749	10867
2	M14	H300016872	TCCCCTGCTTCCCCACTCAGGCAGCTGCTGGGAATGTATTCCACCAAATGACGAAGCAAACCAAGAACAA	ENSG00000011114	ENST00000298896	E	I	BTBD7	BTB (POZ) domain containing 7 isoform 2; function unknown protein 1 [Homo sapiens]. [Source:RefSeq;Acc:NM_018167]	14	ENSMUSG00000041702	ENSRNOG00000008598	-	0005488:binding	-	NM_018167	BTB (POZ) domain containing 7	AK001510	55727
2	M16	H200002327	ACAGTGTGGATGCAGTCAGAATCCCTGCACATTCTGGTCATAAGGATTAGAGTCACCAGATGAGGCTCT	ENSG00000011114	ENST00000355125,ENST00000334746	E	P	BTBD7	BTB (POZ) domain containing 7 isoform 2; function unknown protein 1 [Homo sapiens]. [Source:RefSeq;Acc:NM_018167]	14	ENSMUSG00000041702	ENSRNOG00000008598	-	0005488:binding	-	NM_001002860	BTB (POZ) domain containing 7	AB040958,BX538231	55727
2	M18	H200002659	CACCGAGGCCTATGGCGAGGTGCATATCAAGACGATGCCAGCTGCCACATATCGCCTCCTTACAGGCCA	ENSG00000011132	ENST00000316757	T	I	APBA3	Amyloid beta A4 precursor protein-binding family A member 3 (Neuron- specific X11L2 protein) (Neuronal Munc18-1-interacting protein 3) (Mint-3) (Adapter protein X11gamma). [Source:Uniprot/SWISSPROT;Acc:O96018]	19	ENSMUSG00000004931	ENSRNOG00000020466	0008151:cell growth and/or maintenance	0005488:binding	0016020:membrane	NM_004886	amyloid beta (A4) precursor protein-binding, family A, member 3 (X11-like 2)	AB021638	9546
2	M20	H300011377	AGACGAAGTCGCAGACGTCGGTGACACTCAGCATCGTCCACTGCCCTCCCGTCACCACCGCCATCATCCA	ENSG00000011132	ENST00000316757	E	I	APBA3	Amyloid beta A4 precursor protein-binding family A member 3 (Neuron- specific X11L2 protein) (Neuronal Munc18-1-interacting protein 3) (Mint-3) (Adapter protein X11gamma). [Source:Uniprot/SWISSPROT;Acc:O96018]	19	ENSMUSG00000004931	ENSRNOG00000020466	0008151:cell growth and/or maintenance	0005488:binding	0016020:membrane	NM_004886	amyloid beta (A4) precursor protein-binding, family A, member 3 (X11-like 2)	AB021638	9546
2	M22	H300021117	TCTCCACGTGGAGACCTGTGGAGCTTGGCACGGTGGCTGAGCTGAGGAGGTTTTTCATTGGCGGTTCTCT	ENSG00000011143	ENST00000300878,ENST00000337050,ENST00000313863	E	C	NP_060247	-	17	ENSMUSG00000034121	ENSRNOG00000008635	-	-	-	NM_017777	hypothetical protein FLJ20345	AK000352	54903
2	M24	H300012994	CCACCTGCAAAGAATCACATCAAGCAACTTTCTTCATTATCAGCCTGCTGCCGAGCTCGGGAAGGACCTC	ENSG00000011143	ENST00000300878	E	I	NP_060247	-	17	ENSMUSG00000034121	ENSRNOG00000008635	-	-	-	-	-	CR606585	-
2	O02	H300008505	TCCCCAGAGCTACTCTGTCACCAATGCTGCCAACAATGGGGTCTGCTTCATTGTGGCTCGCAAGAAGCCT	ENSG00000011177	ENST00000013222	E	I	INMT	Indolethylamine N-methyltransferase (EC 2.1.1.49) (Aromatic alkylamine N-methyltransferase) (Indolamine N-methyltransferase) (Arylamine N- methyltransferase) (Amine N-methyltransferase). [Source:Uniprot/SWISSPROT;Acc:O95050]	7	ENSMUSG00000003477	ENSRNOG00000011250	-	0008757:S-adenosylmethionine-dependent methyltransferase activity	-	NM_006774	indolethylamine N-methyltransferase	AF128846,BC033813	11185
2	O04	H200002820	CACAACCTAGGTGGATTCTTGGCTGCTGCTTACTCGCTGAAGTACCCATCAAGGGTTAATCATCTCATT	ENSG00000011198	ENST00000013894	T	I	ABHD5	CGI58 protein; comparative gene identification 58 [Homo sapiens]. [Source:RefSeq;Acc:NM_016006]	3	ENSMUSG00000032540	ENSRNOG00000000221	0006725:aromatic compound metabolism	0003824:catalytic activity	-	NM_016006	abhydrolase domain containing 5	-	51099
2	O06	H200010361	GTTGACTCTTACCTGTGATTTTGCATGGTCAGACTCGGTGTCAGGTACGGAGAGGATTCTCATGACTGT	ENSG00000011201	ENST00000262648	E	I	KAL1	Anosmin 1 precursor (Kallmann syndrome protein) (Adhesion molecule- like X-linked). [Source:Uniprot/SWISSPROT;Acc:P23352]	X	-	-	0016477:cell migration	0005488:binding	0005578:extracellular matrix	NM_000216	Kallmann syndrome 1 sequence	M97252	3730
2	O08	H200010732	CGGCAGCGAGACCGCATGGTGGAAAGGATCCAGTTTGTGTGTTCTCTGTGCAAATACCGGACCTTCTAT	ENSG00000011243	ENST00000263378	T	I	AKAP8L	A-kinase anchor protein-like protein 8 (Neighbor of A-kinase anchoring protein 95) (Homologous to AKAP95 protein) (HA95) (Helicase A-binding protein 95) (HAP95) (HRIHFB2018). [Source:Uniprot/SWISSPROT;Acc:Q9ULX6]	19	ENSMUSG00000002625	ENSRNOG00000006355	-	0005515:protein binding	0005694:chromosome	NM_014371	A kinase (PRKA) anchor protein 8-like	-	26993
2	O10	H300019809	AAGAAGTCCTCCCTCATGGTGGCCCGCAGTATTCTCAACAACAAGCTCATCAGCAAGAAGCTGGAGCGCT	ENSG00000011243	ENST00000263378	E	I	AKAP8L	A-kinase anchor protein-like protein 8 (Neighbor of A-kinase anchoring protein 95) (Homologous to AKAP95 protein) (HA95) (Helicase A-binding protein 95) (HAP95) (HRIHFB2018). [Source:Uniprot/SWISSPROT;Acc:Q9ULX6]	19	ENSMUSG00000002625	ENSRNOG00000006355	-	0005515:protein binding	0005694:chromosome	NM_014371	A kinase (PRKA) anchor protein 8-like	AK001594	26993
2	O12	H300011239	ACTGGCGCTTGCCTCCTCCGCCTCAGACTCTTGCTCTTGCTGGACCTTCCTCAGCCTCGC	-	-	-	-	-	-	-	-	-	-	-	-	-	-	AK001594	26993
2	O14	H200015802	AGAAAAAGGCTAAGTCCCAGCAATACAAAGGACATAAGAAAAGTGGGTCACCACGTGGTGTTCACATAC	ENSG00000011258	ENST00000262063	E	I	MBTD1	mbt domain containing 1 [Homo sapiens]. [Source:RefSeq;Acc:NM_017643]	17	ENSMUSG00000059474	-	0006350:transcription	-	0005622:intracellular	NM_017643	mbt domain containing 1	AK000062	54799
2	O16	H200001169	TATGGATTAAGCATTGCCACATCTAGGAATGGACAGTATGTTGCTTGTGGTTCTAATTGTGGAGTGGTA	ENSG00000011260	ENST00000225298	T	I	CG48_HUMAN	WD-repeat protein CGI-48. [Source:Uniprot/SWISSPROT;Acc:Q9Y5J1]	17	ENSMUSG00000054079	ENSRNOG00000002644	-	-	0005622:intracellular	NM_016001	CGI-48 protein	BC001535	51096
2	O18	H200007187	GCACCGTCATTCGCTGCCATTGGCTTCTCAGATGTATTTCAAGGACTAAAGTGGGCTCTAAGATCTAAG	-	-	-	-	-	-	7	-	-	-	-	-	NM_207111,NM_019011,NM_207116	TRIAD3 protein	BC000787	54476
2	O20	H300011453	AGATCACGACCCAATCTCATCAAACCAGCTGCCCAGTGGCAAGATCTGAAAAGGTTGGGAGAAGAAAGGC	ENSG00000011275	ENST00000337869	E	I	U7I1_HUMAN	Ubiquitin conjugating enzyme 7 interacting protein 1 (Triad3 protein) (Zinc finger protein inhibiting NF-kappa-B). [Source:Uniprot/SWISSPROT;Acc:Q9NWF9]	7	ENSMUSG00000045078	ENSRNOG00000001101	-	0003824:catalytic activity	-	NM_207111	TRIAD3 protein	-	54476
2	O22	H200016329	CCTGTGCGCTGTGGGTGTGGTGATTCAGCCTGGCATTTCTACCATAAGTTTTTGGTCTGCTGATTTGCT	ENSG00000011295	ENST00000261647	E	I	TTC19	tetratricopeptide repeat domain 19 [Homo sapiens]. [Source:RefSeq;Acc:NM_017775]	17	ENSMUSG00000042298	ENSRNOG00000002977	-	-	-	NM_017775	tetratricopeptide repeat domain 19	AK000350,AK094819	54902
2	O24	H300019593	GCAAGACAGATAAATCATCCTGAGCTACACATGGTACTCAGTAATCTAGCTGCAGTTTTGATGCACAGAG	ENSG00000011295	ENST00000261647	E	I	TTC19	tetratricopeptide repeat domain 19 [Homo sapiens]. [Source:RefSeq;Acc:NM_017775]	17	ENSMUSG00000042298	ENSRNOG00000002977	-	-	-	NM_017775	tetratricopeptide repeat domain 19	AK094819,AK000350	54902
2	B02	-	-	-	-	-	-	-	-	-	-	-	-	-	-	-	-	-	-
2	B04	H300016037	GTAGCCTTTGTGAGCGGGGTCTTGGCGTTGCTGCGCATTACTCTCTCCGCCTCGCCGAAGAGTGGATGGA	-	-	-	-	-	-	-	-	-	-	-	-	-	-	-	-
2	B06	H300017997	TTCCTCAAGCTGCAGGTATTCAAACGCTTGGTCTTGGTTCCCCAGCGACTGCATGCCCACACCACCTTCC	-	-	-	-	-	-	-	-	-	-	-	-	-	-	-	-
2	B08	H300018423	CAGCCTCAACGTCAAGTACAACAATGACAAGAGCCGTGACTACACACGCCCAGACCTGCCTTCCGGGGAC	ENSG00000011304	ENST00000356948,ENST00000349038	E	P	PTBP1	Polypyrimidine tract-binding protein 1 (PTB) (Heterogeneous nuclear ribonucleoprotein I) (hnRNP I) (57 kDa RNA-binding protein PPTB-1). [Source:Uniprot/SWISSPROT;Acc:P26599]	19	ENSMUSG00000006498	ENSRNOG00000010448	0008380:RNA splicing	0005488:binding	0030530:heterogeneous nuclear ribonucleoprotein complex	NM_031991,NM_002819,NM_031990	polypyrimidine tract binding protein 1	X66975	5725
2	B10	H300012190	ATGGCTGCTTAGGGCAACATAAGCTGTCGGTAAAAGTGGCTGCAGAAAGCCCTTACTCCTGGAATCTTTA	-	-	-	-	-	-	-	-	-	-	-	-	-	-	-	-
2	B12	H300018275	TTTCTGTTTGACGTTTGAGTGCCGGCTTTCTGAGTAGAGTTAGGAAAACCACGTAACGTAGCATATGATG	ENSG00000187957	ENST00000341772	E	I	NP_620711	delta-notch-like EGF repeat-containing transmembrane [Homo sapiens]. [Source:RefSeq;Acc:NM_139072]	2	ENSMUSG00000036766	ENSRNOG00000023158	-	-	-	NM_139072	delta-notch-like EGF repeat-containing transmembrane	BC035009,AL137311	92737
2	B14	H300022188	TGCCTGAATGCAGCCACCTGCAGGGACCTCGTTAATGGCTATGAGTGTGTGTGCCTGGCAGAATACAAAG	ENSG00000187957	ENST00000341772	E	I	NP_620711	delta-notch-like EGF repeat-containing transmembrane [Homo sapiens]. [Source:RefSeq;Acc:NM_139072]	2	ENSMUSG00000036766	ENSRNOG00000023158	-	-	-	NM_139072	delta-notch-like EGF repeat-containing transmembrane	AL137311,BC035009	92737
2	B16	H300009499	TGGGGTGGAGGTGGGAAGTGGGAAGCAACAGTGGCGTATAGGAAAAAGAAAATATACCCCGTGCACATTT	-	-	-	-	-	-	14	-	-	-	-	-	NM_012074	D4, zinc and double PHD fingers, family 3	AK024141	8110
2	B18	H200012691	TTACTAATACTAAAGAAGTTGGGGGAGCTCGAGAGCCAGACGGCCAGACAGGCAGACCCCTCCAGAGGC	ENSG00000011347	ENST00000263846	E	I	SYT7	Synaptotagmin VII (SytVII). [Source:Uniprot/SWISSPROT;Acc:O43581]	11	ENSMUSG00000024743	ENSRNOG00000026432	0008151:cell growth and/or maintenance	0005215:transporter activity	0030135:coated vesicle	NM_004200	synaptotagmin VII	BC042495,AF038535	9066
2	B20	H300010797	AATGGAGCTCCTACCCTCCCAAGGAGTTTATTCTAAACATTTCACCCTACGCCCCTTATGGCGACCCACG	-	-	-	-	-	-	-	-	-	-	-	-	-	-	-	-
2	B22	H300019856	CAAACGCTACAAGAATTCCTTGGAGACGGTGGGCACGCCAGACTCAGGGCGTGGGCGCAGTGAGAAGAAG	ENSG00000011347	ENST00000263846	E	I	SYT7	Synaptotagmin VII (SytVII). [Source:Uniprot/SWISSPROT;Acc:O43581]	11	ENSMUSG00000024743	ENSRNOG00000026432	0008151:cell growth and/or maintenance	0005215:transporter activity	0030135:coated vesicle	NM_004200	synaptotagmin VII	AF038535	9066
2	B24	H300018417	CTTAGGGATGACGTCCCCGCTGCATATTTATTCAAGGTGACTCTTGTACTTGGCAAGGGAAGTCCACTGT	ENSG00000196814	ENST00000361171,ENST00000360044	E	C	C9orf28	C9orf28 protein. [Source:Uniprot/SPTREMBL;Acc:Q9BWM8]	9	ENSMUSG00000038740	ENSRNOG00000017172	-	-	-	XM_088525	chromosome 9 open reading frame 28	AK000001,AK024432	89853
2	D02	H200000952	GCAGTCTCCCTTGCAAATGTATAATTAAGGCCTTTCTTCCCACCCCAAGTCCAAGAACAAATGCCAGCC	ENSG00000196814	ENST00000361171	E	I	C9orf28	C9orf28 protein. [Source:Uniprot/SPTREMBL;Acc:Q9BWM8]	9	ENSMUSG00000038740	ENSRNOG00000017172	-	-	-	XM_088525	chromosome 9 open reading frame 28	AK000001,AK024432	89853
2	D04	H200000620	TCTGGGAAATGGCTCTGCCTTAGGCACTTCTCGGGAATTTGAGGCCAGCCTGAGGAACTGCAGGACTCA	ENSG00000011376	ENST00000265537	E	I	LARS2	Probable leucyl-tRNA synthetase, mitochondrial precursor (EC 6.1.1.4) (Leucine--tRNA ligase) (LeuRS). [Source:Uniprot/SWISSPROT;Acc:Q15031]	3	ENSMUSG00000035202	ENSRNOG00000004760	0006399:tRNA metabolism	0005488:binding	0005739:mitochondrion	NM_015340	leucyl-tRNA synthetase 2, mitochondrial	D21851,BC025989	23395
2	D06	H200016176	TGAAGGGATAGCTAGGTCTGCAGATGCAGGTTCCTTCAGTCCTACTCCAGGCCAAATAGGAGGAGCTGT	ENSG00000011405	ENST00000265970	T	I	PIK3C2A	phosphoinositide-3-kinase, class 2, alpha polypeptide; PI3K-C2alpha; C2-containing phosphatidylinositol kinase [Homo sapiens]. [Source:RefSeq;Acc:NM_002645]	11	ENSMUSG00000030660	ENSRNOG00000020479	0007154:cell communication	0001727:lipid kinase activity	0005942:phosphoinositide 3-kinase complex	NM_002645	phosphoinositide-3-kinase, class 2, alpha polypeptide	BX648778,Y13367	5286
2	D08	H300012703	CAGCTATGAAAACAGCTATCTCACAAAGTTGTGTGAAGCAGAAGAGAAAAGCTGGAGGAAGGCCGTGGGC	ENSG00000011422	ENST00000221264	E	I	PLAUR	Urokinase plasminogen activator surface receptor precursor (uPAR) (U- PAR) (Monocyte activation antigen Mo3) (CD87 antigen). [Source:Uniprot/SWISSPROT;Acc:Q03405]	19	ENSMUSG00000046223	ENSRNOG00000024243	0050874:organismal physiological process	0004871:signal transducer activity	0016020:membrane	NM_001005377,NM_002659	plasminogen activator, urokinase receptor	CR601067	5329
2	D10	H300013781	CTCACTCTGGGGAAGCTGGTTGCCATGTAAAAGTACTACTGCCCTGAGACCACCATGCTGTGAGGAAGCC	ENSG00000011422	ENST00000339082	E	I	PLAUR	Urokinase plasminogen activator surface receptor precursor (uPAR) (U- PAR) (Monocyte activation antigen Mo3) (CD87 antigen). [Source:Uniprot/SWISSPROT;Acc:Q03405]	19	ENSMUSG00000046223	ENSRNOG00000024243	0050874:organismal physiological process	0004871:signal transducer activity	0016020:membrane	NM_001005376	plasminogen activator, urokinase receptor	-	5329
2	D12	H300018723	TGGAGCTTGAAAATCTGCCGCAGAATGGCCGCCAGTGTTACAGCTGCAAGGGGAACAGCACCCATGGATG	ENSG00000011422	ENST00000221264,ENST00000339082,ENST00000340093	E	C	PLAUR	Urokinase plasminogen activator surface receptor precursor (uPAR) (U- PAR) (Monocyte activation antigen Mo3) (CD87 antigen). [Source:Uniprot/SWISSPROT;Acc:Q03405]	19	ENSMUSG00000046223	ENSRNOG00000024243	0050874:organismal physiological process	0004871:signal transducer activity	0016020:membrane	NM_001005377,NM_002659,NM_001005376	plasminogen activator, urokinase receptor	CR601067	5329
2	D14	H300013069	CCAGTGAAATCTACTACATCTATCACTGATGCTAAAAGTTGTGAGGGACAAAATCCTGAGCTACTTCCAA	ENSG00000011426	ENST00000265748	E	I	ANLN	anillin, actin binding protein (scraps homolog, Drosophila); anillin (Drosophila Scraps homolog), actin binding protein [Homo sapiens]. [Source:RefSeq;Acc:NM_018685]	7	ENSMUSG00000036777	ENSRNOG00000014343	-	-	-	NM_018685	anillin, actin binding protein (scraps homolog, Drosophila)	BC070066	54443
2	D16	H200005473	TTGGACTTATCCAGATGATGAGAAACGCAAGAATCCCATAGGAAGGATAAATCTGGCTAATTGTACCAG	ENSG00000011426	ENST00000265748	T	I	ANLN	anillin, actin binding protein (scraps homolog, Drosophila); anillin (Drosophila Scraps homolog), actin binding protein [Homo sapiens]. [Source:RefSeq;Acc:NM_018685]	7	ENSMUSG00000036777	ENSRNOG00000014343	-	-	-	NM_018685	anillin, actin binding protein (scraps homolog, Drosophila)	BC070066,AK001472	54443
2	D18	H300007423	GTACCTAGAAGTATGTAAATTAGATTAAATTTCTCTTCTGGAAACACCCTGGGGCAGGCGGCCAGCGTGT	-	-	-	-	-	-	19	-	-	-	-	-	XM_372716	widely-interspaced zinc finger motifs	-	58525
2	D20	H300013716	CTACCTTCTTTTAGTCAGATACCAAGTGGCTAACTGCTCACAAAAATATGGCCAAACCGCCAGGCGCTGT	-	-	-	-	-	-	-	-	-	-	-	-	-	-	AK022408	23637
2	D22	H200005154	GGTTATTCGAGCACTTAATTTCACTCAAGGTTCATTGGGCTCTGCTCTCCTCCCTGCCATTACGGGAGC	ENSG00000011454	ENST00000343851	E	I	RABGAP1	RAB GTPase activating protein 1; rab6 GTPase activating protein (GAP and centrosome-associated) [Homo sapiens]. [Source:RefSeq;Acc:NM_012197]	9	ENSMUSG00000035437	ENSRNOG00000025542	0008151:cell growth and/or maintenance	0005488:binding	0015630:microtubule cytoskeleton	NM_012197	RAB GTPase activating protein 1	AJ011679,BC054492	23637
2	D24	H300022110	GAATCTATGGGCAAAAGTTCAGATGGAAAGTCGTATGTTATTACGGGGAGCTGGAATCCAAAATCCCCAC	ENSG00000011454	ENST00000343851	E	I	RABGAP1	RAB GTPase activating protein 1; rab6 GTPase activating protein (GAP and centrosome-associated) [Homo sapiens]. [Source:RefSeq;Acc:NM_012197]	9	ENSMUSG00000035437	ENSRNOG00000025542	0008151:cell growth and/or maintenance	0005488:binding	0015630:microtubule cytoskeleton	NM_012197	RAB GTPase activating protein 1	BC054492,AJ011679	23637
2	F02	H300022749	GAGCCTGTTCGATTTCTCCTGGAGACAAAAGTCCGCGTTTGCTCACCTAATGAAAGATTATTCTGGCCCT	ENSG00000011454	ENST00000343851,ENST00000317419	E	C	RABGAP1	RAB GTPase activating protein 1; rab6 GTPase activating protein (GAP and centrosome-associated) [Homo sapiens]. [Source:RefSeq;Acc:NM_012197]	9	ENSMUSG00000035437	ENSRNOG00000025542	0008151:cell growth and/or maintenance	0005488:binding	0015630:microtubule cytoskeleton	NM_012197	RAB GTPase activating protein 1	BC054492,AJ011679	23637
2	F04	H300018014	TTCGAGTGGTCCAGTGTTCTGATTTGGAACTGGGCACCAATCCGCTGAAGAGCTCAGGAATTGAAAATGG	ENSG00000011465	ENST00000228329	T	I	DCN	Decorin precursor (Bone proteoglycan II) (PG-S2) (PG40). [Source:Uniprot/SWISSPROT;Acc:P07585]	12	ENSMUSG00000019929	ENSRNOG00000004554	0007275:development	-	0005578:extracellular matrix	NM_133504	decorin	-	1634
2	F06	H300017419	TGCCATCTTCGAGTGGTCCAGTGTTCTGATTTGGGTCTTCCTCCTTCCCTTACGGAATTACATCTTGATG	ENSG00000011465	ENST00000350856,ENST00000355569	T	P	DCN	Decorin precursor (Bone proteoglycan II) (PG-S2) (PG40). [Source:Uniprot/SWISSPROT;Acc:P07585]	12	ENSMUSG00000019929	ENSRNOG00000004554	0007275:development	-	0005578:extracellular matrix	NM_133505	decorin	-	1634
2	F08	H300018456	CCCTCCCTAGGCCCAGTGTGCCCCTTCCGCTGTCAATGCCATCTTCGAGTGGTCCAGTGTTCTGATTTGG	ENSG00000011465	ENST00000361087,ENST00000350856,ENST00000228329,ENST00000303320,ENST00000355569,ENST00000228330,ENST00000052754	E	C	DCN	Decorin precursor (Bone proteoglycan II) (PG-S2) (PG40). [Source:Uniprot/SWISSPROT;Acc:P07585]	12	ENSMUSG00000019929	ENSRNOG00000004554	0007275:development	-	0005578:extracellular matrix	NM_133504,NM_001920,NM_133505,NM_133506,NM_133507,NM_133503	decorin	-	1634
2	F10	H300021659	CTCCCTAGGCCCAGTGTGCCCCTTCCGCTGTCAATGCCATCTTCGAGTGGTCCAGTGTTCTGATTTGGGT	ENSG00000011465	ENST00000303320,ENST00000228330,ENST00000350856,ENST00000355569,ENST00000361087,ENST00000052754,ENST00000228329	E	C	DCN	Decorin precursor (Bone proteoglycan II) (PG-S2) (PG40). [Source:Uniprot/SWISSPROT;Acc:P07585]	12	ENSMUSG00000019929	ENSRNOG00000004554	0007275:development	-	0005578:extracellular matrix	NM_133505,NM_133503,NM_133507,NM_133506,NM_001920,NM_133504	decorin	-	1634
2	F12	H300021751	GGGAGATACAGCCATCCACCTTCAGATGTGTCTACGTGCGCTCTGCCATTCAACTCGGAAACTATAAGTA	ENSG00000011465	ENST00000052754,ENST00000303320,ENST00000228330,ENST00000350856,ENST00000355569,ENST00000228329	E	P	DCN	Decorin precursor (Bone proteoglycan II) (PG-S2) (PG40). [Source:Uniprot/SWISSPROT;Acc:P07585]	12	ENSMUSG00000019929	ENSRNOG00000004554	0007275:development	-	0005578:extracellular matrix	NM_133505,NM_133504,NM_133503,NM_133507,NM_133506,NM_001920	decorin	-	1634
2	F14	H300012096	ATCTTGCCTGGATGAGCCAGGGGACACAGAAGAGAAGCCCACTATCTCATTTAATCTTTACAACTCTCTT	ENSG00000011465	ENST00000228330,ENST00000355569,ENST00000228329	E	P	DCN	Decorin precursor (Bone proteoglycan II) (PG-S2) (PG40). [Source:Uniprot/SWISSPROT;Acc:P07585]	12	ENSMUSG00000019929	ENSRNOG00000004554	0007275:development	-	0005578:extracellular matrix	NM_133503	decorin	BM467079	1634
2	F16	H200015432	GGGATGACAGCCAGAGGAATAAGAACTTGCTCCCTCCCCAGAGGTAAACACTTGGTCCAAAGGTTTGCA	ENSG00000011478	ENST00000012049,ENST00000300869	E	C	NP_060129	-	19	ENSMUSG00000030407	ENSRNOG00000015413	-	-	-	NM_017659	glutaminyl-peptide cyclotransferase-like	AK000091	54814
2	F18	H300018415	CACCGTTTGAACCTGCTGCAGTCTCATCCCCAGGAAGTGATGTACTTCCAACCCGGGGAGCCCTTTGGCT	ENSG00000011478	ENST00000012049,ENST00000300869	E	C	NP_060129	-	19	ENSMUSG00000030407	ENSRNOG00000015413	-	-	-	NM_017659	glutaminyl-peptide cyclotransferase-like	AK000091	54814
2	F20	H300018418	AGATGGGGAACAAAGCCTCCTACATCCACCTCCAGGGCTCTGACCTACGGCCTCAGTTCCACCAGTTCAC	ENSG00000011485	ENST00000012443	E	I	PPP5C	Serine/threonine protein phosphatase 5 (EC 3.1.3.16) (PP5) (Protein phosphatase T) (PP-T) (PPT). [Source:Uniprot/SWISSPROT;Acc:P53041]	19	ENSMUSG00000003099	ENSRNOG00000016907	0007242:intracellular signaling cascade	0046872:metal ion binding	0005737:cytoplasm	NM_006247	protein phosphatase 5, catalytic subunit	X89416	5536
2	F22	H300018270	TTTCTCTCCTGGCCTCTTGGTCTTCGTTTGTGTTCCCTGCTTGTGTCTCTTGCATGATTCTTCTTGGTCT	-	-	-	-	-	-	-	-	-	-	-	-	-	-	-	-
2	F24	H300018090	TTGACATGGACGTTTGTGATGATCACGTTCCTCCCGCTCCCCGTGTCTGAAGAGTGCTCCCTGACTGGCT	-	-	-	-	-	-	-	-	-	-	-	-	-	-	-	-
2	H02	H200006703	TTGGAGATCCATAGGTAAGCTCAGCAAATGGAAGACGACGTCAACACGGCTATTTTGAAGCTTAGGTGG	ENSG00000011523	ENST00000260569	E	I	KIAA0582	-	2	ENSMUSG00000044066	ENSRNOG00000027282	-	-	-	-	-	-	-
2	H04	H200015382	GAATCACAGAATAGCGGTACCATGATAGAATACTGCAATTGTGGTCAGAATTACAGTATGCACAAAGAA	ENSG00000011566	ENST00000263881,ENST00000341681	E	C	MAP4K3	Mitogen-activated protein kinase kinase kinase kinase 3 (EC 2.7.1.37) (MAPK/ERK kinase kinase kinase 3) (MEK kinase kinase 3) (MEKKK 3) (Germinal center kinase related protein kinase) (GLK). [Source:Uniprot/SWISSPROT;Acc:Q8IVH8]	2	ENSMUSG00000024242	ENSRNOG00000007172	0007154:cell communication	0005488:binding	-	NM_003618	mitogen-activated protein kinase kinase kinase kinase 3	BC071579	8491
2	H06	H300014819	GATCCCACTGTCCCTAAATGCCCCCAAAGGGCTCTGGAGCCAGAACCAGTTGGCCTCCTCCAGCCCTACC	ENSG00000011590	ENST00000262630	E	I	NP_055198	testis zinc finger protein [Homo sapiens]. [Source:RefSeq;Acc:NM_014383]	19	ENSMUSG00000006310	ENSRNOG00000020968	0006366:transcription from Pol II promoter	0046872:metal ion binding	0005622:intracellular	NM_014383	testis zinc finger protein	AF130255	27033
2	H08	H200010965	CAATTAAAGAACGAAAAGCGGGCCGGCTCGGCTTCTGACCTGGCACCGCTGCTACGGCGGCCTAGCAAA	ENSG00000011590	ENST00000354109,ENST00000262630	E	C	NP_055198	testis zinc finger protein [Homo sapiens]. [Source:RefSeq;Acc:NM_014383]	19	ENSMUSG00000006310	ENSRNOG00000020968	0006366:transcription from Pol II promoter	0046872:metal ion binding	0005622:intracellular	NM_014383	testis zinc finger protein	AF130255	27033
2	H10	H200001863	CACAGAGTGCCATCCCTGAGAGACCAGACCGCTCCCCAATACTCTCCTAAAATAAACATGAAGCACAAA	-	-	-	-	-	-	19	-	-	-	-	-	NM_198125,NM_003332	TYRO protein tyrosine kinase binding protein	BM926540,AF019562	7305
2	H12	H300015111	GCCCCAACACAGCAGGATCTCACTGGACTCTGATGATGGAGTGTCCAGGCTGGGCAGTGCTGGCTCCAAG	-	-	-	-	-	-	-	-	-	-	-	-	-	-	AF070596	57146
2	H14	H200003743	GGCTTCTAGAGTCTAGCCCGTTGACCCCAAAGCCTCAGGGCTTATGTCCAACGGTCCCATTGGGAGCAA	ENSG00000011638	ENST00000261388	E	I	NP_065155	promethin [Homo sapiens]. [Source:RefSeq;Acc:NM_020422]	16	ENSMUSG00000030917	-	-	-	-	NM_020422	promethin	AF070596,BC015812,CR596615	57146
2	H16	H200012420	TATCAAGGGCATGATCCGCAAACAGTAGATAGTGGCAGTGCAGCAACCAGAGCACTGTATACCCCGTGA	-	-	-	-	-	-	-	-	-	-	-	-	-	-	S62908	2556
2	H18	H300018419	GTGTCCACCCAATTGTGGTTGTGCAGCCAGATGCCTGGACAGAGGACAATGGCTTCCATG	ENSG00000012048	ENST00000352993,ENST00000354071,ENST00000353540,ENST00000309486,ENST00000357654,ENST00000360294,ENST00000351666,ENST00000337272,ENST00000346315	E	P	BRCA1	Breast cancer type 1 susceptibility protein. [Source:Uniprot/SWISSPROT;Acc:P38398]	17	ENSMUSG00000017146	ENSRNOG00000020701	0007099:centriole replication	0016563:transcriptional activator activity	0015630:microtubule cytoskeleton	NM_007295,NM_007294,NM_007306,NM_007302,NM_007301,NM_007305,NM_007297,NM_007300,NM_007298,NM_007296,NM_007303,NM_007304,NM_007299	breast cancer 1, early onset	U14680	672
2	H20	H300017664	TGGGTAAAGGTAGTAGAGTCCCGGGAAAGGGACAGGGGGCCCAAGTGATGCTCTGGGGTACTGGCGTGGG	-	-	-	-	-	-	-	-	-	-	-	-	-	-	-	-
2	H22	H300015551	GGAGTACAGTGGTGCGATCATGAGGCTTACTGTTGCCTTGACCTCCTAGGCTCAAGCGATCCTATCACCT	-	-	-	-	-	-	17	-	-	-	-	-	NM_007306	breast cancer 1, early onset	-	672
2	H24	H300012556	CACGATAAATGAGTGGGGAGAACTTATAGCCCTTGAAGTCAACCATCTCACACCTTTCCAAAGGACGCGA	-	-	-	-	-	-	-	-	-	-	-	-	-	-	AK092039	-
2	J02	H300018420	TCTGGAACAGCTCATCGCCGCATCAAGAGAAGATCTGGCCTTATGCCCAGGCCTGGGCCC	ENSG00000012061	ENST00000340192,ENST00000013807,ENST00000300853	E	C	ERCC1	DNA excision repair protein ERCC-1. [Source:Uniprot/SWISSPROT;Acc:P07992]	19	ENSMUSG00000003549	ENSRNOG00000017839	0007275:development	0004519:endonuclease activity	0005622:intracellular	NM_202001,NM_001983	excision repair cross-complementing rodent repair deficiency, complementation group 1 (includes overlapping antisense sequence)	M13194,AK092039	2067
2	J04	H300021668	AGTTACAGCTGCTGGGTGAACAACTCCATAGGACAGACAGCGTCCAAGGCCTGGACACTTGAAGTGCTGT	ENSG00000012124	ENST00000341773,ENST00000270311,ENST00000085219	E	P	CD22	B-cell receptor CD22 precursor (Leu-14) (B-lymphocyte cell adhesion molecule) (BL-CAM) (Siglec-2). [Source:Uniprot/SWISSPROT;Acc:P20273]	19	ENSMUSG00000030577	ENSRNOG00000024000	0016064:humoral defense mechanism (sensu Vertebrata)	0030246:carbohydrate binding	0016021:integral to membrane	NM_001771	CD22 antigen	X59350	933
2	J06	H300011939	ATAAATACGTATCATGAACCTACTAGGTACCAGGCCTTATTACGGCTGCCAATGGGGGGCATGGGGCGGT	ENSG00000012124	ENST00000359257	E	I	CD22	B-cell receptor CD22 precursor (Leu-14) (B-lymphocyte cell adhesion molecule) (BL-CAM) (Siglec-2). [Source:Uniprot/SWISSPROT;Acc:P20273]	19	ENSMUSG00000030577	ENSRNOG00000024000	0016064:humoral defense mechanism (sensu Vertebrata)	0030246:carbohydrate binding	0016021:integral to membrane	-	-	-	-
2	J08	H300021653	TGAACAGGCTGGGCTGCTGGAGGTGGGGCGAGGCAGGCCGACTGTACTAAAGTAACGCAATAAACGCATT	ENSG00000012171	ENST00000013808,ENST00000316347,ENST00000354647	E	C	SEMA3B	Semaphorin 3B precursor (Semaphorin V) (Sema V) (Sema A(V)). [Source:Uniprot/SWISSPROT;Acc:Q13214]	3	ENSMUSG00000057969	ENSRNOG00000016512	0006928:cell motility	0004871:signal transducer activity	0016020:membrane	NM_004636,NM_001005914	sema domain, immunoglobulin domain (Ig), short basic domain, secreted, (semaphorin) 3B	U28369	7869
2	J10	H300012548	CACCTTACTAGCGGTGTCAGGGCCCGAGTTTCTCCTGTCCAAGGTTGCCTGGTGAGGATTAAAGGTGGTT	-	-	-	-	-	-	-	-	-	-	-	-	-	-	-	-
2	J12	H300018421	TCGAGCAGGGCTTTACGCAACCGCTGCGTCGCCTGTCGCTGCACGTGTTGAGTGCTACGC	ENSG00000012171	ENST00000316347,ENST00000013808,ENST00000354647	E	C	SEMA3B	Semaphorin 3B precursor (Semaphorin V) (Sema V) (Sema A(V)). [Source:Uniprot/SWISSPROT;Acc:Q13214]	3	ENSMUSG00000057969	ENSRNOG00000016512	0006928:cell motility	0004871:signal transducer activity	0016020:membrane	NM_004636,NM_001005914	sema domain, immunoglobulin domain (Ig), short basic domain, secreted, (semaphorin) 3B	U28369	7869
2	J14	H200018049	GACTATGTGGTCCCCTAACGATAACAATGACCAAGGGGCAGTGGGTGAAGGCCAGGCTGAAAACCCACC	ENSG00000198767	ENST00000361929	E	I	YY2	YY2 transcription factor; transcription factor yin yang 2 [Homo sapiens]. [Source:RefSeq;Acc:NM_206923]	X	-	-	-	0046872:metal ion binding	0005622:intracellular	NM_206923	YY2 transcription factor	AK091850	404281
2	J16	H300012702	CAGCTACTTATATCATTCCTGCCCCCGGTTGAGCTTATTGCTTTTTTTCCTCTCTTTCCAGGTATCTGGC	-	-	-	-	-	-	-	-	-	-	-	-	-	-	-	-
2	J18	H300018684	ATTTACCCGTCAATCAACTGACCTATTTCTTCACGGCAGTTCTCATTAGTGGTGTTGTACATGAAATTGG	ENSG00000012174	ENST00000265781	E	I	MBTPS2	Membrane-bound transcription factor site 2 protease (EC 3.4.24.85) (S2P endopeptidase) (Site-2 protease) (Sterol-regulatory element- binding proteins intramembrane protease). [Source:Uniprot/SWISSPROT;Acc:O43462]	X	ENSMUSG00000046873	ENSRNOG00000007644	0008202:steroid metabolism	0046872:metal ion binding	0016021:integral to membrane	NM_015884	membrane-bound transcription factor protease, site 2	AF019612	51360
2	J20	H300011585	AGCGCTTGGTACTTCCTGTGGCATCATATTGCATCCAGTATCTATTGTTCTCTGTTTTAATGGTGTTAAG	-	-	-	-	-	-	-	-	-	-	-	-	-	-	-	-
2	J22	H200007668	CCAGTTCCAGTTCCGAATCATCAGAGGATGATGGCTTCTTCCTAGGAGAGCGCATCCCTCTGCCCCCGC	ENSG00000012211	ENST00000012407	E	I	LMO6	LIM-only protein 6 (Triple LIM domain protein 6). [Source:Uniprot/SWISSPROT;Acc:O43900]	X	ENSMUSG00000031145	ENSRNOG00000022417	-	-	-	NM_006150	LIM domain only 6	AJ011654,BC016856	4007
2	J24	H200011413	CCTGGGTCTGACCCGAGATCTAATCTCTGTGCTCTGTGTATTGGCGACGAGCAGGGTGAGAATAAGTGC	ENSG00000012223	ENST00000231751	E	I	LTF	Lactotransferrin precursor (Lactoferrin) [Contains: Kaliocin-1; Lactoferroxin A; Lactoferroxin B; Lactoferroxin C]. [Source:Uniprot/SWISSPROT;Acc:P02788]	3	ENSMUSG00000032496	-	0009617:response to bacteria	0046872:metal ion binding	0005615:extracellular space	NM_002343	lactotransferrin	BG674161,X53961,AK093852	4057
2	L02	H200001724	GATATCCATGCCACGTCCATCCACCCCACCCCTTTTCGTCACGAGCACAATGGTCTTACATTGGATTTT	ENSG00000012232	ENST00000220562	E	I	EXTL3	Exostosin-like 3 (EC 2.4.1.223) (Glucuronyl-galactosyl-proteoglycan 4- alpha-N-acetylglucosaminyltransferase) (Putative tumor suppressor protein EXTL3) (Multiple exostosis-like protein 3) (Hereditary multiple exostoses gene isolog) (EXT-related protein 1). [Source:Uniprot/SWISSPROT;Acc:O43909]	8	ENSMUSG00000021978	ENSRNOG00000013581	0008151:cell growth and/or maintenance	0003824:catalytic activity	0016021:integral to membrane	NM_001440	exostoses (multiple)-like 3	CR749646,AB011091	2137
2	L04	H300019559	TACACAGGGAGCCGCTCTGCCTCCAACATGGCGATCGTTGATGTGAAGATGGTCTCTGGCTTCATTCCCC	ENSG00000175899	ENST00000318602	E	I	A2M	Alpha-2-macroglobulin precursor (Alpha-2-M). [Source:Uniprot/SWISSPROT;Acc:P01023]	12	ENSMUSG00000030359	ENSRNOG00000006709	0015031:protein transport	0042802:protein self binding	0005576:extracellular	NM_000014	alpha-2-macroglobulin	BX648622,CR749334,M11313	2
2	L06	H300018536	AGTATTGGGGAACTGAAAATGACTCAAGAGGAGTATGCTCTGCTTACAGCAATTGTTATCCTGTCTCCAG	ENSG00000012504	ENST00000188403,ENST00000321046	E	C	NR1H4	Bile acid receptor (Farnesoid X-activated receptor) (Farnesol receptor HRR-1) (Retinoid X receptor-interacting protein 14) (RXR-interacting protein 14). [Source:Uniprot/SWISSPROT;Acc:Q96RI1]	12	ENSMUSG00000047638	ENSRNOG00000007197	0006351:transcription, DNA-dependent	0004871:signal transducer activity	0005622:intracellular	NM_005123	nuclear receptor subfamily 1, group H, member 4	BC035654,U68233	9971
2	L08	H200007983	TCTGTGAAATCTGGGACGTGCAGTGATGGGGATTACAGGGGAGGGGTCTAGCTCCTTTTTCTCTCTCAT	ENSG00000012504	ENST00000321046	E	I	NR1H4	Bile acid receptor (Farnesoid X-activated receptor) (Farnesol receptor HRR-1) (Retinoid X receptor-interacting protein 14) (RXR-interacting protein 14). [Source:Uniprot/SWISSPROT;Acc:Q96RI1]	12	ENSMUSG00000047638	ENSRNOG00000007197	0006351:transcription, DNA-dependent	0004871:signal transducer activity	0005622:intracellular	NM_005123	nuclear receptor subfamily 1, group H, member 4	U68233,BC035654	9971
2	L10	H300017817	TGTGTGGTTTTAAGCATAAAGAAGTTGTTTCCCAGAGCTCTTTGCCAGCTGTCATCCCTCAAAACTCACT	-	-	-	-	-	-	-	-	-	-	-	-	-	-	-	-
2	L12	H200016204	CTATTTACCGTTTGACAGAGTCCCGTAGATGAGCAATGGGGAACTGGTTGCCAGGGTCTAAATTTGGAT	ENSG00000012660	ENST00000304434	E	I	ELOVL5	homolog of yeast long chain polyunsaturated fatty acid elongatio; homolog of yeast long chain polyunsaturated fatty acid elongation enzyme 2 [Homo sapiens]. [Source:RefSeq;Acc:NM_021814]	6	ENSMUSG00000032349	ENSRNOG00000006331	-	-	0016021:integral to membrane	NM_021814	ELOVL family member 5, elongation of long chain fatty acids (FEN1/Elo2, SUR4/Elo3-like, yeast)	AL136939	60481
2	L14	H300009136	TGCATAGATTGATCAAAGTGTAAACACCATAGGGACCCATTCTACACAGAGCAGGACTGCACAGCGTCCT	ENSG00000012779	ENST00000265455	E	I	ALOX5	Arachidonate 5-lipoxygenase (EC 1.13.11.34) (5-lipoxygenase) (5-LO). [Source:Uniprot/SWISSPROT;Acc:P09917]	10	ENSMUSG00000025701	ENSRNOG00000012972	0006691:leukotriene metabolism	0016165:lipoxygenase activity	-	-	-	-	-
2	L16	H200006757	TTTGCTACAACTCTCCTACTCTGATGAGCAACAGTTGTGACAGTGGCACCAAAGGTCATTTGTGGTTGT	ENSG00000012817	ENST00000349663,ENST00000317961	E	C	JARID1D	Jumonji/ARID domain-containing protein 1D (SmcY protein) (Histocompatibility Y antigen) (H-Y). [Source:Uniprot/SWISSPROT;Acc:Q9BY66]	Y	-	-	0007275:development	0005488:binding	0005622:intracellular	NM_004653	Smcy homolog, Y-linked (mouse)	BX648643,U52191	8284
2	L18	H300011809	AGGTGGTTGAGTATTTATGTGGCTAAAGAATCTGCATTTTATCCTATGTCCTTGCAGGATGTCCTGGAAC	-	-	-	-	-	-	-	-	-	-	-	-	-	-	BX648643	8284
2	L20	H200007222	TGTTCCCCCATTGACTTCTGTGCCCCACCCTAGCCTTTTCCATAACCTTAGGTATTCAGTTTGGAGGGG	ENSG00000012822	ENST00000262059	E	I	NP_065949	coiled-coil transcriptional coactivator [Homo sapiens]. [Source:RefSeq;Acc:NM_020898]	12	ENSMUSG00000023055	ENSRNOG00000015447	-	-	-	NM_020898	KIAA1536 protein	AF370415,AB040969	57658
2	L22	H300015918	GGTGACCCTGGAGGAGGCTGATGGGGGCTCTGACATCCTGCTGGTTGTCCCCAAGGCAACTGTGTTACAG	ENSG00000012822	ENST00000262059,ENST00000342760	E	C	NP_065949	coiled-coil transcriptional coactivator [Homo sapiens]. [Source:RefSeq;Acc:NM_020898]	12	ENSMUSG00000023055	ENSRNOG00000015447	-	-	-	NM_020898	KIAA1536 protein	AB040969,AF370415	57658
2	L24	H300015695	GGCTCAGTAAAGAGACAAGCACTATATGCCTGTAGTACCTGCACCCCAGAGGGAGAAGAACCAGCAGGAA	ENSG00000012963	ENST00000013070	E	I	C14orf130	-	14	ENSMUSG00000041712	ENSRNOG00000008108	0008152:metabolism	0003824:catalytic activity	-	NM_018108,NM_175748	chromosome 14 open reading frame 130	BC015046	55148
2	N02	H200001322	AAGAAATGGCACAACCATGTTCTTCGGCACTCAGGCTCCTAATTGCAGATCCTCACGAAGGGTGGTATG	ENSG00000012963	ENST00000013070	E	I	C14orf130	-	14	ENSMUSG00000041712	ENSRNOG00000008108	0008152:metabolism	0003824:catalytic activity	-	NM_018108	chromosome 14 open reading frame 130	BC015046,AK001345	55148
2	N04	H200015855	AGACAATCAATTTGAACTCTGCATCTTCATGGTTTACAGAAATTGGTGCAGGCAGCCAGCAGTTAGATT	ENSG00000012983	ENST00000013125	T	I	MAP4K5	Mitogen-activated protein kinase kinase kinase kinase 5 (EC 2.7.1.37) (MAPK/ERK kinase kinase kinase 5) (MEK kinase kinase 5) (MEKKK 5) (Kinase homologous to SPS1/STE20) (KHS). [Source:Uniprot/SWISSPROT;Acc:Q9Y4K4]	14	ENSMUSG00000034761	ENSRNOG00000004923	0045859:regulation of protein kinase activity	0005488:binding	0005737:cytoplasm	NM_198794,NM_006575	mitogen-activated protein kinase kinase kinase kinase 5	BC036013,U77129	11183
2	N06	H200010211	GACCCTCACACACTTGTCTGTGCTATGATGTATGCAGGATCCCAGCATTGATACCCAATGACAAACTAT	ENSG00000013016	ENST00000322054,ENST00000336339	E	C	EHD3	EH-domain containing protein 3. [Source:Uniprot/SWISSPROT;Acc:Q9NZN3]	2	ENSMUSG00000024065	ENSRNOG00000007744	-	0000166:nucleotide binding	0005622:intracellular	NM_014600	EH-domain containing 3	AF214736	30845
2	N08	H200015129	GACGGCTGGACCGTAAAATTGAATTTCCACTTCCTGACCGCCGCCAGAAGAGATTGATTTTCTCCACTA	ENSG00000013275	ENST00000157812	E	I	PSMC4	26S protease regulatory subunit 6B (MIP224) (MB67 interacting protein) (TAT-binding protein-7) (TBP-7). [Source:Uniprot/SWISSPROT;Acc:P43686]	19	ENSMUSG00000030603	ENSRNOG00000018994	0019538:protein metabolism	0016817:hydrolase activity, acting on acid anhydrides	0005783:endoplasmic reticulum	NM_153001,NM_006503	proteasome (prosome, macropain) 26S subunit, ATPase, 4	AF020736,CR611800	5704
2	N10	H300010821	AATTATTTGGTACTCTAGGGCTGAAGGAAAGTACCCAGAAAGGACCAGCTTGGAAGGAGTCAGACCTCTG	-	-	-	-	-	-	-	-	-	-	-	-	-	-	-	-
2	N12	H300020582	CGAATCTTCACCTGCAGATCCTGAGCATCCCTGGCTGGCGCTACAGCTCCAACCACACGGAGCACTCTCA	ENSG00000013288	ENST00000285599	E	I	MAN2B2	Epididymis-specific alpha-mannosidase precursor (EC 3.2.1.24) (Mannosidase alpha class 2B member 2). [Source:Uniprot/SWISSPROT;Acc:Q9Y2E5]	4	ENSMUSG00000029119	ENSRNOG00000005526	0008152:metabolism	0003824:catalytic activity	-	NM_015274	mannosidase, alpha, class 2B, member 2	AB023152	23324
2	N14	H200010100	AAACAGATTCCCCATAGAGTTGCTTTGAAAGGTGACTTAGAGTCAGACAATCCAGGGTCCACACCCAGG	-	-	-	-	-	-	-	-	-	-	-	-	-	-	AB023152	23324
2	N16	H200008914	TCCAGAACATATTCGCTAGCACTCAAGTCTGTTCTTTCTGAAAGGCTGAGGCTCATGCCATCTTGGCAT	-	-	-	-	-	-	-	-	-	-	-	-	-	-	AB046833	57709
2	N18	H300007158	GGGGGAGGGAGGGCAATAGTGGAACGAACTTTCCATGGGAAACTTTCCCTTTTGTAAGTTGAGGGCCAGG	ENSG00000013297	ENST00000064724	E	I	CLDN11	Claudin-11 (Oligodendrocyte specific protein). [Source:Uniprot/SWISSPROT;Acc:O75508]	3	ENSMUSG00000037625	ENSRNOG00000010263	-	0005198:structural molecule activity	0005923:tight junction	NM_005602	claudin 11 (oligodendrocyte transmembrane protein)	-	5010
2	N20	H200015607	CCAGTCGTGGGGATCATCACTTACCCACCCCCCAAGTTCAAGACCAAATCTTCCAGCTGCCCCCTTCGT	ENSG00000013306	ENST00000225308	E	I	CG69_HUMAN	Mitochondrial carrier protein CGI-69 (PRO2163). [Source:Uniprot/SWISSPROT;Acc:Q9BZJ4]	17	ENSMUSG00000018677	ENSRNOG00000020994	0008151:cell growth and/or maintenance	0005488:binding	0005739:mitochondrion	NM_016016	CGI-69 protein	-	51629
2	N22	H300013862	CTCCTGGAGACAACCACGTGGTGCCTGTACTGCGCTAACTCCTGATTAATACAATGGAAGTTTCTGGGCA	ENSG00000013364	ENST00000357402,ENST00000263021	E	C	MVP	Major vault protein (MVP) (Lung resistance-related protein). [Source:Uniprot/SWISSPROT;Acc:Q14764]	16	ENSMUSG00000030681	ENSRNOG00000020182	0050896:response to stimulus	-	0030529:ribonucleoprotein complex	NM_017458,NM_005115	major vault protein	X79882	9961
2	N24	H300019760	AGAGAGAAACCTCAAGCTCCCAAACAGCACGTTGCGGGAAAGAGGAAGAGAGAGTGTGAGTGTGTGTGTG	ENSG00000185928	ENST00000320330	E	I	NP_078792	-	16	ENSMUSG00000030680	ENSRNOG00000020217	-	-	-	NM_024516	hypothetical protein MGC4606	CR609250	79447
2	P02	H300018503	CAGTGGATAACTACGCCGTCCTCCAGCTGGATATAGTGTGGTGTTACTTCCGCCTGGAACAGCTGGAATG	ENSG00000013374	ENST00000355851	E	I	NUB1_HUMAN	NEDD8 ultimate buster-1 (NY-REN-18 antigen). [Source:Uniprot/SWISSPROT;Acc:Q9Y5A7]	7	ENSMUSG00000028954	ENSRNOG00000009282	-	-	0005622:intracellular	NM_016118	NEDD8 ultimate buster-1	AF459743,AF300717	51667
2	P04	H200017488	TTCTAAAAGTATGTAGTTCGCTGTGTGTCGGCTCCAGCAGTAACCGTCCTCACTGCGCCACGCACTCCT	ENSG00000013374	ENST00000355851	E	I	NUB1_HUMAN	NEDD8 ultimate buster-1 (NY-REN-18 antigen). [Source:Uniprot/SWISSPROT;Acc:Q9Y5A7]	7	ENSMUSG00000028954	ENSRNOG00000009282	-	-	0005622:intracellular	NM_016118	NEDD8 ultimate buster-1	AF300717,AF459743	51667
2	P06	H200015591	GTACTGCATCACAGAGAAAGGAAGGGATCCCTCAGGAGACACTGCTGTCTCCTTCTGGGTTGTGCTAAA	-	-	-	-	-	-	-	-	-	-	-	-	-	-	AL117443	5238
2	P08	H300020537	TTGGCTCTGAAGGGCTTGACTGTACAACAGTGGGATGCTCTCTATACAGATCTTCCAAACAGACAACTTA	ENSG00000013375	ENST00000283977	E	I	PGM3	Phosphoacetylglucosamine mutase (EC 5.4.2.3) (PAGM) (Acetylglucosamine phosphomutase) (N-acetylglucosamine-phosphate mutase) (Phosphoglucomutase 3). [Source:Uniprot/SWISSPROT;Acc:O95394]	6	ENSMUSG00000056131	ENSRNOG00000009515	0009308:amine metabolism	0003824:catalytic activity	-	NM_015599	phosphoglucomutase 3	AL117443	5238
2	P10	H200003684	GTATATGAACCATCTACACAAGCAAAGCCAGTCAAGAACACATTCCTCCGAATGTGGATCTACAGTCAC	ENSG00000013392	ENST00000014761	E	I	RWDD2	RWD domain containing protein 2. [Source:Uniprot/SWISSPROT;Acc:Q9UIY3]	6	ENSMUSG00000032417	ENSRNOG00000009599	-	0003824:catalytic activity	-	NM_033411	RWD domain containing 2	BC010930	112611
2	P12	H300018424	CGATCGATTAGACTGGGATGAACACAGTTCTGCCGGCAGATATGTTTCAAGACGCTGTAAACCTCTGAAG	ENSG00000013441	ENST00000321356	E	I	CLK1	Dual specificity protein kinase CLK1 (EC 2.7.1.37) (EC 2.7.1.112) (CDC like kinase 1). [Source:Uniprot/SWISSPROT;Acc:P49759]	2	ENSMUSG00000026034	ENSRNOG00000025768	0043170:macromolecule metabolism	0005488:binding	0005622:intracellular	NM_004071	CDC-like kinase 1	BC028573,AK025306,L29219	1195
2	P14	H300017369	TGCACCCGGCCTGTTGTGGGGTTTTGTGATTTGGTTTGGTTTGGTGTTTTCTGATTACAGCAACTTTCTC	-	-	-	-	-	-	-	-	-	-	-	-	-	-	AK025306	1195
2	P16	H300003094	CAGCCCCAAGGAAACACTGAAAACACATATCACGCCAATGCCGTGTGGTTTTGTTTGAATATAAAATTGG	ENSG00000013455	ENST00000262942	E	I	ARPC1A	Actin-related protein 2/3 complex subunit 1A (SOP2-like protein). [Source:Uniprot/SWISSPROT;Acc:Q92747]	7	ENSMUSG00000029621	ENSRNOG00000000996	0008151:cell growth and/or maintenance	0005488:binding	0015629:actin cytoskeleton	NM_006409	actin related protein 2/3 complex, subunit 1A, 41kDa	-	10552
2	P18	H200014763	CAACCTTGATCATTGAGCCTCGAGCCATGGGAGAGATGCTGACCATGTGGACTGCAAGGCTGCTTGATT	ENSG00000013503	ENST00000228347	E	I	POLR3B	DNA-directed RNA polymerase III subunit 127.6 kDa polypeptide (EC 2.7.7.6) (RNA polymerase III subunit 2) (RPC2). [Source:Uniprot/SWISSPROT;Acc:Q9NW08]	12	ENSMUSG00000034453	ENSRNOG00000007444	0008152:metabolism	0003824:catalytic activity	0005622:intracellular	NM_018082	polymerase (RNA) III (DNA directed) polypeptide B	BX537447,AK001250	55703
2	P20	H200001404	TGCATGCCTTAATCTTTCATTGCTGGGGTGTGGCCTTGGGAGATCCTGGGCCAGCCCCTCCACACATCT	ENSG00000013523	ENST00000251089	E	I	KIAA0759	-	14	ENSMUSG00000021257	ENSRNOG00000010567	-	-	-	NM_015305	KIAA0759	BC028714,AL137268	23357
2	P22	H200015197	TAATACCACAAACACTGTGGGGCACTTGATATTTATTAGTGGTGTATATGGTCCACTGGTTTCAGGCCA	ENSG00000013561	ENST00000347642,ENST00000340341,ENST00000356143,ENST00000261809	E	P	RNF14	RING finger protein 14 (Androgen receptor-associated protein 54) (Triad2 protein) (HFB30) (HRIHFB2038). [Source:Uniprot/SWISSPROT;Acc:Q9UBS8]	5	ENSMUSG00000060450	-	0007242:intracellular signaling cascade	0019787:ubiquitin-like-protein ligase activity	0005737:cytoplasm	NM_183399,NM_183401,NM_183398,NM_183400,NM_004290	ring finger protein 14	AB022663,BX647955	9604
2	P24	H300019618	TGTACTGGCTGTATGCAATATTTCTGTTGGATTTGCATGGGTTCTCTCTCTAGAGCAAACCCTTACAAAC	ENSG00000013561	ENST00000347642,ENST00000361656,ENST00000340341,ENST00000356143,ENST00000261809	E	C	RNF14	RING finger protein 14 (Androgen receptor-associated protein 54) (Triad2 protein) (HFB30) (HRIHFB2038). [Source:Uniprot/SWISSPROT;Acc:Q9UBS8]	5	ENSMUSG00000060450	-	0007242:intracellular signaling cascade	0019787:ubiquitin-like-protein ligase activity	0005737:cytoplasm	NM_183400,NM_183399,NM_183398,NM_183401,NM_004290	ring finger protein 14	AB022663,BX647955	9604
2	B01	-	-	-	-	-	-	-	-	-	-	-	-	-	-	-	-	-	-
2	B03	H300014071	CTGGGCCCACTCACTGGTCCAGAAGCAGCTGTAGGTGCCCACCAAGCCCATGACGACGCT	ENSG00000013563	ENST00000309585	E	I	DNASE1L1	Muscle-specific DNase I-like precursor (EC 3.1.21.-) (DNase X) (XIB). [Source:Uniprot/SWISSPROT;Acc:P49184]	X	ENSMUSG00000019088	ENSRNOG00000020171	0006139:nucleobase, nucleoside, nucleotide and nucleic acid metabolism	0004536:deoxyribonuclease activity	-	-	-	-	-
2	B05	H300014605	GACTTCACGACTGTGGCCAGATCATGTGTGGACTGTCCCTCTCTTTGGGTCTCCAGAGCGCTTGCATCAA	ENSG00000013563	ENST00000014935	E	I	DNASE1L1	Muscle-specific DNase I-like precursor (EC 3.1.21.-) (DNase X) (XIB). [Source:Uniprot/SWISSPROT;Acc:P49184]	X	ENSMUSG00000019088	ENSRNOG00000020171	0006139:nucleobase, nucleoside, nucleotide and nucleic acid metabolism	0004536:deoxyribonuclease activity	-	NM_006730	deoxyribonuclease I-like 1	X90392	1774
2	B07	H200006356	TGGGGGGCTTCAACTATAGTTGCCCTGTGACTGTAGTCCACCCCTGCCTGCCTTGTTTGATTTGGCTCT	ENSG00000013563	ENST00000014935,ENST00000309585	E	C	DNASE1L1	Muscle-specific DNase I-like precursor (EC 3.1.21.-) (DNase X) (XIB). [Source:Uniprot/SWISSPROT;Acc:P49184]	X	ENSMUSG00000019088	ENSRNOG00000020171	0006139:nucleobase, nucleoside, nucleotide and nucleic acid metabolism	0004536:deoxyribonuclease activity	-	NM_006730	deoxyribonuclease I-like 1	X90392,BC028092	1774
2	B09	H300018140	TTGCTGCTGTGCAGAAGGTCAGTCCTACCTTTTTCTTTCTGAGAGCCTCCCCACCCCGAGATCACATTTC	ENSG00000013573	ENST00000290818	E	I	DDX11	DEAD/H (Asp-Glu-Ala-Asp/His) box polypeptide 11; yeast CHL1 homolog; DEAD/H box-11 (CHL1-related helicase gene-1); DEAD/H (Asp-Glu-Ala-Asp/His) box polypeptide 11 (S.cerevisiae CHL1-like helicase) [Homo sapiens]. [Source:RefSeq;Acc:NM_030655]	12	ENSMUSG00000035842	-	0006793:phosphorus metabolism	0005386:carrier activity	0016469:proton-transporting two-sector ATPase complex	NM_030655	DEAD/H (Asp-Glu-Ala-Asp/His) box polypeptide 11 (CHL1-like helicase homolog, S. cerevisiae)	U75968,BC065494	1663
2	B11	H300016930	TCCTCCAGCGCACCAGGCCTTCCTCTGTCCTGTCTGAGGATTTGCTCATGCAACGTGCTGTGGCCAAACA	ENSG00000013573	ENST00000290818,ENST00000251758	E	P	DDX11	DEAD/H (Asp-Glu-Ala-Asp/His) box polypeptide 11; yeast CHL1 homolog; DEAD/H box-11 (CHL1-related helicase gene-1); DEAD/H (Asp-Glu-Ala-Asp/His) box polypeptide 11 (S.cerevisiae CHL1-like helicase) [Homo sapiens]. [Source:RefSeq;Acc:NM_030655]	12	ENSMUSG00000035842	-	0006793:phosphorus metabolism	0005386:carrier activity	0016469:proton-transporting two-sector ATPase complex	NM_030655	DEAD/H (Asp-Glu-Ala-Asp/His) box polypeptide 11 (CHL1-like helicase homolog, S. cerevisiae)	U75968	1663
2	B13	H300021750	CAGCTGGGATCTTCTGCCACCATCAGGGACAAACGGGGGCAGGAGGAAAGTCACTGATGCCCAGATGTTT	ENSG00000013573	ENST00000290818,ENST00000228264,ENST00000251758,ENST00000350437	E	C	DDX11	DEAD/H (Asp-Glu-Ala-Asp/His) box polypeptide 11; yeast CHL1 homolog; DEAD/H box-11 (CHL1-related helicase gene-1); DEAD/H (Asp-Glu-Ala-Asp/His) box polypeptide 11 (S.cerevisiae CHL1-like helicase) [Homo sapiens]. [Source:RefSeq;Acc:NM_030655]	12	ENSMUSG00000035842	-	0006793:phosphorus metabolism	0005386:carrier activity	0016469:proton-transporting two-sector ATPase complex	NM_030653,NM_030655,NM_004399	DEAD/H (Asp-Glu-Ala-Asp/His) box polypeptide 11 (CHL1-like helicase homolog, S. cerevisiae)	U75967,U75968	1663
2	B15	H300022429	ACGGGAAGCGTTTGAAGGCCAAGAACCTGATGTACCTGAAGCAGATCCTGTATTTGCTGGAGAAATTCGT	ENSG00000111788,ENSG00000013573	ENST00000341155,ENST00000290818,ENST00000350437,ENST00000251758,ENST00000228264	T	M	DDX12	Helicase (Fragment). [Source:Uniprot/SPTREMBL;Acc:Q92771]	12	-	ENSRNOG00000012338	0006793:phosphorus metabolism	0005386:carrier activity	0016469:proton-transporting two-sector ATPase complex	NM_004399,NM_030655,XM_370674,NM_030653,XM_495908	DEAD/H (Asp-Glu-Ala-Asp/His) box polypeptide 11 (CHL1-like helicase homolog, S. cerevisiae)	U75967,U75968,BC078152,BC065494	1663
2	B17	H300017951	TTCACGTTCCAGAAAAGAGAGCTGCCTCAGATGATATTCCAGGAACCTAAGAGCGCACACCAGGTGGAGC	ENSG00000013573	ENST00000350437	T	I	DDX11	DEAD/H (Asp-Glu-Ala-Asp/His) box polypeptide 11; yeast CHL1 homolog; DEAD/H box-11 (CHL1-related helicase gene-1); DEAD/H (Asp-Glu-Ala-Asp/His) box polypeptide 11 (S.cerevisiae CHL1-like helicase) [Homo sapiens]. [Source:RefSeq;Acc:NM_030655]	12	ENSMUSG00000035842	-	0006793:phosphorus metabolism	0005386:carrier activity	0016469:proton-transporting two-sector ATPase complex	NM_004399	DEAD/H (Asp-Glu-Ala-Asp/His) box polypeptide 11 (CHL1-like helicase homolog, S. cerevisiae)	-	1663
2	B19	H200009631	ACAGTAGAAGTGACAGATAAGCCTGTGGATGAGGCTCTACGGGAAGCAATGCCCAAGGTCGCAAAGTAT	ENSG00000013583	ENST00000014930	E	I	HEBP1	heme binding protein 1 [Homo sapiens]. [Source:RefSeq;Acc:NM_015987]	12	ENSMUSG00000042770	ENSRNOG00000000024	-	-	-	NM_015987	heme binding protein 1	-	50865
2	B21	H200014654	CTCCCAGCCTAGGCCCTTAATCTTGCTGTTATTTTCCATGGACTAAAGGTCTGGTCATCTGAGCTCACG	ENSG00000013588	ENST00000014914	E	I	RAI3	Retinoic acid induced 3 protein (G protein-coupled receptor family C group 5 member A) (Retinoic acid induced gene 1 protein) (RAIG-1) (Orphan G protein-coupling receptor PEIG-1). [Source:Uniprot/SWISSPROT;Acc:Q8NFJ5]	12	ENSMUSG00000046733	ENSRNOG00000008412	0007154:cell communication	0008066:glutamate receptor activity	0016021:integral to membrane	NM_003979	G protein-coupled receptor, family C, group 5, member A	AK001761,AK122672	9052
2	B23	H300009742	TGTTTGCATGGACTTCTGCAGCTAGCTCGGTGAAGCCCCAGCATCAACACGGGAACTCTTTCACTAGCAG	ENSG00000013619	ENST00000262858	E	I	CXorf6	CG1 protein (F18). [Source:Uniprot/SWISSPROT;Acc:Q13495]	X	ENSMUSG00000035807	-	-	-	-	NM_005491	chromosome X open reading frame 6	U46023	10046
2	D01	H300019080	TGCCCCACTCCTTGTCCGGCAGGATGTACTACTCATGCAATGGGGAGGAGCTCACCCTCTCCAACTGCTC	ENSG00000013725	ENST00000344028,ENST00000313421,ENST00000344931,ENST00000352009,ENST00000346437	E	C	CD6	T-cell differentiation antigen CD6 precursor (T12) (TP120). [Source:Uniprot/SWISSPROT;Acc:P30203]	11	ENSMUSG00000024670	ENSRNOG00000020884	0007154:cell communication	0005488:binding	0016021:integral to membrane	NM_006725	CD6 antigen	X60992	923
2	D03	H300017682	TGGTGAACCACCAGCACCTACCCACCACCATCCCGGCAGGGAGCAATAGCTATCAACCGGTCCCCATCAC	ENSG00000013725	ENST00000344931,ENST00000313421	E	P	CD6	T-cell differentiation antigen CD6 precursor (T12) (TP120). [Source:Uniprot/SWISSPROT;Acc:P30203]	11	ENSMUSG00000024670	ENSRNOG00000020884	0007154:cell communication	0005488:binding	0016021:integral to membrane	NM_006725	CD6 antigen	AL832261,X60992	923
2	D05	H200006828	CCTCCCTTGGAGAGATGGAAGGAAACGTTATACCTTGTACCCCTCGGTCTCCATCCATCAAGCCAAACC	ENSG00000013725	ENST00000313421	E	I	CD6	T-cell differentiation antigen CD6 precursor (T12) (TP120). [Source:Uniprot/SWISSPROT;Acc:P30203]	11	ENSMUSG00000024670	ENSRNOG00000020884	0007154:cell communication	0005488:binding	0016021:integral to membrane	NM_006725	CD6 antigen	X60992	923
2	D07	H300013092	CCATCTGAGCCGTCCGCTGTTGTGTGACAGACGACTCGGCTATGATCAGGCATCTGTGAGATTTGAGACA	-	-	-	-	-	-	-	-	-	-	-	-	-	-	-	-
2	D09	H300021654	CCGCCCCCCTGCTCCCGTCTGTCTGTCCTGTCTGATTCTCTTAGGTGTCATGTTCTTTTTTCTGTCTTGT	ENSG00000013810	ENST00000313288,ENST00000343760	E	C	TACC3	Transforming acidic coiled-coil-containing protein 3 (ERIC-1). [Source:Uniprot/SWISSPROT;Acc:Q9Y6A5]	4	ENSMUSG00000037313	ENSRNOG00000017259	0008151:cell growth and/or maintenance	-	-	NM_006342	transforming, acidic coiled-coil containing protein 3	AJ243997	10460
2	D11	H300019057	ACACACAGGCTGCTCTTACCAAACACTTGCTGAAGTCAGTGTGTACTGATATCACTAACCTCATTTTCAA	ENSG00000014123	ENST00000342124	E	I	KIAA0776	-	6	ENSMUSG00000040359	ENSRNOG00000007831	-	-	-	NM_015323	KIAA0776	AB018319	23376
2	D13	H200001061	CAGATAGGATGCCTTTTCCAGTGGTAGGAGCATCTGTAAGTGCATTTAAATCATTAGAAGCTTTTTTCC	ENSG00000014123	ENST00000342124	E	I	KIAA0776	-	6	ENSMUSG00000040359	ENSRNOG00000007831	-	-	-	NM_015323	KIAA0776	AB018319	23376
2	D15	H200006865	CACATCTTGACCCAGAGGAGCTACTACCCACTCTACCCGCCCCAAGAAGACATGGCCATTGACTATGAG	ENSG00000014138	ENST00000265465	T	I	DPO2_HUMAN	DNA polymerase alpha 70 kDa subunit (DNA polymerase subunit B). [Source:Uniprot/SWISSPROT;Acc:Q14181]	11	ENSMUSG00000024833	ENSRNOG00000020906	0008151:cell growth and/or maintenance	-	0005622:intracellular	NM_002689	polymerase (DNA directed), alpha 2 (70kD subunit)	L24559,BC002990	23649
2	D17	H300005725	GAGGCACCATCTCTCCAGGAGGCTGCCTTAGCAGCAGCGTGCTCCAACAGGCTCTGCAAGCTGCCTTCCT	ENSG00000014164	ENST00000262577	E	I	ZC3HDC3	Zinc finger CCCH type domain containing protein 3. [Source:Uniprot/SWISSPROT;Acc:Q8IXZ2]	8	ENSMUSG00000034499	ENSRNOG00000007684	-	0005488:binding	-	NM_015117	zinc finger CCCH type domain containing 3	BC038670,D63484	23144
2	D19	H200000645	CACCCACTCAGCACCACCGGCCTGGCCTTGCCTGCAGACTATAAACTATAACCACTAGCTCGACACAGT	ENSG00000014216	ENST00000279247	E	I	CAPN1	Calpain 1, large [catalytic] subunit (EC 3.4.22.52) (Calcium-activated neutral proteinase) (CANP) (Mu-type) (muCANP) (Micromolar-calpain). [Source:Uniprot/SWISSPROT;Acc:P07384]	11	ENSMUSG00000024942	ENSRNOG00000020935	0050794:regulation of cellular process	0046872:metal ion binding	0005622:intracellular	NM_005186	calpain 1, (mu/I) large subunit	X04366,BC008751	823
2	D21	H300017660	TGGGGTGGGGAGGTCCCGTGTTCCATATAGAGGAACCCCAAATAATAAAAGGCCCCACATCTGTCTGTGA	ENSG00000014216	ENST00000279247	E	I	CAPN1	Calpain 1, large [catalytic] subunit (EC 3.4.22.52) (Calcium-activated neutral proteinase) (CANP) (Mu-type) (muCANP) (Micromolar-calpain). [Source:Uniprot/SWISSPROT;Acc:P07384]	11	ENSMUSG00000024942	ENSRNOG00000020935	0050794:regulation of cellular process	0046872:metal ion binding	0005622:intracellular	NM_005186	calpain 1, (mu/I) large subunit	BC008751,X04366	823
2	D23	H300012786	CAGTACAGATTAGTGTGCACAGAGATCTCTGTAGAAGGAGTAGCTGCCCTTTCTCAGGGCAGATGATGCT	ENSG00000014257	ENST00000336375	E	I	ACPP	Prostatic acid phosphatase precursor (EC 3.1.3.2). [Source:Uniprot/SWISSPROT;Acc:P15309]	3	ENSMUSG00000032561	ENSRNOG00000011820	0008151:cell growth and/or maintenance	0004721:phosphoprotein phosphatase activity	0005576:extracellular	NM_001099	acid phosphatase, prostate	M24902	55
2	F01	H300014027	CTGCTTGTTCAGCTAGAAAGAGGCTGTTATGCATAGGATGGTTGTATTCTCTGCCACAGTTGTCCGGAGA	ENSG00000014257	ENST00000351273	E	I	ACPP	Prostatic acid phosphatase precursor (EC 3.1.3.2). [Source:Uniprot/SWISSPROT;Acc:P15309]	3	ENSMUSG00000032561	ENSRNOG00000011820	0008151:cell growth and/or maintenance	0004721:phosphoprotein phosphatase activity	0005576:extracellular	-	-	-	-
2	F03	H300018425	GCCTACAGATGGCGCTAGATGTTTACAACGGACTCCTTCCTCCCTATGCTTCTTGCCACTTGACGGAATT	ENSG00000014257	ENST00000351273,ENST00000336375	E	C	ACPP	Prostatic acid phosphatase precursor (EC 3.1.3.2). [Source:Uniprot/SWISSPROT;Acc:P15309]	3	ENSMUSG00000032561	ENSRNOG00000011820	0008151:cell growth and/or maintenance	0004721:phosphoprotein phosphatase activity	0005576:extracellular	NM_001099	acid phosphatase, prostate	M24902,BC016344	55
2	F05	H300018426	GCCAAGGTGATAAGTGTTTCTACAGGAACAAAATGTATTAATGGTGAATACATGAGTGATCGTGGCCTTG	ENSG00000197381	ENST00000360697,ENST00000354687,ENST00000348831	E	P	ADARB1	Double-stranded RNA-specific editase 1 (EC 3.5.-.-) (dsRNA adenosine deaminase) (RNA editing deaminase 1) (RNA editing enzyme 1). [Source:Uniprot/SWISSPROT;Acc:P78563]	21	ENSMUSG00000020262	ENSRNOG00000001227	0007275:development	0003824:catalytic activity	0005622:intracellular	NM_001112,NM_015834,NM_015833	adenosine deaminase, RNA-specific, B1 (RED1 homolog rat)	U76421	104
2	F07	H300017005	TCGTAAAGCAAGAGGACAGCTACGGACCAAAATAGAGTCTGGTGAGGGGACGATTCCAGTGCGCTCCAAT	ENSG00000197381	ENST00000348831,ENST00000360697,ENST00000354687	E	P	ADARB1	Double-stranded RNA-specific editase 1 (EC 3.5.-.-) (dsRNA adenosine deaminase) (RNA editing deaminase 1) (RNA editing enzyme 1). [Source:Uniprot/SWISSPROT;Acc:P78563]	21	ENSMUSG00000020262	ENSRNOG00000001227	0007275:development	0003824:catalytic activity	0005622:intracellular	NM_001112,NM_015834,NM_015833	adenosine deaminase, RNA-specific, B1 (RED1 homolog rat)	U76421	104
2	F09	H200006089	TAATGATGTAAAGAATGTCATTATCTGGGGAAACCATTCCTCGACTCAGTATCCAGATGTCAACCATGC	ENSG00000014641	ENST00000233114	E	I	MDH1	Malate dehydrogenase, cytoplasmic (EC 1.1.1.37). [Source:Uniprot/SWISSPROT;Acc:P40925]	2	ENSMUSG00000020321	ENSRNOG00000008103	0006091:energy pathways	0016616:oxidoreductase activity, acting on the CH-OH group of donors, NAD or NADP as acceptor	0005737:cytoplasm	NM_005917	malate dehydrogenase 1, NAD (soluble)	D55654	4190
2	F11	H300015584	GGATGTGGCCATTCTTGTGGGCTCCATGCCAAGAAGGGAAGGCATGGAGAGAAAAGATTTACTGAAAGCA	ENSG00000014641	ENST00000233114	E	I	MDH1	Malate dehydrogenase, cytoplasmic (EC 1.1.1.37). [Source:Uniprot/SWISSPROT;Acc:P40925]	2	ENSMUSG00000020321	ENSRNOG00000008103	0006091:energy pathways	0016616:oxidoreductase activity, acting on the CH-OH group of donors, NAD or NADP as acceptor	0005737:cytoplasm	NM_005917	malate dehydrogenase 1, NAD (soluble)	D55654,AL832067	4190
2	F13	H200016725	TATGAGAATGGCGGCTGGGTGATCTCTTTGCTGAATTAATGAGTTCTTAACATGTGGACCCAACTGCCT	ENSG00000014824	ENST00000264451	E	I	SLC30A9	solute carrier family 30 (zinc transporter), member 9; expressed in human embryonic lung; chromosome 4 open reading frame 1 [Homo sapiens]. [Source:RefSeq;Acc:NM_006345]	4	ENSMUSG00000029221	ENSRNOG00000002246	0008151:cell growth and/or maintenance	0005215:transporter activity	0016020:membrane	NM_006345	solute carrier family 30 (zinc transporter), member 9	BC016949,AF006621	10463
2	F15	H300014654	GAGAGCATTTGGCCACTTTCATCAGGGCCGTGGACCGGTCAGTGTGATGGTTAGGGTAATGGCTGTGGAT	-	-	-	-	-	-	-	-	-	-	-	-	-	-	U78556	10903
2	F17	H300018925	GCCAGGGTTCTGGCTCCAGAAAACCACCAATTCCTCTCATGGAGACAGCGGAAGACTGGGAGACTGAGCG	ENSG00000014914	ENST00000361405,ENST00000361276,ENST00000344752	E	C	NP_870988	cisplatin resistance associated [Homo sapiens]. [Source:RefSeq;Acc:NM_006697]	1	ENSMUSG00000045934	ENSRNOG00000021180	-	-	-	NM_006697,NM_181873	cisplatin resistance associated	U78556	10903
2	F19	H200007651	CAGCCCTTAAGTTCACTAAGAAGGTCTGAGTTTCTGCTGCAGATAGTGGTGTTAACTGCTCCAACTCTT	ENSG00000014914	ENST00000361405,ENST00000361276	E	P	NP_870988	cisplatin resistance associated [Homo sapiens]. [Source:RefSeq;Acc:NM_006697]	1	ENSMUSG00000045934	ENSRNOG00000021180	-	-	-	NM_006697	cisplatin resistance associated	U78556	10903
2	F21	H300018427	TCACTTCAGTCACTGCCATTACAGTGCTCTACTTCCTCTCTCGGAGAATTCCCCTTCCTAGAAGGACCAA	ENSG00000014919	ENST00000224291,ENST00000016171	E	C	COX15	COX15 homolog isoform 2 precursor; cytochrome c oxidase subunit 15; cytochrome c oxidase assembly protein; COX15 (yeast) homolog, cytochrome c oxidase assembly protein [Homo sapiens]. [Source:RefSeq;Acc:NM_004376]	10	ENSMUSG00000040018	ENSRNOG00000017230	0008152:metabolism	-	0005739:mitochondrion	NM_004376,NM_078470	COX15 homolog, cytochrome c oxidase assembly protein (yeast)	BX537557,AF044323	1355
2	F23	H200015360	TATGCAGGCTTAACGTGTCTGAGAGCCATAAATGACCTAACGTTTCCCGTTAGTCTCTGAACTAGGTGA	ENSG00000014919	ENST00000016171	E	I	COX15	COX15 homolog isoform 2 precursor; cytochrome c oxidase subunit 15; cytochrome c oxidase assembly protein; COX15 (yeast) homolog, cytochrome c oxidase assembly protein [Homo sapiens]. [Source:RefSeq;Acc:NM_004376]	10	ENSMUSG00000040018	ENSRNOG00000017230	0008152:metabolism	-	0005739:mitochondrion	NM_004376,NM_078470	COX15 homolog, cytochrome c oxidase assembly protein (yeast)	BX537557,AF044323	1355
2	H01	H300013433	CCTGGGACTGTGACTGCTTTTGAGAGCTCTTCAGAGATCATAAGAACTTGGGCTTTTCTACGAGATGACC	ENSG00000014919	ENST00000016171	E	I	COX15	COX15 homolog isoform 2 precursor; cytochrome c oxidase subunit 15; cytochrome c oxidase assembly protein; COX15 (yeast) homolog, cytochrome c oxidase assembly protein [Homo sapiens]. [Source:RefSeq;Acc:NM_004376]	10	ENSMUSG00000040018	ENSRNOG00000017230	0008152:metabolism	-	0005739:mitochondrion	NM_078470	COX15 homolog, cytochrome c oxidase assembly protein (yeast)	BX537557	1355
2	H03	H200014908	GCTGCGGCACCCGACATCCCCGGTCTCGGGGTGTTGATTTATTTCTGAATAACTTTTTGGGTATAGAAA	ENSG00000015133	ENST00000016451	E	I	KIAA1509	-	14	ENSMUSG00000021182	ENSRNOG00000004480	-	-	-	XM_029353	KIAA1509	AL137353,AB040942	440193
2	H05	H200020236	CCAAGATTGAAAAATGTGGATCGGAGTAGTGCTCAGCATTTGGAAGTTACTGTTGGAGATCTGACAGTC	ENSG00000015153	ENST00000327791	E	I	YAF2	YY1-associated factor 2. [Source:Uniprot/SWISSPROT;Acc:Q8IY57]	12	ENSMUSG00000022634	ENSRNOG00000004773	0006351:transcription, DNA-dependent	-	0005622:intracellular	NM_005748	YY1 associated factor 2	-	10138
2	H07	H300016013	GTACCACAGGTATGATGCCCGTTAATTCAGAAGGTAGCTGTGGCACATGCAGAAGATGTTTCTGAAATAA	ENSG00000015171	ENST00000361749	E	I	ZMYND11	Zinc finger MYND domain containing protein 11 (Adenovirus 5 E1A- binding protein) (BS69 protein). [Source:Uniprot/SWISSPROT;Acc:Q15326]	10	ENSMUSG00000021156	ENSRNOG00000014670	0043170:macromolecule metabolism	0046872:metal ion binding	0000151:ubiquitin ligase complex	NM_212479	zinc finger, MYND domain containing 11	-	10771
2	H09	H300019781	GAAGGGAGATTTTGGAAATCTAAGAATGAGGACCGAGGTGAGGAAGAGGCAGAATCCAGTATCTCCTCCA	ENSG00000015171	ENST00000309776,ENST00000361749	E	C	ZMYND11	Zinc finger MYND domain containing protein 11 (Adenovirus 5 E1A- binding protein) (BS69 protein). [Source:Uniprot/SWISSPROT;Acc:Q15326]	10	ENSMUSG00000021156	ENSRNOG00000014670	0043170:macromolecule metabolism	0046872:metal ion binding	0000151:ubiquitin ligase complex	NM_006624,NM_212479	zinc finger, MYND domain containing 11	X86098	10771
2	H11	H200010025	CCGGAGTCACCCCGATGATTACTCTTTTCAGACACAGCGGTTTTTGTTTCCAAGAAGCCAAAATTGTTT	ENSG00000015171	ENST00000309776	E	I	ZMYND11	Zinc finger MYND domain containing protein 11 (Adenovirus 5 E1A- binding protein) (BS69 protein). [Source:Uniprot/SWISSPROT;Acc:Q15326]	10	ENSMUSG00000021156	ENSRNOG00000014670	0043170:macromolecule metabolism	0046872:metal ion binding	0000151:ubiquitin ligase complex	NM_006624	zinc finger, MYND domain containing 11	X86098	10771
2	H13	H200000546	GCTTTTGGATCAAATCCGGCAGGGAATTCAGCTGAACAAGACCCCTGGGGCCCCAGAGAGCTCAGCGCT	ENSG00000015285	ENST00000316166	T	I	WAS	Wiskott-Aldrich syndrome protein (WASp). [Source:Uniprot/SWISSPROT;Acc:P42768]	X	ENSMUSG00000031165	ENSRNOG00000005676	0007275:development	0030234:enzyme regulator activity	0015629:actin cytoskeleton	NM_000377	Wiskott-Aldrich syndrome (eczema-thrombocytopenia)	U12707	7454
2	H15	H300004930	CTGGGCTTACCTGGGGGGCAGGATGCCTGGGGACAGTTCAGGACACACACACAGTAGGCCCGCAATAAAA	ENSG00000015413	ENST00000261615	E	I	DPEP1	Microsomal dipeptidase precursor (EC 3.4.13.19) (MDP) (Dehydropeptidase-I) (Renal dipeptidase) (RDP). [Source:Uniprot/SWISSPROT;Acc:P16444]	16	ENSMUSG00000019278	ENSRNOG00000015880	0019538:protein metabolism	0016806:dipeptidyl-peptidase and tripeptidyl-peptidase activity	0042598:vesicular fraction	NM_004413	dipeptidase 1 (renal)	J05257	1800
2	H17	H300013504	CGAACAAACAGAAAAAGACCAAGAAATGCATCGTGGTGCTGTCTTCACCCCCCTCATTTAGCACTTTGTG	-	-	-	-	-	-	-	-	-	-	-	-	-	-	-	-
2	H19	H300015554	GGAGTCAAAAAGAACCACTTGTGGTTCTAAAAGGTGTGAAGGTGATTTAAGGGCCCAGGTCAGCCACTGT	ENSG00000015475	ENST00000317361,ENST00000344090,ENST00000337587	E	P	BID	BH3 interacting domain death agonist (BID). [Source:Uniprot/SWISSPROT;Acc:P55957]	22	ENSMUSG00000004446	ENSRNOG00000012439	0008632:apoptotic program	0004871:signal transducer activity	0005739:mitochondrion	NM_197966,NM_197967,NM_001196	BH3 interacting domain death agonist	-	637
2	H21	H300018428	GTGGCCAGTCACACGCCGTCCTTGCTCCGTGATGTCTTTCACACAACAGTGAATTTTATTAACCAGAACC	ENSG00000015475	ENST00000342111,ENST00000317361,ENST00000344090,ENST00000358287,ENST00000337587	E	C	BID	BH3 interacting domain death agonist (BID). [Source:Uniprot/SWISSPROT;Acc:P55957]	22	ENSMUSG00000004446	ENSRNOG00000012439	0008632:apoptotic program	0004871:signal transducer activity	0005739:mitochondrion	NM_197967,NM_001196,NM_197966	BH3 interacting domain death agonist	AF042083	637
2	H23	H300015467	GGAATTCCTAAAGAAACTCCCTGCTTAAGCAGCACACAGTGCCCATTGTTCACTGGAGTTGGAATTTTCA	-	-	-	-	-	-	-	-	-	-	-	-	-	-	-	-
2	J01	H300013459	CCTTCACCTGAATGACATCTACCTCCATCAGGACCCCAGATGTCTGACAGCCCTGTGTGACACCAAGATA	-	-	-	-	-	-	-	-	-	-	-	-	-	-	-	-
2	J03	H300021655	TGTAAGCTGTGTTCACTCTTTTATACAAATGAAGAAGTTGCAAAGAATACTCATTGCAGCAGCCTTCCTC	ENSG00000015479	ENST00000361059,ENST00000337359	E	C	MATR3	Matrin 3. [Source:Uniprot/SWISSPROT;Acc:P43243]	5	ENSMUSG00000037236	ENSRNOG00000019875	-	0046872:metal ion binding	0005637:nuclear inner membrane	NM_018834	matrin 3	AB018266,BX537365	9782
2	J05	H200004855	CCCTCCTGGAAAATGGTGTTGGGTTTGGTCTCCAGCTCCAATACTTATTAAGGCTGTTGCTGCCAGTCA	-	-	-	-	-	-	7	-	-	-	-	-	NM_013389	NPC1 (Niemann-Pick disease, type C1, gene)-like 1	AF192522	29881
2	J07	H300020686	CAGCTACATTGTCATATTCCTGTACATCTCTCTGGCCCTGGGCAGCTATTCCAGCTGGAGCCGAGTGATG	ENSG00000015520	ENST00000289547	E	I	NPC1L1	NPC1 (Niemann-Pick disease, type C1, gene)-like 1 [Homo sapiens]. [Source:RefSeq;Acc:NM_013389]	7	ENSMUSG00000020447	-	0008151:cell growth and/or maintenance	0004871:signal transducer activity	0016021:integral to membrane	NM_013389	NPC1 (Niemann-Pick disease, type C1, gene)-like 1	AF192522	29881
2	J09	H300015944	GGTGGGGGACAGGGGCATTGTGCCAGGAGAGTAATATTTAGGCCATGTATTCTCCAATTTCCTACAGAAA	-	-	-	-	-	-	-	-	-	-	-	-	-	-	-	-
2	J11	H200004143	GGTGGACACAGTATGAACTACTGCTGATGTCTCTGTTGGGGATCAGAGGGCTGGCGGGAACGCGAGAAG	ENSG00000015532	ENST00000017003	E	I	XYLT2	xylosyltransferase II; UDP-D-xylose:proteoglycan core protein beta-D-xylosyltransferase [Homo sapiens]. [Source:RefSeq;Acc:NM_022167]	17	ENSMUSG00000020868	ENSRNOG00000003728	0030203:glycosaminoglycan metabolism	0016763:transferase activity, transferring pentosyl groups	0016020:membrane	NM_022167	xylosyltransferase II	AJ277442	64132
2	J13	H300015387	GCTTCCCGTTCTTCTGGATGAGCATCCTATCTTCGTAGTTGGTTTGGACTTCGATAGGTTGATGGAAGGA	ENSG00000183054,ENSG00000015568,ENSG00000169629,ENSG00000196862,ENSG00000153165	ENST00000329516,ENST00000016946,ENST00000302558,ENST00000354986,ENST00000304514,ENST00000338161	E	M	RANBP2L1	RAN-binding protein 2-like 1 isoform 2; sperm membrane protein BS-63; RAN-binding protein 2-like 1 [Homo sapiens]. [Source:RefSeq;Acc:NM_032260]	2	-	-	-	-	-	NM_005054,XM_496581	RAN binding protein 2-like 1	U64675,AF012086,BX537861	84220
2	J15	H300022181	AGCTTTGTGGCACTGAAAGGGCGAGAGCCAAGATCTCCTGATTTCTGTTCCTGTGTTCATAGATTCTTTT	-	-	-	-	-	-	2	-	-	-	-	-	NM_032260	RAN binding protein 2-like 1	-	84220
2	J17	H200000838	ACATGTTAAGAATTGACCAGTGAAGCCATCCTATTTGTTTCCGGGGAACAATGACGGGGTGGGAGAGGG	ENSG00000015592	ENST00000350889,ENST00000265770	E	C	STMN4	Stathmin 4 (Stathmin-like protein B3) (RB3). [Source:Uniprot/SWISSPROT;Acc:Q9H169]	8	ENSMUSG00000022044	ENSRNOG00000009186	0007154:cell communication	-	-	NM_030795	stathmin-like 4	BC011520	81551
2	J19	H300015956	GGTGTGGGAGACAGTGTAGGAGGAAGGATGAAAGCCAGCGGAAAGACAGTGCTGACTGGAGAGAAAGAAG	ENSG00000015592	ENST00000350889	E	I	STMN4	Stathmin 4 (Stathmin-like protein B3) (RB3). [Source:Uniprot/SWISSPROT;Acc:Q9H169]	8	ENSMUSG00000022044	ENSRNOG00000009186	0007154:cell communication	-	-	NM_030795	stathmin-like 4	BC011520	81551
2	J21	H300018388	AGGAAAGGAAACCCTCGCCGGTGGGGAGGCAGAGCCTTATCCTCGGCTGCCCTTCTTGGCTCCCTGCATT	ENSG00000015676	ENST00000355451,ENST00000354528,ENST00000338427	E	C	NP_056147	-	7	ENSMUSG00000053838	-	-	-	-	NM_015332	KIAA1068 protein	AB028991	23386
2	J23	H300015269	GCTACAAACACCCGGTCACCCCCCTTTAAACTACATCAGGTCATGGGTGAGACCCATTGAAGCCCCATCC	-	-	-	-	-	-	-	-	-	-	-	-	-	-	-	-
2	L01	H300021640	GCATGGTCATTATTGTTGCATTCTAGCCTTGAGGTCCCAGGCCAACGTACACAGCAAACACCAGCATGGG	ENSG00000015676	ENST00000355451,ENST00000354528	E	P	NP_056147	-	7	ENSMUSG00000053838	-	-	-	-	-	-	AB028991	23386
2	L03	H300014518	GACAGCGGCACAGAGGTGCTTCTGCCAGGTTAGTGGTTACTTGGATGATTGTACCTGTGATGTTGAAACC	ENSG00000197930	ENST00000359133,ENST00000354459	T	C	ERO1L	ERO1-like protein alpha precursor (EC 1.8.4.-) (ERO1-Lalpha) (Oxidoreductin 1-lalpha) (Endoplasmic oxidoreductin 1-like protein) (ERO1-L) (UNQ434/PRO865). [Source:Uniprot/SWISSPROT;Acc:Q96HE7]	14	ENSMUSG00000021831	ENSRNOG00000006462	0043170:macromolecule metabolism	0003824:catalytic activity	0016020:membrane	NM_014584	ERO1-like (S. cerevisiae)	AF081886	30001
2	L05	H300018429	TGATATGTGCCTGTTTCTGGACAATGGAGGCGAAAGAGTGGAATTTCATTCAAAGGCATAATAGCAATGA	ENSG00000197930	ENST00000354459,ENST00000359133	E	C	ERO1L	ERO1-like protein alpha precursor (EC 1.8.4.-) (ERO1-Lalpha) (Oxidoreductin 1-lalpha) (Endoplasmic oxidoreductin 1-like protein) (ERO1-L) (UNQ434/PRO865). [Source:Uniprot/SWISSPROT;Acc:Q96HE7]	14	ENSMUSG00000021831	ENSRNOG00000006462	0043170:macromolecule metabolism	0003824:catalytic activity	0016020:membrane	NM_014584	ERO1-like (S. cerevisiae)	AF081886	30001
2	L07	H200000130	GGTGCTGTTTCTATATTGGTCATTGCCTTGCCAAACAGGAGCTCCAGCAAAAGCGCAGGAAGAGAGACT	ENSG00000016082	ENST00000230658	E	I	ISL1	Insulin gene enhancer protein ISL-1 (Islet-1). [Source:Uniprot/SWISSPROT;Acc:P61371]	5	ENSMUSG00000042258	ENSRNOG00000012556	0007275:development	0046872:metal ion binding	0005622:intracellular	NM_002202	ISL1 transcription factor, LIM/homeodomain, (islet-1)	BC031213,U07559	3670
2	L09	H300018430	CCCATCTGGAAACAGGTGGGTTCATCCGCAGCCAGCCTGGGGTCCCCCACCCGGACATCCAGTTCCATTT	ENSG00000016391	ENST00000315251	E	I	CHDH_HUMAN	Choline dehydrogenase, mitochondrial precursor (EC 1.1.99.1) (CHD) (CDH). [Source:Uniprot/SWISSPROT;Acc:Q8NE62]	3	ENSMUSG00000015970	ENSRNOG00000015859	0008152:metabolism	0048037:cofactor binding	0005739:mitochondrion	NM_018397	choline dehydrogenase	AJ272267	55349
2	L11	H300012377	CAAATTGGCCCACCAGAGGTGGCACTGACTACAGATGAGAAGTCCATTTCTGTTGTCCTGACAGCTCCAG	ENSG00000016402	ENST00000316649	E	I	IL20RA	Interleukin-20 receptor alpha chain precursor (IL-20R-alpha) (IL-20R1) (ZcytoR7) (Cytokine receptor family 2 member 8) (CRF2-8) (UNQ681/PRO1315). [Source:Uniprot/SWISSPROT;Acc:Q9UHF4]	6	ENSMUSG00000020007	ENSRNOG00000012286	0050874:organismal physiological process	0004888:transmembrane receptor activity	0016021:integral to membrane	NM_014432	interleukin 20 receptor, alpha	AF184971	53832
2	L13	H200003073	TCCTTATTGATATTATTGGTACAGGCAGACAACCCTGGTAGGAGAGATGGATTCTGGGGTCATGACCTT	ENSG00000016402	ENST00000316649	E	I	IL20RA	Interleukin-20 receptor alpha chain precursor (IL-20R-alpha) (IL-20R1) (ZcytoR7) (Cytokine receptor family 2 member 8) (CRF2-8) (UNQ681/PRO1315). [Source:Uniprot/SWISSPROT;Acc:Q9UHF4]	6	ENSMUSG00000020007	ENSRNOG00000012286	0050874:organismal physiological process	0004888:transmembrane receptor activity	0016021:integral to membrane	NM_014432	interleukin 20 receptor, alpha	AF184971	53832
2	L15	H200014639	CCAGAGACACCTAGTCCTGATGAAACGTCTGCTCCTTGTCCTAATATTCATATCAACAGCACCATTCCT	ENSG00000016490	ENST00000353619,ENST00000234701	E	C	CLCA1	calcium activated chloride channel 1 precursor [Homo sapiens]. [Source:RefSeq;Acc:NM_001285]	1	ENSMUSG00000037033	ENSRNOG00000013334	0006811:ion transport	0005244:voltage-gated ion channel activity	0016021:integral to membrane	NM_001285	chloride channel, calcium activated, family member 1	AF039400	1179
2	L17	H300014607	GACTTCCTGTAGGGGGCGATATACTAAATGTATATAGTACATTTATACTAAATGTATTCCTGTAGGGGGC	ENSG00000016490	ENST00000234701	E	I	CLCA1	calcium activated chloride channel 1 precursor [Homo sapiens]. [Source:RefSeq;Acc:NM_001285]	1	ENSMUSG00000037033	ENSRNOG00000013334	0006811:ion transport	0005244:voltage-gated ion channel activity	0016021:integral to membrane	NM_001285	chloride channel, calcium activated, family member 1	AF039400	1179
2	L19	H200015367	CCTTCCCTTGCCTGACCAATACCCACCAAGTCAAATCACAGACCTTGATGCCACAGTTCATGAGGATAA	ENSG00000016602	ENST00000263723	E	I	CLCA4	calcium activated chloride channel 4 [Homo sapiens]. [Source:RefSeq;Acc:NM_012128]	1	ENSMUSG00000028257	ENSRNOG00000013447	0006811:ion transport	0005244:voltage-gated ion channel activity	0016021:integral to membrane	NM_012128	chloride channel, calcium activated, family member 4	AY358470,AK000072	22802
2	L21	H300013687	CTAACCAGGGGTATCTCTGAGCCTGGTGGGATCCCCGGAGCGTCACATCACTTTCCGATCACTTCAAAGT	ENSG00000016864	ENST00000266014	E	I	NP_690909	glycosyltransferase AD-017 [Homo sapiens]. [Source:RefSeq;Acc:NM_018446]	3	ENSMUSG00000021916	ENSRNOG00000018179	0009058:biosynthesis	0003824:catalytic activity	-	NM_018446	glycosyltransferase 8 domain containing 1	AF176777	55830
2	L23	H300016229	GTGGAAGTTGCCTCATCGCAGGCAGATGTTGGGGCTTTGTCCGAACAGCTCCCCTCTGCCAGCTTCTGTA	ENSG00000016864	ENST00000342588,ENST00000344383	E	P	NP_690909	glycosyltransferase AD-017 [Homo sapiens]. [Source:RefSeq;Acc:NM_018446]	3	ENSMUSG00000021916	ENSRNOG00000018179	0009058:biosynthesis	0003824:catalytic activity	-	NM_152932	glycosyltransferase 8 domain containing 1	-	55830
2	N01	H200017796	TATCGTATTTTATCAACAGCACTCTACCATCGATCCTATGTGGAATGTCCGCCACCTTGGTTCCAGTGC	ENSG00000016864	ENST00000342588,ENST00000266014	T	P	NP_690909	glycosyltransferase AD-017 [Homo sapiens]. [Source:RefSeq;Acc:NM_018446]	3	ENSMUSG00000021916	ENSRNOG00000018179	0009058:biosynthesis	0003824:catalytic activity	-	NM_152932,NM_018446	glycosyltransferase 8 domain containing 1	-	55830
2	N03	H300003150	CAGGATGGTGCAGGATGGCTTTGCGGAAAGGAGATGGGTTTGGAGGCCAACAAACCTGCTTGTCAATATT	ENSG00000197496	ENST00000359271	E	I	SLC2A10	Solute carrier family 2, facilitated glucose transporter, member 10 (Glucose transporter type 10). [Source:Uniprot/SWISSPROT;Acc:O95528]	20	ENSMUSG00000027661	ENSRNOG00000025384	0015749:monosaccharide transport	0005386:carrier activity	0016021:integral to membrane	NM_030777	solute carrier family 2 (facilitated glucose transporter), member 10	AF321240,AF248053	81031
2	N05	H300021173	CAGGCCCTTCCGGGGTAGTGTCGGTAGGGTTTCACAGTGCAATCTCTGCCCCACGAGAATAGAAGTTTCC	ENSG00000196141	ENST00000358677,ENST00000360760	E	C	NP_056350	DNA polymerase-transactivated protein 6 [Homo sapiens]. [Source:RefSeq;Acc:NM_015535]	2	ENSMUSG00000038305	ENSRNOG00000016012	-	-	-	NM_015535	DNA polymerase-transactivated protein 6	AL110124	26010
2	N07	H300012382	CAACAGAAACTATCCTTAGATGGGAACCCCAAACCTATACATGGAACAACAGAGAGGTCAGATGGCCTAC	ENSG00000196141	ENST00000358677	E	I	NP_056350	DNA polymerase-transactivated protein 6 [Homo sapiens]. [Source:RefSeq;Acc:NM_015535]	2	ENSMUSG00000038305	ENSRNOG00000016012	-	-	-	NM_015535	DNA polymerase-transactivated protein 6	AL110124	26010
2	N09	H300012614	CAGAAGATGTGAGCTGTGTCTAAGTCCAGTCTTGTGCCCAGCCGTGTCTGCGCCTTCACTCTTTGGAACT	ENSG00000017260	ENST00000359644,ENST00000328560	E	P	ATP2C1	Calcium-transporting ATPase type 2C, member 1 (EC 3.6.3.8) (ATPase 2C1) (ATP-dependent Ca(2+) pump PMR1) (HUSSY-28). [Source:Uniprot/SWISSPROT;Acc:P98194]	3	ENSMUSG00000032570	ENSRNOG00000013305	0007242:intracellular signaling cascade	0004871:signal transducer activity	0016021:integral to membrane	NM_001001487,NM_001001485,NM_001001486	ATPase, Ca++ transporting, type 2C, member 1	-	27032
2	N11	H200011470	CATTGATAGGGAAAATATCTATTCTTTGAGTCATTGTTACTGAGGCAGTTGAGTGTAAGGAGCTGGCTG	ENSG00000017260	ENST00000347421,ENST00000357343	E	P	ATP2C1	Calcium-transporting ATPase type 2C, member 1 (EC 3.6.3.8) (ATPase 2C1) (ATP-dependent Ca(2+) pump PMR1) (HUSSY-28). [Source:Uniprot/SWISSPROT;Acc:P98194]	3	ENSMUSG00000032570	ENSRNOG00000013305	0007242:intracellular signaling cascade	0004871:signal transducer activity	0016021:integral to membrane	NM_014382	ATPase, Ca++ transporting, type 2C, member 1	AF189723	27032
2	N13	H300018431	GGATCCATCATGGGACAATTACTAGTTATTTACTTTCCTCCGCTTCAGAAGGTTTTTCAGACTGAGAGCC	ENSG00000017260	ENST00000347421,ENST00000359575,ENST00000359644,ENST00000357343,ENST00000328560	E	C	ATP2C1	Calcium-transporting ATPase type 2C, member 1 (EC 3.6.3.8) (ATPase 2C1) (ATP-dependent Ca(2+) pump PMR1) (HUSSY-28). [Source:Uniprot/SWISSPROT;Acc:P98194]	3	ENSMUSG00000032570	ENSRNOG00000013305	0007242:intracellular signaling cascade	0004871:signal transducer activity	0016021:integral to membrane	NM_001001487,NM_014382,NM_001001485,NM_001001486	ATPase, Ca++ transporting, type 2C, member 1	AF189723,AB037768	27032
2	N15	H200017331	CGTAGTTTTTCAATGGGGCTCTGGTGACCCTGGTGAGATGTCTGAAGGTCCCTGAGGCCTGACCATCCA	-	-	-	-	-	-	-	-	-	-	-	-	-	-	AB051471	80725
2	N17	H300019925	TGACCTGGAGAAATCGGTGGAGAAGATCCAGAGAGACGTGTCCCACAACCACCGGCTGGTGCCCGGCCCT	ENSG00000017373	ENST00000356359,ENST00000355966,ENST00000264659	E	C	SNIP_HUMAN	p130Cas-associated protein (p140Cap) (SNAP-25-interacting protein) (SNIP). [Source:Uniprot/SWISSPROT;Acc:Q9C0H9]	17	ENSMUSG00000038453	ENSRNOG00000011475	0016192:vesicle-mediated transport	-	0005856:cytoskeleton	NM_025248	SNAP25-interacting protein	AB051471,AK126665	80725
2	N19	H300018215	TTGTGGGTGGGGCCATGAGCCAGGTTCACACATTCTTACGACCATCCTTCCTAGAGTGGGGAGTGCCAAT	ENSG00000017373	ENST00000355966	E	I	SNIP_HUMAN	p130Cas-associated protein (p140Cap) (SNAP-25-interacting protein) (SNIP). [Source:Uniprot/SWISSPROT;Acc:Q9C0H9]	17	ENSMUSG00000038453	ENSRNOG00000011475	0016192:vesicle-mediated transport	-	0005856:cytoskeleton	-	-	-	-
2	N21	H200007137	CTGTTAATCCCTTAATCTGATTTTGTTTGGATATTTATCTTGTACCCGCTGCTAAACACACTGCAGGAG	ENSG00000017427	ENST00000337514	E	I	IGF1	Insulin-like growth factor IA precursor (IGF-IA) (Somatomedin C). [Source:Uniprot/SWISSPROT;Acc:P01343]	12	ENSMUSG00000020053	ENSRNOG00000004517	0006082:organic acid metabolism	0005184:neuropeptide hormone activity	0005576:extracellular	NM_000618	insulin-like growth factor 1 (somatomedin C)	X57025	3479
2	N23	H300018422	GATGCACACCATGTCCTCCTCGCATCTCTTCTACCTGGCGCTGTGCCTGCTCACCTTCACCAGCTCTGCC	ENSG00000017427	ENST00000307046,ENST00000337514	E	C	IGF1	Insulin-like growth factor IA precursor (IGF-IA) (Somatomedin C). [Source:Uniprot/SWISSPROT;Acc:P01343]	12	ENSMUSG00000020053	ENSRNOG00000004517	0006082:organic acid metabolism	0005184:neuropeptide hormone activity	0005576:extracellular	NM_000618	insulin-like growth factor 1 (somatomedin C)	X57025	3479
2	P01	H300017026	TCTACCAACAAGAACACGAAGTCTCAGAGAAGGAAAGGTTGGCCAAAGACACATCCAGGAGGGGAACAGA	ENSG00000017427	ENST00000307046	E	I	IGF1	Insulin-like growth factor IA precursor (IGF-IA) (Somatomedin C). [Source:Uniprot/SWISSPROT;Acc:P01343]	12	ENSMUSG00000020053	ENSRNOG00000004517	0006082:organic acid metabolism	0005184:neuropeptide hormone activity	0005576:extracellular	-	-	-	-
2	P03	H300018293	TTTGCCCAGCCCAGTCCTCTCTGCCTCCTCCTGGCTGAAGCTGTTTGTCAGGATTACCCTCGGGCTAAAG	ENSG00000017483	ENST00000201920	E	I	SLC38A5	amino acid transport system N2 [Homo sapiens]. [Source:RefSeq;Acc:NM_033518]	X	ENSMUSG00000031170	ENSRNOG00000027767	0015849:organic acid transport	0005386:carrier activity	0016020:membrane	NM_033518	solute carrier family 38, member 5	AF276889	92745
2	P05	H300018569	CTCATCTTCATCCTCCCCAGCATCTTCTACCTCCGCATTGTACCCTCTGAGGTGGAGCCTTTCTTATCCT	ENSG00000017483	ENST00000201920,ENST00000317669	E	C	SLC38A5	amino acid transport system N2 [Homo sapiens]. [Source:RefSeq;Acc:NM_033518]	X	ENSMUSG00000031170	ENSRNOG00000027767	0015849:organic acid transport	0005386:carrier activity	0016020:membrane	NM_033518	solute carrier family 38, member 5	AF276889	92745
2	P07	H300014242	CTTGAGATGTCAGGAATGGGATGAGGGTTAGAGGCTAATTAGAGGGCGTGCTATGGAAGGTTCAGGAGCC	-	-	-	-	-	-	-	-	-	-	-	-	-	-	-	-
2	P09	H200014549	AGTGGTTAGAGCTGTAGATAGACATTGTGGGGAAGTGTGCCAGGGTGGCTTCCAGCTACCCCTGACTTA	ENSG00000017621	ENST00000325896	E	I	NP_079135	PDZ domain containing, X chromosome [Homo sapiens]. [Source:RefSeq;Acc:NM_024859]	X	ENSMUSG00000031147	ENSRNOG00000010092	-	0005488:binding	-	NM_024859	PDZ domain containing, X chromosome	AK025340	79917
2	P11	H200006106	GACCTTCCTTAAAAACAGAATGACTCCGATTGCTTGCTTGGGCTAGAATGTACACGTCTCCTTGCCTGA	ENSG00000017797	ENST00000019317	E	I	RALBP1	RalA binding protein 1 (RalBP1) (Ral interacting protein 1) (76-kDa Ral-interacting protein) (Dinitrophenyl S-glutathione ATPase) (DNP-SG ATPase). [Source:Uniprot/SWISSPROT;Acc:Q15311]	18	ENSMUSG00000024096	ENSRNOG00000013461	0007154:cell communication	0030695:GTPase regulator activity	0016020:membrane	NM_006788	ralA binding protein 1	L42542,BC013126	10928
2	P13	H300018817	CCTGGTATCTCTTCGGCAGCAGCTGGATGACCTCAGAGCTCTCAAGCATGAACTTGCCTTTAAGCTGCAG	ENSG00000018189	ENST00000226328	E	I	NP_055776	rap2 interacting protein x [Homo sapiens]. [Source:RefSeq;Acc:NM_014961]	4	ENSMUSG00000029291	ENSRNOG00000003428	-	-	-	NM_014961	rap2 interacting protein x	AB020678,BC051716	22902
2	P15	H200001545	AACCCAAAGCCTAGGTGAGGGTTGATATATAATGTCCCATGATTTAATATATGTGGTTTGGGGGAAAGG	ENSG00000018189	ENST00000226328	E	I	NP_055776	rap2 interacting protein x [Homo sapiens]. [Source:RefSeq;Acc:NM_014961]	4	ENSMUSG00000029291	ENSRNOG00000003428	-	-	-	NM_014961	rap2 interacting protein x	BC051716,AB020678	22902
2	P17	H300016957	TCCTGTTTCTTTAATGAAACACTTTGGATTGTCAGTGCTGAAGTGAAAAGAATGTGCTGTACATTCGGCA	-	-	-	-	-	-	-	-	-	-	-	-	-	-	-	-
2	P19	H300011522	AGCATGTGGGGGAAACCCTCATCTGAGTAGCAAGATTTTAGTAAAGATGACTAAGCCATTAACAGCATGC	-	-	-	-	-	-	-	-	-	-	-	-	-	-	-	-
2	P21	H300019532	CTGAAACATGCTGGAAGATACACATGCACTGCCCAGACAATTGTGGACAATTCTTCAGCTTCAGCTGACC	ENSG00000018236	ENST00000348761,ENST00000347616,ENST00000360099	E	C	CNTN1	Contactin precursor (Glycoprotein gP135). [Source:Uniprot/SWISSPROT;Acc:Q12860]	12	ENSMUSG00000055022	ENSRNOG00000004438	0007154:cell communication	0005488:binding	0005624:membrane fraction	NM_175038,NM_001843	contactin 1	Z21488	1272
2	P23	H300011465	AGATGCCAGTCAATGCCAAGGGGAGGCTGAAATACCCGGACTTCCTGAGCAGGTTCAGTTCCGAGACAGC	ENSG00000186976	ENST00000262726,ENST00000358439	E	P	NP_942153	CAP-binding protein complex interacting protein 1 isoform a [Homo sapiens]. [Source:RefSeq;Acc:NM_022785]	22	ENSMUSG00000022441	ENSRNOG00000011094	0006950:response to stress	0003824:catalytic activity	-	NM_198856,NM_022785	CAP-binding protein complex interacting protein 1	BC039315	64800
3	A01	-	-	-	-	-	-	-	-	-	-	-	-	-	-	-	-	-	-
3	A03	H200010958	AAGGAATGCTTCTACACTGTTGGTAGAAGTTGGGAGTGTCAGTTAGTTTAGCCATTGTGGATGACACTG	ENSG00000186976	ENST00000354236	E	I	NP_942153	CAP-binding protein complex interacting protein 1 isoform a [Homo sapiens]. [Source:RefSeq;Acc:NM_022785]	22	ENSMUSG00000022441	ENSRNOG00000011094	0006950:response to stress	0003824:catalytic activity	-	-	-	-	-
3	A05	H300011642	AGCTGTTTCCTTGAGGAGGTAAGAATGTCTGCAGCACATAAGCATCTCTTTGAAAATGAGCTAAAATTAG	-	-	-	-	-	-	-	-	-	-	-	-	-	-	-	-
3	A07	H300013532	CGAGGTCTGCCATCTCTACTACCCTAAGTCGGAGTCTCGCTCCGTCGCCCAGTCAGGAGTGCAATGGTGC	ENSG00000018280	ENST00000354352	T	I	SLC11A1	Natural resistance-associated macrophage protein 1 (NRAMP 1). [Source:Uniprot/SWISSPROT;Acc:P49279]	2	ENSMUSG00000026177	ENSRNOG00000014956	0009617:response to bacteria	0005215:transporter activity	0016021:integral to membrane	-	-	-	-
3	A09	H300014079	CTGGGGGCTTTAGGGACCTGCTGTTTCCTAGCGCAGCCATGTGATTACCCTCTGGGTCTCAGTGTCCTCA	ENSG00000018280	ENST00000233202	E	I	SLC11A1	Natural resistance-associated macrophage protein 1 (NRAMP 1). [Source:Uniprot/SWISSPROT;Acc:P49279]	2	ENSMUSG00000026177	ENSRNOG00000014956	0009617:response to bacteria	0005215:transporter activity	0016021:integral to membrane	NM_000578	solute carrier family 11 (proton-coupled divalent metal ion transporters), member 1	D50402	6556
3	A11	H300018901	ACTGGCTGCACGTCTGGGCGTGGTGACAGGCAAGGACTTGGGCGAGGTCTGCCATCTCTACTACCCTAAG	ENSG00000018280	ENST00000233202,ENST00000354352	E	C	SLC11A1	Natural resistance-associated macrophage protein 1 (NRAMP 1). [Source:Uniprot/SWISSPROT;Acc:P49279]	2	ENSMUSG00000026177	ENSRNOG00000014956	0009617:response to bacteria	0005215:transporter activity	0016021:integral to membrane	NM_000578	solute carrier family 11 (proton-coupled divalent metal ion transporters), member 1	D50402,BC037550	6556
3	A13	H300014202	CTTCCGGAGTCGAGACGTGGTGGAGTTGGCTCGGGCTGAACTTCTTTCGGGGGGCTGCCT	-	-	-	-	-	-	-	-	-	-	-	-	-	-	-	-
3	A15	H300014167	CTTATCTTGGCATCTGCTTCCTGGTGGATCTGAACTGACCCATAAGCCACGCTTACTAGTGATTTTCCAG	ENSG00000018408	ENST00000360632	E	I	NP_056287	transcriptional co-activator with PDZ-binding motif (TAZ) [Homo sapiens]. [Source:RefSeq;Acc:NM_015472]	3	ENSMUSG00000027803	ENSRNOG00000016617	0006351:transcription, DNA-dependent	0030528:transcription regulator activity	0005622:intracellular	-	-	-	-
3	A17	H200003394	TTAGCTTTTAAGGACTGAGAGAGCATCATGTTCAACTGGCATGCAGTCTGCCTGCATTGCCAATGAAGT	-	-	-	-	-	-	-	-	-	-	-	-	-	-	AL833852,AL050107	25937
3	A19	H300013454	CCTTAGACTGCCAGGCACAGAGTCGGGTCGGGATTTGTCAGCCAAGCCTCGGCTCCAGCTCCGCAATCTC	ENSG00000018408	ENST00000264620	E	I	NP_056287	transcriptional co-activator with PDZ-binding motif (TAZ) [Homo sapiens]. [Source:RefSeq;Acc:NM_015472]	3	ENSMUSG00000027803	ENSRNOG00000016617	0006351:transcription, DNA-dependent	0030528:transcription regulator activity	0005622:intracellular	NM_015472	WW domain containing transcription regulator 1	-	25937
3	A21	H300019889	AAAATCAGACCAGTCCCTGAATACCAAAAGTATGGCTCAGTAGCTTTCCCTAATTTTGAACAAGGAGTAG	ENSG00000018510	ENST00000264167	E	I	AGPS	Alkyldihydroxyacetonephosphate synthase, peroxisomal precursor (EC 2.5.1.26) (Alkyl-DHAP synthase) (Alkylglycerone-phosphate synthase). [Source:Uniprot/SWISSPROT;Acc:O00116]	2	ENSMUSG00000042410	ENSRNOG00000001547	0043170:macromolecule metabolism	0003824:catalytic activity	0042579:microbody	NM_003659	alkylglycerone phosphate synthase	Y09443	8540
3	A23	H200003165	TACGGAAGCAATGGCTAAAGGAAAGTATCTCTGATGTCGGCTTTGGGATGCTGAAGTCTGTCAAGGAAT	ENSG00000018510	ENST00000264167	E	I	AGPS	Alkyldihydroxyacetonephosphate synthase, peroxisomal precursor (EC 2.5.1.26) (Alkyl-DHAP synthase) (Alkylglycerone-phosphate synthase). [Source:Uniprot/SWISSPROT;Acc:O00116]	2	ENSMUSG00000042410	ENSRNOG00000001547	0043170:macromolecule metabolism	0003824:catalytic activity	0042579:microbody	NM_003659	alkylglycerone phosphate synthase	Y09443	8540
3	C01	H200017099	AGAAGTGTGGGAAGGGCTTTGGCTGGGCCTCAACTCATCTGACCCATCAATTCTCCACAGCAGAGAAAA	-	-	-	-	-	-	19	-	-	-	-	-	NM_013359	zinc finger protein 221	AF187987	7638
3	C03	H200016139	GCAAGAGGCGACTGCAAGAGCTGGCTGAATTGGAAGCCAAGAAAGCGAAAATGAAGGGGACCTTGATTG	ENSG00000018610	ENST00000320339,ENST00000354307	T	C	NP_071384	-	X	ENSMUSG00000006423	ENSRNOG00000012564	-	-	-	NM_022101	hypothetical protein FLJ22965	AK096297	63932
3	C05	H300014893	GATTGCAGTGAGTGGGTAGGACAGCTCAGATCCAAATGAAAGTAGGGTCTCAAGTAACCCAAGGGTGGCC	ENSG00000018610	ENST00000320339	E	I	NP_071384	-	X	ENSMUSG00000006423	ENSRNOG00000012564	-	-	-	-	-	AK096297	63932
3	C07	H300011624	AGCTGATACTGCTTCCTTGCATGGATACATGGGAGGGAGACGTTATAGATTAAGAAATGATAGCAAGATA	ENSG00000018610	ENST00000354307	E	I	NP_071384	-	X	ENSMUSG00000006423	ENSRNOG00000012564	-	-	-	-	-	-	-
3	C09	H200004260	GGTTTCAGGTTCCTACAGGAGATAGCTTTCTTTCCCTTACTCCCTATCTAACACTTTTGCTCTGCAGGC	ENSG00000018625	ENST00000361216,ENST00000251207	E	C	ATP1A2	Sodium/potassium-transporting ATPase alpha-2 chain precursor (EC 3.6.3.9) (Sodium pump 2) (Na+/K+ ATPase 2). [Source:Uniprot/SWISSPROT;Acc:P50993]	1	ENSMUSG00000007097	ENSRNOG00000007290	0050801:ion homeostasis	0015077:monovalent inorganic cation transporter activity	0005890:sodium:potassium-exchanging ATPase complex	NM_000702	ATPase, Na+/K+ transporting, alpha 2 (+) polypeptide	BC047533	477
3	C11	H300015295	GCTCCACAGATGCAGTAATAAGAGAAAGGGGGCAGGAAAGGGCCCTGGGCTGCAAGGATCAGAAGGCGAT	-	-	-	-	-	-	-	-	-	-	-	-	-	-	-	-
3	C13	H300018432	TAAAAACAAATCCAGTTCCCAAGAAGCTGTACAAATGCTTTCTTCTGTTCGACTCAATTTACGGGGCTTG	ENSG00000018699	ENST00000317907	E	I	NP_060205	-	2	ENSMUSG00000024078	ENSRNOG00000004856	-	-	-	NM_017735	hypothetical protein FLJ20272	AK000279	55622
3	C15	H300010876	ACACAGCCAGACCATATCAGACAAGAATCATCTTCTCAAATTTGGGGTGCGTGGCTGAGTGCACACACCT	-	-	-	-	-	-	-	-	-	-	-	-	-	-	AK126957	63934
3	C17	H300014772	GAGGTCATGTTTTCCCGGATGGTCTTGATGCTTATGGATGTTTGTCAGTACCTGGTCATTGATGAATTAG	ENSG00000198046	ENST00000342634	E	I	NP_071386	-	19	-	-	0006351:transcription, DNA-dependent	0046872:metal ion binding	0005622:intracellular	-	-	-	-
3	C19	H200016667	GAGAAAATCCCTGAAAATGCGAAGGCCTTAAGTCAGAGTCTACAGCAAAGAAGTCACCATTTAGAGAAT	ENSG00000198046	ENST00000292069,ENST00000342634	E	P	NP_071386	-	19	-	-	0006351:transcription, DNA-dependent	0046872:metal ion binding	0005622:intracellular	NM_022103	hypothetical zinc finger protein FLJ14011	AK126957	63934
3	C21	H200011816	ACCTCTGCCAAGTCAACAACCCACCAGATTTCTACACCAATGGGTTGGGGCTAATCAACCTTACTGTGC	ENSG00000019102	ENST00000326621	E	I	VSIG2	V-set and immunoglobulin domain containing 2; cortical thymocyte receptor (X. laevis CTX) like [Homo sapiens]. [Source:RefSeq;Acc:NM_014312]	11	ENSMUSG00000001943	-	-	-	-	NM_014312	V-set and immunoglobulin domain containing 2	AK000460	23584
3	C23	H300011497	AGCACGTCGGTGGGAGACAGCTTCGCCCTGGAGTGGAGCTTTGTGCAGCCTGGGAAACCCATCTCTGAGT	ENSG00000019102	ENST00000326621	E	I	VSIG2	V-set and immunoglobulin domain containing 2; cortical thymocyte receptor (X. laevis CTX) like [Homo sapiens]. [Source:RefSeq;Acc:NM_014312]	11	ENSMUSG00000001943	-	-	-	-	NM_014312	V-set and immunoglobulin domain containing 2	AK000460	23584
3	E01	H200006458	TCAACCTTGAGGTCCCAGCTCCATCCCCTAGTTGCAGACTCATCACCATGGTTACCATAGTGACTGCTT	ENSG00000019144	ENST00000358191,ENST00000361417,ENST00000361465,ENST00000356063,ENST00000327234	E	C	PHLDB1	pleckstrin homology-like domain, family B, member 1; LL5alpha [Homo sapiens]. [Source:RefSeq;Acc:NM_015157]	11	ENSMUSG00000048537	ENSRNOG00000026985	-	-	-	NM_015157	pleckstrin homology-like domain, family B, member 1	CR749783,AB014538	23187
3	E03	H300014631	GAGAAGCTGCTGCTCCCTGCTGTAGACTTAGAGCAGTGGTACCAGGAGCTGATGGCCGGGCTGGGGACTG	ENSG00000019144	ENST00000361417,ENST00000361465,ENST00000356063	E	P	PHLDB1	pleckstrin homology-like domain, family B, member 1; LL5alpha [Homo sapiens]. [Source:RefSeq;Acc:NM_015157]	11	ENSMUSG00000048537	ENSRNOG00000026985	-	-	-	NM_015157	pleckstrin homology-like domain, family B, member 1	AB014538	23187
3	E05	H300013523	CGAGCTCCAGACGCAGCTCGATAACTGCCCCGAGTCAGTGCGGGAACAGTTACAGGAGCAGCTGAGAAGG	ENSG00000019144	ENST00000327234	E	I	PHLDB1	pleckstrin homology-like domain, family B, member 1; LL5alpha [Homo sapiens]. [Source:RefSeq;Acc:NM_015157]	11	ENSMUSG00000048537	ENSRNOG00000026985	-	-	-	-	-	-	-
3	E07	H200005638	TCCGTCAGGATTGTCGGCAGTAGTAACCGAGGCCGGGCTGAAGTTTACTACAGTGGTACCTGGGGGACA	ENSG00000019169	ENST00000327097	E	I	MARCO	Macrophage receptor MARCO (Macrophage receptor with collagenous structure). [Source:Uniprot/SWISSPROT;Acc:Q9UEW3]	2	ENSMUSG00000026390	ENSRNOG00000002424	0008151:cell growth and/or maintenance	0004888:transmembrane receptor activity	0016021:integral to membrane	NM_006770	macrophage receptor with collagenous structure	BC016004,AF035819	8685
3	E09	H300010854	ACAACTTCACTCAGAACCCAGGGATGTTCAGAATCAAAGGTGAACAAGGCGCCCCAGGTCTTCAAGGTCA	ENSG00000019169	ENST00000327097	T	I	MARCO	Macrophage receptor MARCO (Macrophage receptor with collagenous structure). [Source:Uniprot/SWISSPROT;Acc:Q9UEW3]	2	ENSMUSG00000026390	ENSRNOG00000002424	0008151:cell growth and/or maintenance	0004888:transmembrane receptor activity	0016021:integral to membrane	NM_006770	macrophage receptor with collagenous structure	AF035819,BC016004	8685
3	E11	H200010376	ATGTCCCTGCTTAATAATGTAAGCCAAGCTAAATGATGGTTAAAGTTATCAGGCCTCCCATGAAATTGC	ENSG00000019186	ENST00000216862	E	I	CYP24A1	Cytochrome P450 24A1, mitochondrial precursor (EC 1.14.-.-) (P450- CC24) (Vitamin D(3) 24-hydroxylase) (1,25-dihydroxyvitamin D(3) 24- hydroxylase) (24-OHase). [Source:Uniprot/SWISSPROT;Acc:Q07973]	20	ENSMUSG00000038567	ENSRNOG00000013062	0008152:metabolism	0005488:binding	0005739:mitochondrion	NM_000782	cytochrome P450, family 24, subfamily A, polypeptide 1	L13286	1591
3	E13	H300012050	ATCCCTGATGATCGTGGAGTGCCGGGCCTGCCTGAGATGCTCACCTCTCTTCCTTTACCAGAGAGAGAAA	ENSG00000019485	ENST00000356112,ENST00000263765	E	C	PRDM11	PR-domain protein 11. [Source:Uniprot/SWISSPROT;Acc:Q9NQV5]	11	ENSMUSG00000040368	ENSRNOG00000008674	-	-	-	NM_020229	PR domain containing 11	AF275818	56981
3	E15	H300015655	GGCCGAGCCGGAGGGCATTTCTGGAATGCGTTTTAAGTGTCAGTTGCGGTGTAGACTCTTCGGGAAACCT	-	-	-	-	-	-	-	-	-	-	-	-	-	-	-	-
3	E17	H300019846	CACCACCTCTTTTTGCCCTAACTGTATTCGCCTAAAGAAGAAGGTTCGGGAGCTCCAGGCAGAATTAGAC	ENSG00000019485	ENST00000356112,ENST00000263765	E	C	PRDM11	PR-domain protein 11. [Source:Uniprot/SWISSPROT;Acc:Q9NQV5]	11	ENSMUSG00000040368	ENSRNOG00000008674	-	-	-	NM_020229	PR domain containing 11	AF275818	56981
3	E19	H200002117	GATGCCAGTGAGCATTTCTAAAAAGGGTGTGAGGTAGAGGTAAAAATAAGGTGAGAGACCATTTCAGAA	ENSG00000019505	ENST00000020926	E	I	SYT13	synaptotagmin XIII [Homo sapiens]. [Source:RefSeq;Acc:NM_020826]	11	ENSMUSG00000027220	ENSRNOG00000008000	0008151:cell growth and/or maintenance	0005215:transporter activity	0030135:coated vesicle	NM_020826	synaptotagmin XIII	AB037848	57586
3	E21	H200010559	TGCCAGACGCGAACTCAGGTGCCTTAAAAAGTATTCCAAGTTTACTCCATTACATGTCGGTTGTCTGGT	ENSG00000019549	ENST00000020945	E	I	SNAI2	Zinc finger protein SLUG (Neural crest transcription factor Slug) (Snail homolog 2). [Source:Uniprot/SWISSPROT;Acc:O43623]	8	ENSMUSG00000022676	-	0009653:morphogenesis	0046872:metal ion binding	0005622:intracellular	NM_003068	snail homolog 2 (Drosophila)	BC014890	6591
3	E23	H200007104	TGCTGCCCAATCTCCATCTGTCAACAGGGGCGTGAGGTCCCAGGAAGTGGCCAAAAGCTAGACAGATCC	-	-	-	-	-	-	5	-	-	-	-	-	NM_004355	CD74 antigen (invariant polypeptide of major histocompatibility complex, class II antigen-associated)	CR595353	972
3	G01	H300017501	TGCTGTCCACCCGGGTTCATTCAGGCCCAAGTGCGACGAGAACGGCAACTATCTGCCACTCCAGTGCTAT	ENSG00000019582	ENST00000009530	E	I	CD74	HLA class II histocompatibility antigen, gamma chain (HLA-DR antigens associated invariant chain) (Ia antigen-associated invariant chain) (Ii) (p33) (CD74 antigen). [Source:Uniprot/SWISSPROT;Acc:P04233]	5	ENSMUSG00000024610	ENSRNOG00000018735	0050874:organismal physiological process	0005488:binding	0016021:integral to membrane	-	-	CR595353	-
3	G03	H300018265	TTTCGATCTGTCTTTTAGCAGTCCATACAATCATTTTTCTACATGCTGGCCCTTACCTAGCTTTTCTGAA	-	-	-	-	-	-	-	-	-	-	-	-	-	-	-	-
3	G05	H300018759	CAGCCGAGGCCATGGTGCTATACTCTTGACCCTCACACCCGCTGGGAGTACTGTGCAATTAAAACATGCG	ENSG00000019991	ENST00000222390,ENST00000354224	E	C	HGF	Hepatocyte growth factor precursor (Scatter factor) (SF) (Hepatopoeitin A). [Source:Uniprot/SWISSPROT;Acc:P14210]	7	ENSMUSG00000028864	ENSRNOG00000007027	0000280:nuclear division	0004871:signal transducer activity	-	NM_000601	hepatocyte growth factor (hepapoietin A; scatter factor)	M73239	3082
3	G07	H300016358	GTTCCTGGTCGTGGATGTGCCATTCCAAATCGTCCTGGTATTTTTGTCCGAGTAGCATATTATGCAAAAT	ENSG00000019991	ENST00000222390	E	I	HGF	Hepatocyte growth factor precursor (Scatter factor) (SF) (Hepatopoeitin A). [Source:Uniprot/SWISSPROT;Acc:P14210]	7	ENSMUSG00000028864	ENSRNOG00000007027	0000280:nuclear division	0004871:signal transducer activity	-	NM_000601	hepatocyte growth factor (hepapoietin A; scatter factor)	M73239	3082
3	G09	H200003623	TGACAAGGACTCAGTGCTTCGGAAAGCCCTGCATGACAGCCTGCATGACTGTTCACATTGGTTTTACAC	ENSG00000019995	ENST00000021508	T	I	ZRANB1	TRABID protein (Zinc finger RAN-binding domain containing 1). [Source:Uniprot/SWISSPROT;Acc:Q9UGI0]	10	ENSMUSG00000030967	ENSRNOG00000017294	-	-	0005622:intracellular	NM_017580	zinc finger, RAN-binding domain containing 1	AJ252060,AL832925	54764
3	G11	H200010655	GGAACAGGAGGGACACTTCCCCAGAATCCGCATGTTTCCCCAGTGATTACACTCCACTGCCACCGTGGT	ENSG00000020129	ENST00000021665	E	I	NP_055099	neurochondrin [Homo sapiens]. [Source:RefSeq;Acc:NM_014284]	1	ENSMUSG00000028833	ENSRNOG00000011751	-	-	-	NM_014284	neurochondrin	BC024592,AB011179	23154
3	G13	H300018433	TGATGGGCGCGGAGGTAGCCAGCGGCGGCTGCATGAAGACCGGACTCTGGAAGAGCGAAA	ENSG00000020181	ENST00000315215,ENST00000021763	E	C	GPR124	Probable G protein-coupled receptor 124 precursor (Tumor endothelial marker 5). [Source:Uniprot/SWISSPROT;Acc:Q96PE1]	8	ENSMUSG00000031486	ENSRNOG00000012991	0007154:cell communication	0004871:signal transducer activity	0016021:integral to membrane	NM_032777	G protein-coupled receptor 124	AF378755,AL110244	25960
3	G15	H300011539	AGCCAGCCCAATGTCAGCGCCCTGCACTGCCAGCACTTGGGCAATGTGGCCGTGCTCATG	ENSG00000020181	ENST00000021763	E	I	GPR124	Probable G protein-coupled receptor 124 precursor (Tumor endothelial marker 5). [Source:Uniprot/SWISSPROT;Acc:Q96PE1]	8	ENSMUSG00000031486	ENSRNOG00000012991	0007154:cell communication	0004871:signal transducer activity	0016021:integral to membrane	NM_032777	G protein-coupled receptor 124	AF378755	25960
3	G17	H300006437	GCTCATCCTTGGACCCACAGTGGAGTGCTGGTCCGTGCTGATGTCTTCAGATACCAATCAATGGGCATTT	-	-	-	-	-	-	22	-	-	-	-	-	NM_014406	T-complex protein 1	BC022006	150160
3	G19	H300021656	ATGCCTCAGCCCTCCGAGTAGCTGGGACCACAGGTGTACGACATCATGACTGGCTAATTTTTGTATATTT	ENSG00000020256	ENST00000346617,ENST00000216923,ENST00000355800	E	P	ZFP64	Zinc finger protein 64, isoforms 3 and 4 (Zinc finger protein 338). [Source:Uniprot/SWISSPROT;Acc:Q9NTW7]	20	ENSMUSG00000027551	ENSRNOG00000012746	0006351:transcription, DNA-dependent	0046872:metal ion binding	0005622:intracellular	NM_022088,NM_199426,NM_018197	zinc finger protein 64 homolog (mouse)	AK001596,BC012759	55734
3	G21	H300021662	GAACATGGCTATCAAACTTACCTGCCCACGGAAAGTAATGAAAACCAGACAGCCACTGTCATCTCTCTCC	ENSG00000020256	ENST00000361387,ENST00000216923,ENST00000355800	E	P	ZFP64	Zinc finger protein 64, isoforms 3 and 4 (Zinc finger protein 338). [Source:Uniprot/SWISSPROT;Acc:Q9NTW7]	20	ENSMUSG00000027551	ENSRNOG00000012746	0006351:transcription, DNA-dependent	0046872:metal ion binding	0005622:intracellular	NM_199427,NM_199426,NM_018197	zinc finger protein 64 homolog (mouse)	AK001596,BC012759	55734
3	G23	H300018127	TTGCCGGGACATGCGCGTTCCGGCCGAAGGGGGGTAATTTCCGAACTCCGGGAATTCGTTGTGTGAAGTA	ENSG00000020256	ENST00000344498	E	I	ZFP64	Zinc finger protein 64, isoforms 3 and 4 (Zinc finger protein 338). [Source:Uniprot/SWISSPROT;Acc:Q9NTW7]	20	ENSMUSG00000027551	ENSRNOG00000012746	0006351:transcription, DNA-dependent	0046872:metal ion binding	0005622:intracellular	-	-	-	-
3	I01	H300011787	AGGGTTAAAGTGAGGAAGGTGTACGTGAAGGGTCTGGGGTTGCTGGAAAACTTCTATTTCATAACCTGGG	ENSG00000020256	ENST00000361387	E	I	ZFP64	Zinc finger protein 64, isoforms 3 and 4 (Zinc finger protein 338). [Source:Uniprot/SWISSPROT;Acc:Q9NTW7]	20	ENSMUSG00000027551	ENSRNOG00000012746	0006351:transcription, DNA-dependent	0046872:metal ion binding	0005622:intracellular	NM_199427	zinc finger protein 64 homolog (mouse)	-	55734
3	I03	H300009651	TGTGCAGCTGCACAACACAGTCCTTCCACTAGCAGCTGTGTTAAAGTATTTATAAGGAGAAAATTTCAGA	ENSG00000020426	ENST00000261245	E	I	MNAT1	CDK-activating kinase assembly factor MAT1 (RING finger protein MAT1) (Menage a trois) (CDK7/cyclin H assembly factor) (p36) (p35) (Cyclin G1 interacting protein). [Source:Uniprot/SWISSPROT;Acc:P51948]	14	ENSMUSG00000021103	ENSRNOG00000007267	0006512:ubiquitin cycle	0046872:metal ion binding	0000151:ubiquitin ligase complex	NM_002431	menage a trois 1 (CAK assembly factor)	X87843	4331
3	I05	H300019617	AGGAAAAAATTACGACCCTGCAACAGGAAAATGAGGACCTCCATGTCCGAAGCCGCAACCAGGTGGTCCT	ENSG00000198624	ENST00000356749,ENST00000355417	E	C	NP_056436	-	5	ENSMUSG00000049588	ENSRNOG00000021370	-	-	-	NM_015621	DKFZP434C171 protein	AL713742	26112
3	I07	H300011336	AGAAGCGCCAAGAACCAGAACCAGAACAGCCACCCAGACCAGAGCCCCATGAATTAGGTCCCCTCAATGG	ENSG00000198624	ENST00000355417	E	I	NP_056436	-	5	ENSMUSG00000049588	ENSRNOG00000021370	-	-	-	NM_015621	DKFZP434C171 protein	-	26112
3	I09	H200015049	CCCTCCCACACCTCTCACCTCACAGGCACATCAGGCTGCAGAATGCGCTTTAGAAAGCATTGTTTTAGT	ENSG00000198624	ENST00000355417	E	I	NP_056436	-	5	ENSMUSG00000049588	ENSRNOG00000021370	-	-	-	NM_015621	DKFZP434C171 protein	AL713742,AL080169	26112
3	I11	H300013183	CCCCGGAGGAGGATGGGCTGCAGACACAGCAGGCTGAGCAGCTGCAAACCCCCGAAAAAG	ENSG00000198624	ENST00000356749,ENST00000355417	E	C	NP_056436	-	5	ENSMUSG00000049588	ENSRNOG00000021370	-	-	-	NM_015621	DKFZP434C171 protein	AL713742	26112
3	I13	H300017829	TGTTCAGTTACTGAACCCTTATCAAGCAGCTGCCTGGGACTCAATTTGCCCCATCCATTGGAGATTAACC	-	-	-	-	-	-	-	-	-	-	-	-	-	-	-	-
3	I15	H300011805	AGGTGGAACCAGGTGGCACCCTGCTTATCTCCTCCTTGTCACCAACATAACCCTTTATCGCCTGCAGAAT	ENSG00000020577	ENST00000321411	E	I	SAMD4	Sterile alpha motif domain containing protein 4. [Source:Uniprot/SWISSPROT;Acc:Q9UPU9]	14	ENSMUSG00000021838	ENSRNOG00000010489	-	-	-	-	-	AL117523	23034
3	I17	H300019191	TCAGTCCAGAGGACCCGCTCGCTGCCCGTGCACACTTCCCCACAGAACATGCTGATGTTCCAGCAGCCAG	ENSG00000020577	ENST00000357634,ENST00000321411,ENST00000251091,ENST00000305831	E	C	SAMD4	Sterile alpha motif domain containing protein 4. [Source:Uniprot/SWISSPROT;Acc:Q9UPU9]	14	ENSMUSG00000021838	ENSRNOG00000010489	-	-	-	NM_015589	sterile alpha motif domain containing 4	AL117523,AB028976	23034
3	I19	H200008153	TCTCCCATTCGTTTGAAGAGACACTGAGGGAAACAAGGGTTTCTTTTGAGGTGTCCTTGGCTGCCTTTT	-	-	-	-	-	-	-	-	-	-	-	-	-	-	AB028976	23034
3	I21	H200007892	AGGAAGCACGAGGAAAGGAAGACGTTTTGATATAGTGTTACTGTGAGCCTGTCAGTAGTGGGTACCAAT	ENSG00000020633	ENST00000234584	E	I	RUNX3	Runt-related transcription factor 3 (Core-binding factor, alpha 3 subunit) (CBF-alpha 3) (Acute myeloid leukemia 2 protein) (Oncogene AML-2) (Polyomavirus enhancer binding protein 2 alpha C subunit) (PEBP2-alpha C) (PEA2-alpha C) (SL3-3 enhancer factor 1 alpha C subunit) (SL3/AKV core-binding factor alpha C subunit). [Source:Uniprot/SWISSPROT;Acc:Q13761]	1	ENSMUSG00000028814	ENSRNOG00000018058	0008151:cell growth and/or maintenance	0000166:nucleotide binding	0005622:intracellular	NM_004350	runt-related transcription factor 3	Z35278	864
3	I23	H300015052	GCATGGCATCGAACAGCATCTTCGACTCCTTCCCGACCTACTCGCCGACCTTCATCCGCG	ENSG00000020633	ENST00000338888,ENST00000308873	E	P	RUNX3	Runt-related transcription factor 3 (Core-binding factor, alpha 3 subunit) (CBF-alpha 3) (Acute myeloid leukemia 2 protein) (Oncogene AML-2) (Polyomavirus enhancer binding protein 2 alpha C subunit) (PEBP2-alpha C) (PEA2-alpha C) (SL3-3 enhancer factor 1 alpha C subunit) (SL3/AKV core-binding factor alpha C subunit). [Source:Uniprot/SWISSPROT;Acc:Q13761]	1	ENSMUSG00000028814	ENSRNOG00000018058	0008151:cell growth and/or maintenance	0000166:nucleotide binding	0005622:intracellular	-	-	-	-
3	K01	H300014962	GCACTGTAAGCACCTGACTTCTGGAATCCCTTGTTATTTGGGGTTTCTAAAGCTCGTCAACTGTGATCAC	-	-	-	-	-	-	-	-	-	-	-	-	-	-	AK095388	4361
3	K03	H200002912	CATATTGATGCCCTCGAAGACAAAATCGATGAGGAGGTACGTCGTTTCAGAGAAACCAGACAAAAAAAT	ENSG00000020922	ENST00000323929,ENST00000323977	T	C	MRE11A	Double-strand break repair protein MRE11A (MRE11 homolog 1). [Source:Uniprot/SWISSPROT;Acc:P49959]	11	ENSMUSG00000031928	ENSRNOG00000009506	0007127:meiosis I	0046872:metal ion binding	0005654:nucleoplasm	NM_005591,NM_005590	MRE11 meiotic recombination 11 homolog A (S. cerevisiae)	AF022778,AK095388,U37359	4361
3	K05	H300013628	CGGGTTTGCTCCAAGGTCAGGTGTGTGACCCGCTCGTGGAGCCCCTGTAAGGTTGAGAGG	ENSG00000021300	ENST00000354693,ENST00000354190	E	P	PLEKHB1	Pleckstrin homology domain-containing protein family B member 1 (Pleckstrin homology domain retinal protein 1) (PH domain containing protein in retina 1) (PHRET1). [Source:Uniprot/SWISSPROT;Acc:Q9UF11]	11	ENSMUSG00000030701	ENSRNOG00000018627	0009314:response to radiation	-	0016021:integral to membrane	NM_021200	pleckstrin homology domain containing, family B (evectins) member 1	U89715	58473
3	K07	H200001601	GGTTGGGGAACAGGTGAGTTCTATTTGAGACTTCCAGCCCTAGAAAGCTGCCTCCGTCCAGAAATGCCT	ENSG00000021300	ENST00000354190,ENST00000227214,ENST00000354693	E	C	PLEKHB1	Pleckstrin homology domain-containing protein family B member 1 (Pleckstrin homology domain retinal protein 1) (PH domain containing protein in retina 1) (PHRET1). [Source:Uniprot/SWISSPROT;Acc:Q9UF11]	11	ENSMUSG00000030701	ENSRNOG00000018627	0009314:response to radiation	-	0016021:integral to membrane	NM_021200	pleckstrin homology domain containing, family B (evectins) member 1	U89715	58473
3	K09	H200008677	ACAGCAGGCATCGCAACTTTCTGCATGTTGATGCCCGAAGAAAATTTCACTGCCGACCATCCATTCCTT	ENSG00000021355	ENST00000229479	E	I	SERPINB1	Leukocyte elastase inhibitor (LEI) (Monocyte/neutrophil elastase inhibitor) (M/NEI) (EI). [Source:Uniprot/SWISSPROT;Acc:P30740]	6	ENSMUSG00000051029	ENSRNOG00000016420	-	0030234:enzyme regulator activity	0005737:cytoplasm	NM_030666	serine (or cysteine) proteinase inhibitor, clade B (ovalbumin), member 1	M93056,CR626605	1992
3	K11	H300016935	TCCTCTTAGATGTCACTCCTGACCAGTCAATGGTAGATGAAGGAATGGCTCGGGAAGTCATCAATCGCAT	ENSG00000196305	ENST00000360809	E	I	IARS	Isoleucyl-tRNA synthetase, cytoplasmic (EC 6.1.1.5) (Isoleucine--tRNA ligase) (IleRS) (IRS). [Source:Uniprot/SWISSPROT;Acc:P41252]	9	ENSMUSG00000037851	ENSRNOG00000014616	0006399:tRNA metabolism	0005488:binding	0005625:soluble fraction	NM_002161,NM_013417	isoleucine-tRNA synthetase	U04953	3376
3	K13	H200008082	GTGGAAAAACACTTTGTGTGACTGCAGGATCGGCTCCCTCTCTGATCAACAGTTCTAGTACTCTTCTTT	ENSG00000196305	ENST00000360809	E	I	IARS	Isoleucyl-tRNA synthetase, cytoplasmic (EC 6.1.1.5) (Isoleucine--tRNA ligase) (IleRS) (IRS). [Source:Uniprot/SWISSPROT;Acc:P41252]	9	ENSMUSG00000037851	ENSRNOG00000014616	0006399:tRNA metabolism	0005488:binding	0005625:soluble fraction	NM_002161,NM_013417	isoleucine-tRNA synthetase	U04953	3376
3	K15	H300017069	TCTCGCTGTGTTGCCTAGGCCGGAGTGCATGGTGCGATCTGGGCTCACTGAAACCTCCACCTCCTGGGTT	ENSG00000021461	ENST00000342499	E	I	CYP3A43	Cytochrome P450 3A43 (EC 1.14.14.1). [Source:Uniprot/SWISSPROT;Acc:Q9HB55]	7	ENSMUSG00000029727	ENSRNOG00000001379	0050896:response to stimulus	0016705:oxidoreductase activity, acting on paired donors, with incorporation or reduction of molecular oxygen	0042598:vesicular fraction	-	-	-	-
3	K17	H300014066	CTGGGCAAAGCCATGTCCTTCTGAGACTCGAGTCTGCGTAGTTAACTATGGGTGGTGTTGTGTTTTAGAT	-	-	-	-	-	-	-	-	-	-	-	-	-	-	AF280113	64816
3	K19	H300018757	AGAGTTACGAGAGTCTGCAAGAAAGATATTGAAATCAATGGAGTGTTCATTCCCAAAGGGTTAGCAGTGA	ENSG00000021461	ENST00000354829,ENST00000222382,ENST00000339663,ENST00000312017	E	P	CYP3A43	Cytochrome P450 3A43 (EC 1.14.14.1). [Source:Uniprot/SWISSPROT;Acc:Q9HB55]	7	ENSMUSG00000029727	ENSRNOG00000001379	0050896:response to stimulus	0016705:oxidoreductase activity, acting on paired donors, with incorporation or reduction of molecular oxygen	0042598:vesicular fraction	NM_057095,NM_022820,NM_057096	cytochrome P450, family 3, subfamily A, polypeptide 43	AF280113	64816
3	K21	H300010870	ACACAAAGAATTTTGATAATTCTTTCGAGGGCGCCCAGCTGTCTGTGGGAGCCATCAGCCTGGCGTTTTA	ENSG00000021488	ENST00000023064	E	I	SLC7A9	B(0,+)-type amino acid transporter 1 (B(0,+)AT) (Glycoprotein- associated amino acid transporter b0,+AT1). [Source:Uniprot/SWISSPROT;Acc:P82251]	19	ENSMUSG00000030492	ENSRNOG00000012344	0015849:organic acid transport	0000099:sulfur amino acid transporter activity	0016021:integral to membrane	NM_014270	solute carrier family 7 (cationic amino acid transporter, y+ system), member 9	-	11136
3	K23	H200013516	AGTTTGGATGGGCTCAGAAAATCTCAAAGCCGATTACCATGCACCTTCAGATGCTAATGGAAGTGGTCC	ENSG00000021488	ENST00000023064	T	I	SLC7A9	B(0,+)-type amino acid transporter 1 (B(0,+)AT) (Glycoprotein- associated amino acid transporter b0,+AT1). [Source:Uniprot/SWISSPROT;Acc:P82251]	19	ENSMUSG00000030492	ENSRNOG00000012344	0015849:organic acid transport	0000099:sulfur amino acid transporter activity	0016021:integral to membrane	NM_014270	solute carrier family 7 (cationic amino acid transporter, y+ system), member 9	AY170373,BC029802	11136
3	M01	H300015224	GCGAATGGTTTCTTATGAGCTCACTATGCACGCTTAGAGTTTGGTTTGGTTTGGGACAGAGCAGTGGCTC	-	-	-	-	-	-	-	-	-	-	-	-	-	-	BC029802	11136
3	M03	H300019560	ATGACTGATGGATACTCAGGAAGTGACCTAACAGCTTTGGCAAAAGATGCAGCACTGGGTCCTATCCGAG	ENSG00000021574	ENST00000315285,ENST00000345662	E	C	SPG4	Spastin. [Source:Uniprot/SWISSPROT;Acc:Q9UBP0]	2	ENSMUSG00000024068	ENSRNOG00000027136	-	0005488:binding	0005622:intracellular	NM_199436,NM_014946	spastic paraplegia 4 (autosomal dominant; spastin)	AB029006	6683
3	M05	H300013104	CCATTTTCCAAGTCACAAACGGACGTCTATAATGACAGTACTAACTTGGCATGCCGCAATGGACATCTCC	ENSG00000021574	ENST00000315285	E	I	SPG4	Spastin. [Source:Uniprot/SWISSPROT;Acc:Q9UBP0]	2	ENSMUSG00000024068	ENSRNOG00000027136	-	0005488:binding	0005622:intracellular	NM_014946	spastic paraplegia 4 (autosomal dominant; spastin)	-	6683
3	M07	H200003627	CACTGAGTCAGAAAATCATTACTGTATAGAAGTTGCTTTCCTGATCAAGTCTGAACTTCAGCTAGTGCT	ENSG00000021574	ENST00000345662,ENST00000315285	E	C	SPG4	Spastin. [Source:Uniprot/SWISSPROT;Acc:Q9UBP0]	2	ENSMUSG00000024068	ENSRNOG00000027136	-	0005488:binding	0005622:intracellular	NM_014946,NM_199436	spastic paraplegia 4 (autosomal dominant; spastin)	AB029006	6683
3	M09	H200007417	AAACGTACAATTGTATCTGTGGGAAGAGAATAGACTCTATTTTCTCTGATTCGGTGTGCGCCAAGAAGA	ENSG00000021602	ENST00000023165,ENST00000341141	E	C	KLRA1	killer cell lectin-like receptor subfamily A, member 1; killer cell lectin-like receptor subfamily A [Homo sapiens]. [Source:RefSeq;Acc:NM_006611]	12	ENSMUSG00000045047	ENSRNOG00000010151	0016064:humoral defense mechanism (sensu Vertebrata)	0005488:binding	0016020:membrane	NM_006611	killer cell lectin-like receptor subfamily A, member 1	AF047445	10748
3	M11	H200015937	GTCTTGCTTCCGTTGCCCACTGCCTATGAGCTAGACAGCACCAAACTGAAGAGCCCACTAATTACTTCC	ENSG00000021645	ENST00000359024,ENST00000330071	E	P	NRXN3	Neurexin 3-alpha precursor (Neurexin III-alpha). [Source:Uniprot/SWISSPROT;Acc:Q9Y4C0]	14	ENSMUSG00000063770	ENSRNOG00000012870	0006928:cell motility	0004871:signal transducer activity	0016021:integral to membrane	-	-	AK056530,AJ316284	9369
3	M13	H300019836	GACCCCCTGAAGGACATCGCCCAGTTTGAGCAAGACGGGATCCTGCGGACCTTGCAGCAG	ENSG00000021762	ENST00000263650,ENST00000357352,ENST00000348039	E	C	OSBPL5	Oxysterol binding protein-related protein 5 (OSBP-related protein 5) (ORP-5). [Source:Uniprot/SWISSPROT;Acc:Q9H0X9]	11	ENSMUSG00000037606	ENSRNOG00000020713	0015918:sterol transport	0005488:binding	0005737:cytoplasm	NM_145638,NM_020896	oxysterol binding protein-like 5	AL136918,BC039579	114879
3	M15	H200012881	GCTGAGCCAGGATTTGTCATCAGCTAAATAGGAGGACTCTGCCAAATCAATCTGGGCAAGAAGCAGGAT	ENSG00000021776	ENST00000156471	E	I	AQR	aquarius [Homo sapiens]. [Source:RefSeq;Acc:NM_014691]	15	ENSMUSG00000040383	ENSRNOG00000008912	-	-	-	-	-	AB011132	9716
3	M17	H300003568	CCACTGTAAGGGCAAGGACACCATTCCTTCTACATATAAGAAAAAAGTCTCTCCCCAAGGGCAGCCTTTG	ENSG00000021826	ENST00000233072	E	I	CPS1	Carbamoyl-phosphate synthase [ammonia], mitochondrial precursor (EC 6.3.4.16) (Carbamoyl-phosphate synthetase I) (CPSase I). [Source:Uniprot/SWISSPROT;Acc:P31327]	2	ENSMUSG00000060830	ENSRNOG00000013704	0006206:pyrimidine base metabolism	0005488:binding	0005739:mitochondrion	NM_001875	carbamoyl-phosphate synthetase 1, mitochondrial	AF154830	1373
3	M19	H200004422	GAAGTTAGTTCCTGCCACTGTGCTCCCTGCCAAGGAAATGGAGTCCCTGTCCTGAAAGGATCACGCTGT	ENSG00000021852	ENST00000234643	T	I	C8B	Complement component C8 beta chain precursor. [Source:Uniprot/SWISSPROT;Acc:P07358]	1	ENSMUSG00000029656	ENSRNOG00000007639	0016265:death	-	0016021:integral to membrane	NM_000066	complement component 8, beta polypeptide	M16973	732
3	M21	H300015620	GGCAGGCATCCGGGTGGAGAGAGGACTTGTCCCTCGTGGGTGGTGGTTCTTTATAGAAAAAATCGAAGCT	ENSG00000022267	ENST00000257004	E	I	FHL1	Skeletal muscle LIM-protein 1 (SLIM 1) (SLIM) (Four and a half LIM domains protein 1) (FHL-1). [Source:Uniprot/SWISSPROT;Acc:Q13642]	X	ENSMUSG00000023092	ENSRNOG00000000875	0030154:cell differentiation	-	0005622:intracellular	-	-	-	-
3	M23	H300018473	TAAAGGCTCCAGTGTGGTGGCCTATGAAGGACAATCCTGGCACGACTACTGCTTCCACTGCAAAAAATGC	ENSG00000022267	ENST00000345434,ENST00000257004,ENST00000217908	E	C	FHL1	Skeletal muscle LIM-protein 1 (SLIM 1) (SLIM) (Four and a half LIM domains protein 1) (FHL-1). [Source:Uniprot/SWISSPROT;Acc:Q13642]	X	ENSMUSG00000023092	ENSRNOG00000000875	0030154:cell differentiation	-	0005622:intracellular	NM_001449	four and a half LIM domains 1	AK122708	2273
3	O01	H300021665	TGAAGGACAATCCTGGCACGACTACTGCTTCCACTGCAAAAAATGCTCCGTGAATCTGGCCAACAAGCGC	ENSG00000022267	ENST00000257004,ENST00000217908,ENST00000345434	E	C	FHL1	Skeletal muscle LIM-protein 1 (SLIM 1) (SLIM) (Four and a half LIM domains protein 1) (FHL-1). [Source:Uniprot/SWISSPROT;Acc:Q13642]	X	ENSMUSG00000023092	ENSRNOG00000000875	0030154:cell differentiation	-	0005622:intracellular	NM_001449	four and a half LIM domains 1	AK122708	2273
3	O03	H300021924	GGGAAGAAGTATGTGCAAAAGGATGGCCACCACTGCTGCCTGAAATGCTTTGACAAGTTCTGTGCCAACA	ENSG00000022267	ENST00000345434,ENST00000257004,ENST00000217908	E	C	FHL1	Skeletal muscle LIM-protein 1 (SLIM 1) (SLIM) (Four and a half LIM domains protein 1) (FHL-1). [Source:Uniprot/SWISSPROT;Acc:Q13642]	X	ENSMUSG00000023092	ENSRNOG00000000875	0030154:cell differentiation	-	0005622:intracellular	NM_001449	four and a half LIM domains 1	AK122708	2273
3	O05	H200008576	GCCACAAAGAGGTCCATCGCTGACAGTGAAGAATCGGAGGCCTACAAGTCCCTCTTTACCACTCACAGC	ENSG00000022277	ENST00000023939,ENST00000357348	E	P	C20orf43	Protein C20orf43 (HSPC164/HSPC169) (AD-007) (CDA05). [Source:Uniprot/SWISSPROT;Acc:Q9BY42]	20	ENSMUSG00000027502	ENSRNOG00000005083	-	-	-	NM_016407	chromosome 20 open reading frame 43	BM703857	51507
3	O07	H300014444	GAAGGTTGAGAAGGCAATTATTGGTGGGCTCCTGGATGGGGCCTGGTCACCAGAAACACCAAGCCAAGAT	ENSG00000022277	ENST00000279013	T	I	C20orf43	Protein C20orf43 (HSPC164/HSPC169) (AD-007) (CDA05). [Source:Uniprot/SWISSPROT;Acc:Q9BY42]	20	ENSMUSG00000027502	ENSRNOG00000005083	-	-	-	-	-	BC002769	51507
3	O09	H200004753	AGTCTACTGGGCTACGTATTTAAACAGAGAGCCTCAGCTAAAAGCCCCCACACCACATCAATAGATCTT	ENSG00000022355	ENST00000023897,ENST00000357547	E	C	GABRA1	Gamma-aminobutyric-acid receptor alpha-1 subunit precursor (GABA(A) receptor). [Source:Uniprot/SWISSPROT;Acc:P14867]	5	ENSMUSG00000010803	ENSRNOG00000003512	0050879:organismal movement	0015276:ligand-gated ion channel activity	0045211:postsynaptic membrane	NM_000806	gamma-aminobutyric acid (GABA) A receptor, alpha 1	BC030696	2554
3	O11	H300012292	ATTGGATATTGGGAAGCAAATTTGGGTGTGAAATCTTCAGCAAAGGAGCACGCAGAGTCCATGATGGCTC	ENSG00000022355	ENST00000023897	E	I	GABRA1	Gamma-aminobutyric-acid receptor alpha-1 subunit precursor (GABA(A) receptor). [Source:Uniprot/SWISSPROT;Acc:P14867]	5	ENSMUSG00000010803	ENSRNOG00000003512	0050879:organismal movement	0015276:ligand-gated ion channel activity	0045211:postsynaptic membrane	NM_000806	gamma-aminobutyric acid (GABA) A receptor, alpha 1	-	2554
3	O13	H300004394	CGTGGTTAACTTGGACCTCAAATCCACCCTGAGGGTTCTTTACAACCTGTTCACCAAGTACAAGAACGTG	ENSG00000188677	ENST00000338758,ENST00000360702,ENST00000355618	E	C	PARVB	Beta-parvin (Affixin) (CGI-56). [Source:Uniprot/SWISSPROT;Acc:Q9HBI1]	22	ENSMUSG00000022438	ENSRNOG00000011633	0007154:cell communication	0005488:binding	0005856:cytoskeleton	NM_013327,NM_001003828	parvin, beta	BC046103,AL159142	29780
3	O15	H200001316	ATTGATACTGAGAAACATCATCCCTGGGCAGAAAGGCCTTCTTCTCATGACTTCATGATCTGAATCCCC	ENSG00000022556	ENST00000339757,ENST00000263437	E	C	NALP2	NACHT-, LRR- and PYD-containing protein 2 (PYRIN-containing APAF1-like protein 2) (Nucleotide-binding site protein 1). [Source:Uniprot/SWISSPROT;Acc:Q9NX02]	19	-	-	0016265:death	0005488:binding	-	NM_017852	NACHT, leucine rich repeat and PYD containing 2	BC039269,AK000517	55655
3	O17	H300010930	ACAGGAATTGCTGCGATGCGACATAAGTTGTAAGGGTGGACATTCAACGGTGACAGACCTGCAGGAGCTC	ENSG00000022556	ENST00000339757,ENST00000263437	E	C	NALP2	NACHT-, LRR- and PYD-containing protein 2 (PYRIN-containing APAF1-like protein 2) (Nucleotide-binding site protein 1). [Source:Uniprot/SWISSPROT;Acc:Q9NX02]	19	-	-	0016265:death	0005488:binding	-	NM_017852	NACHT, leucine rich repeat and PYD containing 2	AK000517,BC039269	55655
3	O19	H300018173	TTGGGACTTGGACATCTTTAGGGGAGGCCATTCTTCTGTCCACCACACCACCCCATGATTCCATTTCCAT	-	-	-	-	-	-	-	-	-	-	-	-	-	-	-	-
3	O21	H200004667	TTTTCCCACGCTGTTTCGCTTCTTAACTTTGGTCCAGCTTTAGCCACCACACAGCGTGTGAGGGACTGC	ENSG00000022567	ENST00000024061	E	I	Q9ULU3	-	8	ENSMUSG00000036649	ENSRNOG00000007818	-	-	-	-	-	AB032952	57210
3	O23	H200000995	GTCTGAGGATGTTCGACAGCGTCACAGATATCTCTCTCACTTGCCACTCACCTGTGAGTTCAGCATCTG	ENSG00000022840	ENST00000357514,ENST00000325954	T	C	RNF10	ring finger protein 10 [Homo sapiens]. [Source:RefSeq;Acc:NM_014868]	12	ENSMUSG00000041740	ENSRNOG00000001172	0008152:metabolism	0046872:metal ion binding	0000151:ubiquitin ligase complex	NM_014868	ring finger protein 10	BC031596,D87451	9921
3	A02	-	-	-	-	-	-	-	-	-	-	-	-	-	-	-	-	-	-
3	A04	H300015094	GCCATGAGTTACTGTCTCAGGGACAGAAGCAGATTTTTATTCAGACTTCCGATGGGCTTATCTTGTCCCC	ENSG00000022976	ENST00000262236	E	I	C14orf131	-	14	ENSMUSG00000021271	-	-	0046872:metal ion binding	0005622:intracellular	NM_018335	chromosome 14 open reading frame 131	AK001994,AK093342	55778
3	A06	H300017188	TCTTTTGCGATCAGAGAGATACCAAGGACCTAGAAGACGCGCATGCTCAGAGACCCTTGCAGAGTCCCGC	ENSG00000022976	ENST00000343913	E	I	C14orf131	-	14	ENSMUSG00000021271	-	-	0046872:metal ion binding	0005622:intracellular	NM_018335	chromosome 14 open reading frame 131	AK093342	55778
3	A08	H300019662	AGGGACTGGCCTCAGTGAAAAGGCCCAGAAGAGAAGCCCTGTCCAACGATACCACTGAATCTCTTGCTGC	ENSG00000022976	ENST00000343913,ENST00000262236	E	C	C14orf131	-	14	ENSMUSG00000021271	-	-	0046872:metal ion binding	0005622:intracellular	NM_018335	chromosome 14 open reading frame 131	AK093342,AK001994	55778
3	A10	H200003136	CTGCCCTCTGAATAAAGGAATCAAAACCTTCTTCACAAGTCCCTGCACCGAAGAGCCTCGAATACAGCT	ENSG00000023041	ENST00000341739	E	I	ZDHHC6	Zinc finger DHHC domain containing protein 6 (Zinc finger protein 376) (Transmembrane protein H4). [Source:Uniprot/SWISSPROT;Acc:Q9H6R6]	10	ENSMUSG00000024982	-	-	0005488:binding	0016021:integral to membrane	NM_022494	zinc finger, DHHC domain containing 6	BX647270	64429
3	A12	H300011928	AGTTGCATTGGAGGGCTGAAGGTGGCCTCTCCTGTGGTCCTTTTGTCTCTGATAGAGAGCGAGCTGGCCA	-	-	-	-	-	-	-	-	-	-	-	-	-	-	-	-
3	A14	H200016277	AGCTCAAGAGGAATGCTTTGTGAGAAGTGGATTCTCTCCGTGTCCCTGCCCCCCACCCAAACTTGAACT	ENSG00000023171	ENST00000322282	E	I	Q9ULL9	-	11	ENSMUSG00000040111	ENSRNOG00000007166	0007154:cell communication	0004871:signal transducer activity	0019897:extrinsic to plasma membrane	-	-	AB033027	57476
3	A16	H300014004	CTGCGCTATCGAAAACAGCCCTGGGGGTTAGTGAAAACGTTCATCGAGAAGAACTTCTGGAGTGGGCTGG	ENSG00000023171	ENST00000322282	E	I	Q9ULL9	-	11	ENSMUSG00000040111	ENSRNOG00000007166	0007154:cell communication	0004871:signal transducer activity	0019897:extrinsic to plasma membrane	XM_370660	KIAA1201 protein	AB033027	57476
3	A18	H200006006	AGCCGCCTGCTGCTCCCACTTCAGCTCAGTGCTGGCCCAGAACAGGTTTCTCCTGGAGCTACAGATAAG	ENSG00000023191	ENST00000356187,ENST00000354420,ENST00000072713	E	C	RNH	Placental ribonuclease inhibitor (Ribonuclease/angiogenin inhibitor) (RAI) (RNase inhibitor) (RI). [Source:Uniprot/SWISSPROT;Acc:P13489]	11	ENSMUSG00000038650	ENSRNOG00000016416	0006139:nucleobase, nucleoside, nucleotide and nucleic acid metabolism	0030234:enzyme regulator activity	-	NM_203387,NM_203383,NM_002939,NM_203386,NM_203384,NM_203385,NM_203388,NM_203389	ribonuclease/angiogenin inhibitor	-	6050
3	A20	H300017423	TGCCCAAGGCCACACAGCAAAAGTCACCAACTCAAACCTACTTCTTATTTACTCCAAAGCCTGTTGTTCT	ENSG00000023228	ENST00000233190	E	I	NDUFS1	NADH-ubiquinone oxidoreductase 75 kDa subunit, mitochondrial precursor (EC 1.6.5.3) (EC 1.6.99.3) (Complex I-75Kd) (CI-75Kd). [Source:Uniprot/SWISSPROT;Acc:P28331]	2	ENSMUSG00000025968	ENSRNOG00000011849	0006793:phosphorus metabolism	0009055:electron carrier activity	0005739:mitochondrion	NM_005006	NADH dehydrogenase (ubiquinone) Fe-S protein 1, 75kDa (NADH-coenzyme Q reductase)	BC030833	4719
3	A22	H200001624	AATTACTTCCAGCAAGCAAATGAGCTCTCAAAGCTAGTGAACCAGCAGCTTCTTGCTGACCCACTTGTT	ENSG00000023228	ENST00000233190	T	I	NDUFS1	NADH-ubiquinone oxidoreductase 75 kDa subunit, mitochondrial precursor (EC 1.6.5.3) (EC 1.6.99.3) (Complex I-75Kd) (CI-75Kd). [Source:Uniprot/SWISSPROT;Acc:P28331]	2	ENSMUSG00000025968	ENSRNOG00000011849	0006793:phosphorus metabolism	0009055:electron carrier activity	0005739:mitochondrion	NM_005006	NADH dehydrogenase (ubiquinone) Fe-S protein 1, 75kDa (NADH-coenzyme Q reductase)	BC030833,X61100	4719
3	A24	H200004982	ATCAGCCATAAGTAATCAGCAATCTTCAAAAGCACTTTCAGTGGATTGGTCATCTGGGTTCTAAAGGGA	ENSG00000023287	ENST00000025008	E	I	RB1CC1	Rb1-inducible coiled coil protein 1 [Homo sapiens]. [Source:RefSeq;Acc:NM_014781]	8	ENSMUSG00000025907	ENSRNOG00000006833	-	-	-	NM_014781	RB1-inducible coiled-coil 1	D86958,AB059622	9821
3	C02	H200013926	TGTTCCCCCTCTGAACCGTGAATCAGACCATTTCAGGTAGAAGTCTTCCCCGGTTTATCTGATCTACTC	ENSG00000023318	ENST00000262455	E	I	TXNDC4	Thioredoxin domain containing protein 4 precursor (Endoplasmic reticulum protein ERp44). [Source:Uniprot/SWISSPROT;Acc:Q9BS26]	9	ENSMUSG00000028343	ENSRNOG00000005841	0006810:transport	0005488:binding	0005788:endoplasmic reticulum lumen	NM_015051	thioredoxin domain containing 4 (endoplasmic reticulum)	AB011145	23071
3	C04	H300015271	GCTACAACTGAATGGAGAAGCCTGATAATTCTCATTGAATGCTTCTCTCTACAGGAATTGACAGAAGAAG	-	-	-	-	-	-	-	-	-	-	-	-	-	-	-	-
3	C06	H300019683	ACTCCAGCAGATTGTCCTGTAATCGCTATTGACAGCTTTAGGCATATGTATGTGTTTGGAGACTTCAAAG	ENSG00000023318	ENST00000262455	E	I	TXNDC4	Thioredoxin domain containing protein 4 precursor (Endoplasmic reticulum protein ERp44). [Source:Uniprot/SWISSPROT;Acc:Q9BS26]	9	ENSMUSG00000028343	ENSRNOG00000005841	0006810:transport	0005488:binding	0005788:endoplasmic reticulum lumen	NM_015051	thioredoxin domain containing 4 (endoplasmic reticulum)	AB011145	23071
3	C08	H300017540	TGGACCCCTTCCTCGGGTTTAGGGGATGTGGGGACCAGGAGAAAGTCAGGATCCCTAAGAGTCTTCCCTG	ENSG00000023330	ENST00000025035	E	I	ALAS1	5-aminolevulinate synthase, nonspecific, mitochondrial precursor (EC 2.3.1.37) (5-aminolevulinic acid synthase) (Delta-aminolevulinate synthase) (Delta-ALA synthetase) (ALAS-H). [Source:Uniprot/SWISSPROT;Acc:P13196]	3	ENSMUSG00000032786	-	0046138:coenzyme and prosthetic group biosynthesis	0016769:transferase activity, transferring nitrogenous groups	0005739:mitochondrion	XM_497922,NM_000688	similar to fructose-1,6-bisphosphate aldolase A	AY260745	391538
3	C10	H200006543	CTATTTCTCAGGCTTGAGCAAGTTGGTATCTGCTCAGGCCTGAGCATGACCTCAATTATTTCACTTAAC	ENSG00000023330	ENST00000025035,ENST00000310271	E	C	ALAS1	5-aminolevulinate synthase, nonspecific, mitochondrial precursor (EC 2.3.1.37) (5-aminolevulinic acid synthase) (Delta-aminolevulinate synthase) (Delta-ALA synthetase) (ALAS-H). [Source:Uniprot/SWISSPROT;Acc:P13196]	3	ENSMUSG00000032786	-	0046138:coenzyme and prosthetic group biosynthesis	0016769:transferase activity, transferring nitrogenous groups	0005739:mitochondrion	NM_000688,NM_199166	aminolevulinate, delta-, synthase 1	AY260745,Y00451	211
3	C12	H200012712	AACACCAGGGACACATTTCTCTGTCTTTTTTGATCAGTGTCCTATACATCGAAGGTGTGCATATATGTT	ENSG00000023445	ENST00000337444,ENST00000263464	E	C	BIRC3	Baculoviral IAP repeat-containing protein 3 (Inhibitor of apoptosis protein 1) (HIAP1) (HIAP-1) (C-IAP2) (TNFR2-TRAF signaling complex protein 1) (IAP homolog C) (Apoptosis inhibitor 2) (API2). [Source:Uniprot/SWISSPROT;Acc:Q13489]	11	ENSMUSG00000032000	ENSRNOG00000005731	0008152:metabolism	0046872:metal ion binding	0000151:ubiquitin ligase complex	NM_001165,NM_182962	baculoviral IAP repeat-containing 3	AF070674	330
3	C14	H300015190	GCCTGGAGAAGTTGACCTACCTGTGGAGATGCCTGCCATTAAATGGCATCCTGATGGCTTAATACACATC	ENSG00000023445	ENST00000263464	E	I	BIRC3	Baculoviral IAP repeat-containing protein 3 (Inhibitor of apoptosis protein 1) (HIAP1) (HIAP-1) (C-IAP2) (TNFR2-TRAF signaling complex protein 1) (IAP homolog C) (Apoptosis inhibitor 2) (API2). [Source:Uniprot/SWISSPROT;Acc:Q13489]	11	ENSMUSG00000032000	ENSRNOG00000005731	0008152:metabolism	0046872:metal ion binding	0000151:ubiquitin ligase complex	NM_001165	baculoviral IAP repeat-containing 3	AF070674	330
3	C16	H300018435	CATTCTTGCATCAGAAGCACCAACTTGAGACCACTGATGAAGATGATGATGATACTAACCAGTCTGTGTC	ENSG00000023516	ENST00000025301,ENST00000316176	E	C	AKAP11	A-kinase anchor protein 11 (Protein kinase A anchoring protein 11) (PRKA11) (A kinase anchor protein 220 kDa) (AKAP 220) (hAKAP220). [Source:Uniprot/SWISSPROT;Acc:Q9UKA4]	13	ENSMUSG00000060562	ENSRNOG00000009987	0007154:cell communication	0019900:kinase binding	-	NM_016248,NM_144490	A kinase (PRKA) anchor protein 11	AF176555	11215
3	C18	H200015448	ACAACTGATGCATCCATACTCAGGGTGTAGGGAGAATACTTTGCATTTAAAAACCCTGTCCACCTGTCA	ENSG00000023516	ENST00000025301	E	I	AKAP11	A-kinase anchor protein 11 (Protein kinase A anchoring protein 11) (PRKA11) (A kinase anchor protein 220 kDa) (AKAP 220) (hAKAP220). [Source:Uniprot/SWISSPROT;Acc:Q9UKA4]	13	ENSMUSG00000060562	ENSRNOG00000009987	0007154:cell communication	0019900:kinase binding	-	NM_016248	A kinase (PRKA) anchor protein 11	AF176555,AB014529	11215
3	C20	H300012219	ATGTGACTTAATGTAATGCTGCGTGGCATTAAGGTTCTGGCACAGAGAAAAAGCGGGGCTCATCCAGGAT	ENSG00000023516	ENST00000316176	E	I	AKAP11	A-kinase anchor protein 11 (Protein kinase A anchoring protein 11) (PRKA11) (A kinase anchor protein 220 kDa) (AKAP 220) (hAKAP220). [Source:Uniprot/SWISSPROT;Acc:Q9UKA4]	13	ENSMUSG00000060562	ENSRNOG00000009987	0007154:cell communication	0019900:kinase binding	-	NM_144490	A kinase (PRKA) anchor protein 11	AK002166	11215
3	C22	H300015218	GCCTTTATGAGCGTCCCTAAACCTAAAAGAATCCAGAGGCGGGGCTCGGATGAACCCTCGAGATAAGCAA	ENSG00000023572	ENST00000025176	E	I	GLRX2	glutaredoxin 2 isoform 1; CGI-133 protein [Homo sapiens]. [Source:RefSeq;Acc:NM_016066]	1	ENSMUSG00000018196	ENSRNOG00000003385	0006350:transcription	0030508:thiol-disulfide exchange intermediate activity	0005739:mitochondrion	NM_016066	glutaredoxin 2	BM908128	51022
3	C24	H200000984	CTGCGGCACTGCGGCCTCTGGGATGGAGAGCAATACATCATCATCTTTGGAGAATTTAGCGACGGCGCC	-	-	-	-	-	-	-	-	-	-	-	-	-	-	-	-
3	E02	H300018434	GCTTTTCCATGACATGAATGTTAACTATAAAGTGGTGGAACTGGACCTGCTTGAATATGGAAACCAGTTC	ENSG00000023572	ENST00000025176,ENST00000280254	E	C	GLRX2	glutaredoxin 2 isoform 1; CGI-133 protein [Homo sapiens]. [Source:RefSeq;Acc:NM_016066]	1	ENSMUSG00000018196	ENSRNOG00000003385	0006350:transcription	0030508:thiol-disulfide exchange intermediate activity	0005739:mitochondrion	NM_016066,NM_197962	glutaredoxin 2	AF132495,CA392558	51022
3	E04	H200008348	CTGGGATTATAGGTGTGAGCTACTGTACCCAGCCTTAACCTGTTTCACAGTTGATTATACTTCATGCTG	ENSG00000023608	ENST00000216294	E	I	SNAPC1	snRNA activating protein complex 43 kDa subunit (SNAPc 43 kDa subunit) (Proximal sequence element-binding transcription factor gamma subunit) (PSE-binding factor gamma subunit) (PTF gamma subunit). [Source:Uniprot/SWISSPROT;Acc:Q16533]	14	ENSMUSG00000021113	ENSRNOG00000009296	0006383:transcription from Pol III promoter	-	-	NM_003082	small nuclear RNA activating complex, polypeptide 1, 43kDa	BC014984	6617
3	E06	H200003391	GATTCGTCAGTTTCGCAAGGCCTGTGGGGAGGCTCATCTTAAAACTATATTAGCGACAGGAGAACTTGG	ENSG00000023697	ENST00000025429	E	I	DEOC_HUMAN	Putative deoxyribose-phosphate aldolase (EC 4.1.2.4) (Phosphodeoxyriboaldolase) (Deoxyriboaldolase) (DERA) (CGI-26). [Source:Uniprot/SWISSPROT;Acc:Q9Y315]	12	ENSMUSG00000030225	ENSRNOG00000007570	-	-	-	NM_015954	2-deoxyribose-5-phosphate aldolase homolog (C. elegans)	BC041328	51071
3	E08	H200000821	GTAAAGAAGAGGGAATACATGATAAAGTAACTGGTTTGATTTCTCGTTCATTGTACACTGCCTCTGAAC	ENSG00000023734	ENST00000025399	E	I	STRAP	Serine-threonine kinase receptor-associated protein (UNR-interacting protein) (WD-40 repeat protein PT-WD) (MAP activator with WD repeats). [Source:Uniprot/SWISSPROT;Acc:Q9Y3F4]	12	ENSMUSG00000030224	ENSRNOG00000007134	-	-	-	NM_007178	serine/threonine kinase receptor associated protein	AB024327	11171
3	E10	H200014592	GCAGCCCTGAAGAACTGCTACAAATCCCTGGACCCTTTTACTTTATGGCTAAGGAAGCTGGCATTGAGA	ENSG00000023839	ENST00000266063	E	I	ABCC2	Canalicular multispecific organic anion transporter 1 (ATP-binding cassette, sub-family C, member 2) (Multidrug resistance-associated protein 2) (Canalicular multidrug resistance protein). [Source:Uniprot/SWISSPROT;Acc:Q92887]	10	ENSMUSG00000025194	ENSRNOG00000013701	0008151:cell growth and/or maintenance	0016820:hydrolase activity, acting on acid anhydrides, catalyzing transmembrane movement of substances	0016021:integral to membrane	NM_000392	ATP-binding cassette, sub-family C (CFTR/MRP), member 2	U49248	1244
3	E12	H300002390	ATGCATTTTCTTTTTGCTGAAGATATCTGAAATGACCCAGTGGACTCCTCCACCTCAGAATCATCTGGGA	ENSG00000023843	ENST00000264432	E	I	ACCN5	amiloride-sensitive cation channel 5, intestinal; amiloride-sensitive sodium channel [Homo sapiens]. [Source:RefSeq;Acc:NM_017419]	4	ENSMUSG00000028008	ENSRNOG00000011842	0015672:monovalent inorganic cation transport	0005261:cation channel activity	0016021:integral to membrane	NM_017419	amiloride-sensitive cation channel 5, intestinal	AJ252011	51802
3	E14	H200002485	GCACCAACGTGAAACACTGGAATGTCCAGATGAACCGGCTGATGCATCCAATTGAGCCTGGAGATAAGC	ENSG00000023892	ENST00000316637	T	I	DEF6	differentially expressed in FDCP 6 homolog; IRF4-binding protein [Homo sapiens]. [Source:RefSeq;Acc:NM_022047]	6	ENSMUSG00000002257	ENSRNOG00000000502	-	0046872:metal ion binding	-	NM_022047	differentially expressed in FDCP 6 homolog (mouse)	AY241694	50619
3	E16	H300011537	AGCCAGATAGAGCACTCCCTGGTGTTGGTGCTGGCAACACCACCTGCTGCAGCTACCAGGCCTTCCTTCT	-	-	-	-	-	-	-	-	-	-	-	-	-	-	-	-
3	E18	H200008136	CCAACAAGGGGACACCTAATGGCTGTGGCTTCCACCTCTACCTCGGATGGGATGCTGACCTTGGACTTG	ENSG00000023902	ENST00000330221	T	I	NP_057358	CK2 interacting protein 1; HQ0024c protein [Homo sapiens]. [Source:RefSeq;Acc:NM_016274]	1	ENSMUSG00000015745	ENSRNOG00000021170	-	-	-	NM_016274	CK2 interacting protein 1; HQ0024c protein	AK125609	51177
3	E20	H200010382	AAACCAAATAGTAACCAAGTTAATCTTGCCTCCTGCTGTGTGATGCCACCAGATTTGACTGCATTTGCT	ENSG00000023909	ENST00000263891	E	I	GCLM	Glutamate--cysteine ligase regulatory subunit (EC 6.3.2.2) (Gamma- glutamylcysteine synthetase) (Gamma-ECS) (GCS light chain) (Glutamate--cysteine ligase modifier subunit). [Source:Uniprot/SWISSPROT;Acc:P48507]	1	ENSMUSG00000028124	ENSRNOG00000013409	0006749:glutathione metabolism	0003824:catalytic activity	-	NM_002061	glutamate-cysteine ligase, modifier subunit	L35546	2730
3	E22	H200020463	CGAGGCTGAAGAAGGTGAAGAATACTGAGGGGAGGGTGTGGTGGGTTCTCCACTCCACTGCCACCCCCA	-	-	-	-	-	-	13	-	-	-	-	-	NM_006001,NM_079836	tubulin, alpha 2	BC011721	7278
3	E24	H200002468	TGAAAGAACCGCCCCCTCTTGACAGGAGGATGACCGTCGCCATTCTTGCGTGGGACTGACTCACCCAGC	-	-	-	-	-	-	-	-	-	-	-	-	-	-	BX647467,AB002347	-
3	G02	H200019147	ACAAATACATCTGCCCTCATGGAAGGTGACGTTCCCAGGAGAGGGCACCTACACAGTCACGCAAACACA	ENSG00000024422	ENST00000263277	E	I	EHD2	EH-domain containing protein 2. [Source:Uniprot/SWISSPROT;Acc:Q9NZN4]	19	ENSMUSG00000041546	ENSRNOG00000011346	-	0000166:nucleotide binding	0005622:intracellular	NM_014601	EH-domain containing 2	BC014445,BC062554	30846
3	G04	H300011089	ACCTCATCATCCTGCTCTTTGATGCGCACAAGCTGGAGATCTCGGACGAGTTCTCAGAGGCCATCGGCGC	ENSG00000024422	ENST00000263277	E	I	EHD2	EH-domain containing protein 2. [Source:Uniprot/SWISSPROT;Acc:Q9NZN4]	19	ENSMUSG00000041546	ENSRNOG00000011346	-	0000166:nucleotide binding	0005622:intracellular	NM_014601	EH-domain containing 2	AF181263,BC014445,BC062554	30846
3	G06	H300011548	AGCCATTCAGTGCTGGTTTTAAGAGAACCTCTACTTTGACTGTTCAAGACCAAGAGGAGTTGTGTAATGG	ENSG00000024526	ENST00000262343	E	I	DEPDC1	DEP domain containing 1; cell cycle control protein SDP35; 5830484J08Rik [Homo sapiens]. [Source:RefSeq;Acc:NM_017779]	1	ENSMUSG00000028175	ENSRNOG00000009503	0007154:cell communication	-	-	-	-	AK000361	55635
3	G08	H300021996	ACTCTCATCTTAAAACAAGGTTCTTCAGGTTTCTGCTTGATTGACTTGGTACAAACTTGAAGCAAGTTGC	ENSG00000024526	ENST00000317877,ENST00000262341	E	P	DEPDC1	DEP domain containing 1; cell cycle control protein SDP35; 5830484J08Rik [Homo sapiens]. [Source:RefSeq;Acc:NM_017779]	1	ENSMUSG00000028175	ENSRNOG00000009503	0007154:cell communication	-	-	NM_017779	DEP domain containing 1	BC065304	55635
3	G10	H300016680	TATTTTTGTATTCTAGGCTTGCTGCAACCTCATTTAGAGAGGGTTGCCATCGATGCTCTACAGTTATGTT	ENSG00000024526	ENST00000262341	E	I	DEPDC1	DEP domain containing 1; cell cycle control protein SDP35; 5830484J08Rik [Homo sapiens]. [Source:RefSeq;Acc:NM_017779]	1	ENSMUSG00000028175	ENSRNOG00000009503	0007154:cell communication	-	-	-	-	-	-
3	G12	H300017386	TGCAGCTAGTTAATTTAAGAAACAGAAGACTAGGCTTGCTGCAACCTCATTTAGAGAGGGTTGCCATCGA	-	-	-	-	-	-	-	-	-	-	-	-	-	-	-	-
3	G14	H200004705	GTTGCCTTATGGGATTATACTTGAAATGCATTGTGCTGATGTTCTTGACAGGGCGGAGGGATTTCTCTT	ENSG00000024862	ENST00000332797,ENST00000356569,ENST00000026464	E	C	C6orf80	-	6	ENSMUSG00000059554	ENSRNOG00000012885	-	0004871:signal transducer activity	-	NM_015439	chromosome 6 open reading frame 80	AL050197,AJ420568	25901
3	G16	H200015626	ACAGCAACTGCACTGGAACATTTTTGCTTGGTTTTAGGGATTGAGAACTTGCCTTGCAGGTTTCCTTCC	ENSG00000025039	ENST00000359203	E	I	RRAGD	Ras-related GTP binding D; Rag D protein [Homo sapiens]. [Source:RefSeq;Acc:NM_021244]	6	ENSMUSG00000028278	ENSRNOG00000007331	0008151:cell growth and/or maintenance	-	0005737:cytoplasm	-	-	AL137502	58528
3	G18	H300018436	CAAAGAAGATGGAGCAGGAACCCCCTATGACAAGGAATCCACAGCCATCATAAAGCTTAATAATACAACC	ENSG00000025039	ENST00000337758,ENST00000359203	E	C	RRAGD	Ras-related GTP binding D; Rag D protein [Homo sapiens]. [Source:RefSeq;Acc:NM_021244]	6	ENSMUSG00000028278	ENSRNOG00000007331	0008151:cell growth and/or maintenance	-	0005737:cytoplasm	NM_021244	Ras-related GTP binding D	AL137502	58528
3	G20	H300017643	TGGGCCTGAGGAGAAGCGGCAAGTCGTCTATTCAGAAAGTTGTCTTTCACAAAATGTCTCCCAACGAAAC	ENSG00000025039	ENST00000337758	E	I	RRAGD	Ras-related GTP binding D; Rag D protein [Homo sapiens]. [Source:RefSeq;Acc:NM_021244]	6	ENSMUSG00000028278	ENSRNOG00000007331	0008151:cell growth and/or maintenance	-	0005737:cytoplasm	NM_021244	Ras-related GTP binding D	-	58528
3	G22	H200007295	ATAGGGTTCCAGCTCCATATATATAGAAAGATCGGGGGTGGGATGGGATGGAGTGAGCCCCATCCAGTT	ENSG00000025156	ENST00000265492	E	I	HSF2	Heat shock factor protein 2 (HSF 2) (Heat shock transcription factor 2) (HSTF 2). [Source:Uniprot/SWISSPROT;Acc:Q03933]	6	ENSMUSG00000019878	ENSRNOG00000000808	0006950:response to stress	0005515:protein binding	0005622:intracellular	NM_004506	heat shock transcription factor 2	M65217	3298
3	G24	H300018437	GAATTTCAAATAAATGAGCAGGTCCTTGCTTGCTGGTCTGATTGTCGTTTTTACCCGGCCAAAGTCACTG	ENSG00000025293	ENST00000339089,ENST00000026952	E	P	C20orf104	Hepatocellular carcinoma-associated antigen 58 (Glioma-expressed antigen 2) (Transcription factor TZP) (Novel zinc finger protein). [Source:Uniprot/SWISSPROT;Acc:Q9BVI0]	20	ENSMUSG00000038116	ENSRNOG00000019948	0006351:transcription, DNA-dependent	0046872:metal ion binding	0005622:intracellular	NM_016436	PHD finger protein 20	AY027523	51230
3	I02	H300016457	TAACAAAACGACGATTCCTCTACAAGAGGCTGTTTCTCACTGCTAACGTTGGTGTTTCTGGCGTGGGAAG	-	-	-	-	-	-	20	-	-	-	-	-	NM_016436	PHD finger protein 20	AL137330,BC022933	51230
3	I04	H300019641	CTGTTGAATTGTAGCACAAACCTGAACCTGGTCACTGACTGCATGGAACATGCTCTGACATCGGTGCATC	ENSG00000025423	ENST00000262028,ENST00000322165	E	C	NP_003716	3-hydroxysteroid epimerase; 3(alpha->beta)-hydroxysteroid epimerase; oxidative 3-alpha-hydroxysteroid-dehydrogenase; retinol dehydrogenase; oxidoreductase; NAD+ -dependent 3 alpha-hydroxysteroid dehydrogenase [Homo sapiens]. [Source:RefSeq;Acc:NM_003725]	12	ENSMUSG00000025396	ENSRNOG00000004391	0009057:macromolecule catabolism	0005215:transporter activity	-	NM_003725	3-hydroxysteroid epimerase	U89281	8630
3	I06	H200002051	GGGGAAGAATTGTCAATGTCTCCAGCATTCTGGGAAGAGTTGCTTTCTTTGTAGAGGCTACTGTGTCTC	-	-	-	-	-	-	-	-	-	-	-	-	-	-	U89281	8630
3	I08	H300018132	TTGCTAAACAGCTACCCGGCTTCCTGCAGCTCAGCCGGGAGGACCAGATTGCCCTGCTGAAGACCTCTGC	ENSG00000025434	ENST00000344715	E	I	NR1H3	Oxysterols receptor LXR-alpha (Liver X receptor alpha) (Nuclear orphan receptor LXR-alpha). [Source:Uniprot/SWISSPROT;Acc:Q13133]	11	ENSMUSG00000002108	ENSRNOG00000013172	0006351:transcription, DNA-dependent	0004887:thyroid hormone receptor activity	0005622:intracellular	NM_005693	nuclear receptor subfamily 1, group H, member 3	AK122661,U22662	10062
3	I10	H200020126	AGCACACATATGTGGAAGCCCTGCATGCCTACGTCTCCATCCACCATCCCCATGACCGACTGATGTTCC	ENSG00000025434	ENST00000298843,ENST00000344715	T	C	NR1H3	Oxysterols receptor LXR-alpha (Liver X receptor alpha) (Nuclear orphan receptor LXR-alpha). [Source:Uniprot/SWISSPROT;Acc:Q13133]	11	ENSMUSG00000002108	ENSRNOG00000013172	0006351:transcription, DNA-dependent	0004887:thyroid hormone receptor activity	0005622:intracellular	NM_005693	nuclear receptor subfamily 1, group H, member 3	U22662,AK122661	10062
3	I12	H300011044	ACCCCTAAATCTGCTGGAATCCCTGTCCCAACCCCCTCTGCCAAGCAACCTGTTACGAAGAACAACAAGG	-	-	-	-	-	-	-	-	-	-	-	-	-	-	AK096699	4666
3	I14	H300016260	GTGGGGTCCCAGACACCTAGAATAAATAAGCTTAGAATATCCAAGAAGTGCCAGGGGCGGTAGTTCACGC	ENSG00000196531	ENST00000356769	E	I	NACA	nascent-polypeptide-associated complex alpha polypeptide [Homo sapiens]. [Source:RefSeq;Acc:NM_005594]	12	ENSMUSG00000061315	ENSRNOG00000002632	0043037:translation	-	0005854:nascent polypeptide-associated complex	-	-	-	-
3	I16	H200005893	GACCAGGCGGGCTGCTGTATCGTGGGTCAGAGTGAGCAGCTGGTTCCTGCGGACGGAATCCTATATGCA	ENSG00000025708	ENST00000252029,ENST00000359329	E	C	ECGF1	Thymidine phosphorylase precursor (EC 2.4.2.4) (TdRPase) (TP) (Platelet-derived endothelial cell growth factor) (PD-ECGF) (Gliostatin). [Source:Uniprot/SWISSPROT;Acc:P19971]	22	ENSMUSG00000022615	-	0007267:cell-cell signaling	0003824:catalytic activity	0005625:soluble fraction	NM_001953	endothelial cell growth factor 1 (platelet-derived)	-	1890
3	I18	H300021077	GGTCCTCATCATCCCCCTCCTGCCCATGGCCCTGGTGGCCCCTGATGAAATGGAGAAGAACAACAATCCC	ENSG00000025770	ENST00000361482,ENST00000299821	E	C	NP_055366	-	22	ENSMUSG00000008690	ENSRNOG00000009598	-	-	-	NM_014551,NM_152299	hypothetical protein 384D8_6	BC001298	29781
3	I20	H300012718	CAGCTTCTGTGTTCCTCCCCTCTCTGAGCAGAACTGATGCTCCTCAGAGTAGTGGGCTGGCGTCCAAGGA	-	-	-	-	-	-	22	-	-	-	-	-	NM_014551	hypothetical protein 384D8_6	-	29781
3	I22	H200008481	GCTTCGGCGAAAGGGTCCGTCCTTTGCAGACATGGAGGTCCTGTACTGGACACACGTGAAGGAGCAGTT	ENSG00000025770	ENST00000299821,ENST00000361482	T	C	NP_055366	-	22	ENSMUSG00000008690	ENSRNOG00000009598	-	-	-	NM_152299	hypothetical protein 384D8_6	BC001298	29781
3	I24	H300003913	CCCTTGATGGCCTCCCACCCTGTAAGAGGCTTTGCTTGTTCAAATTAAACTCAGTGTAGTCAAACACAGA	ENSG00000025772	ENST00000216891	E	I	TOMM34	Mitochondrial import receptor subunit TOM34 (Translocase of outer membrane 34 kDa subunit) (hTom34). [Source:Uniprot/SWISSPROT;Acc:Q15785]	20	ENSMUSG00000018322	ENSRNOG00000012766	0015031:protein transport	0005515:protein binding	0005740:mitochondrial membrane	NM_006809	translocase of outer mitochondrial membrane 34	BC007423,AK000594	10953
3	K02	H300018438	GAAGTATTTGAAAAGGAGCAGTCCATCTGTGCTGCAGAGGAACAGCCAGCAGAAGATGGG	ENSG00000025796	ENST00000027474	E	I	SEC63	Translocation protein SEC63 homolog. [Source:Uniprot/SWISSPROT;Acc:Q9UGP8]	6	ENSMUSG00000019802	ENSRNOG00000000314	0008152:metabolism	0005488:binding	0005622:intracellular	NM_007214	SEC63-like (S. cerevisiae)	AJ011779,BC048287	11231
3	K04	H300011358	AGAATGGTGGTGGCTTTACATTGCAGATAGGAAGGAGCAGACATTAATATCCATGCCATATCATGTGTGT	ENSG00000025796	ENST00000027474	E	I	SEC63	Translocation protein SEC63 homolog. [Source:Uniprot/SWISSPROT;Acc:Q9UGP8]	6	ENSMUSG00000019802	ENSRNOG00000000314	0008152:metabolism	0005488:binding	0005622:intracellular	NM_007214	SEC63-like (S. cerevisiae)	BC048287,AJ011779	11231
3	K06	H200010047	GCAGATCAGGTACCTGGTCTCACTGGGCTGCATCAAACCCCTATGTGACTTGCTGACTGTAATGGATTC	ENSG00000025800	ENST00000027478	T	I	KPNA6	Importin alpha-7 subunit (Karyopherin alpha-6). [Source:Uniprot/SWISSPROT;Acc:O60684]	1	ENSMUSG00000003731	ENSRNOG00000000127	0008152:metabolism	0005215:transporter activity	-	NM_012316	karyopherin alpha 6 (importin alpha 7)	BC020520	23633
3	K08	H300013857	CTCCTGCAGGACTCGGTGGACTTCTCGCTGGCCGACGCCATCAACACCGAGTTCAAGAACACCCGCACCA	ENSG00000026025	ENST00000224237,ENST00000357109	E	P	VIM	Vimentin. [Source:Uniprot/SWISSPROT;Acc:P08670]	10	ENSMUSG00000026728	ENSRNOG00000018087	-	0005488:binding	0045111:intermediate filament cytoskeleton	NM_003380	vimentin	-	7431
3	K10	H200009840	AACTTTGCCGTTGAAGCTGCTAACTACCAAGACACTATTGGCCGCCTGCAGGATGAGATTCAGAATATG	ENSG00000026025	ENST00000224237,ENST00000359892,ENST00000357109	E	C	VIM	Vimentin. [Source:Uniprot/SWISSPROT;Acc:P08670]	10	ENSMUSG00000026728	ENSRNOG00000018087	-	0005488:binding	0045111:intermediate filament cytoskeleton	NM_003380	vimentin	AK093924	7431
3	K12	H300017462	TGCGTGAACTAATGGTGACCATTTGTTAGGCCCTGTGCCACTGGGCTCTAAGCAGTGTCACATTTAATCT	-	-	-	-	-	-	-	-	-	-	-	-	-	-	AK093924	7431
3	K14	H200020162	AGGCCCCTCACGGTCCGAGAAGACCGGGAAGACCCAGAGCAAGATCTCGTCCTTCCTTAGACAGAGGCC	ENSG00000026036	ENST00000342852,ENST00000356810,ENST00000360203,ENST00000318100,ENST00000355223	E	C	TNFRSF6B	Tumor necrosis factor receptor superfamily member 6B precursor (Decoy receptor for Fas ligand) (Decoy receptor 3) (DcR3) (M68) (UNQ186/PRO212). [Source:Uniprot/SWISSPROT;Acc:O95407]	20	ENSMUSG00000038685	ENSRNOG00000027513	0042981:regulation of apoptosis	0004871:signal transducer activity	0005625:soluble fraction	NM_032957,NM_016434,NM_032945	regulator of telomere elongation helicase 1	AL080127,AL157435	51750
3	K16	H300017634	TGGGAGTTGAGGGACAGGGAGTTGGCAGAGGCCCCTCCCAGCCTGCCATGTGACACTGTACTTCCTCCAC	ENSG00000026036	ENST00000360203,ENST00000342852	E	P	TNFRSF6B	Tumor necrosis factor receptor superfamily member 6B precursor (Decoy receptor for Fas ligand) (Decoy receptor 3) (DcR3) (M68) (UNQ186/PRO212). [Source:Uniprot/SWISSPROT;Acc:O95407]	20	ENSMUSG00000038685	ENSRNOG00000027513	0042981:regulation of apoptosis	0004871:signal transducer activity	0005625:soluble fraction	-	-	AL157435	51750
3	K18	H300021799	GGACCCTCCTACCTCTGGTTCTTACGTCTGTTGCTAGATTATCGTCCAAAAGTGTTAATGCCCAAGTGAC	ENSG00000026103	ENST00000351116,ENST00000357339,ENST00000355279,ENST00000352159,ENST00000313771,ENST00000348511,ENST00000355740,ENST00000350062,ENST00000341057	T	C	TNFRSF6	Tumor necrosis factor receptor superfamily member 6 precursor (FASL receptor) (Apoptosis-mediating surface antigen FAS) (Apo-1 antigen) (CD95 antigen). [Source:Uniprot/SWISSPROT;Acc:P25445]	10	ENSMUSG00000024778	ENSRNOG00000019142	0007154:cell communication	0005488:binding	0016021:integral to membrane	NM_152874,NM_152872,NM_152871,NM_152877,NM_152873,NM_152875,NM_152876,NM_000043	Fas (TNF receptor superfamily, member 6)	BC012479,X63717	355
3	K20	H200006933	ATGCATTTTACTGGCTCAAAACTACCTACTTCTTTCTCAGGCATCAAAAGCATTTTGAGCAGGAGAGTA	ENSG00000026103	ENST00000355740,ENST00000352159,ENST00000357339,ENST00000355279,ENST00000341057,ENST00000313771,ENST00000350062,ENST00000351116	E	P	TNFRSF6	Tumor necrosis factor receptor superfamily member 6 precursor (FASL receptor) (Apoptosis-mediating surface antigen FAS) (Apo-1 antigen) (CD95 antigen). [Source:Uniprot/SWISSPROT;Acc:P25445]	10	ENSMUSG00000024778	ENSRNOG00000019142	0007154:cell communication	0005488:binding	0016021:integral to membrane	NM_152877,NM_152875,NM_152871,NM_000043,NM_152873,NM_152876,NM_152874,NM_152872	Fas (TNF receptor superfamily, member 6)	BC012479,X63717	355
3	K22	H300022680	GTAGATTGTGTGATGAAGGACATGGCTTAGAAGTGGAAATAAACTGCACCCGGACCCAGAATACCAAGTG	ENSG00000026103	ENST00000355740,ENST00000357339,ENST00000348511,ENST00000355279	T	P	TNFRSF6	Tumor necrosis factor receptor superfamily member 6 precursor (FASL receptor) (Apoptosis-mediating surface antigen FAS) (Apo-1 antigen) (CD95 antigen). [Source:Uniprot/SWISSPROT;Acc:P25445]	10	ENSMUSG00000024778	ENSRNOG00000019142	0007154:cell communication	0005488:binding	0016021:integral to membrane	NM_152871,NM_000043,NM_152872	Fas (TNF receptor superfamily, member 6)	BC012479,X63717	355
3	K24	H300016218	GTGCTCCAGGGTCCGGCAGAGCAGGTGGAATCTGCAGTTTCAAGAGTCACATTCACTTTTATAACGTAGT	ENSG00000026297	ENST00000358165	E	I	RNASET2	Ribonuclease T2 precursor (EC 3.1.27.-) (Ribonuclease 6). [Source:Uniprot/SWISSPROT;Acc:O00584]	6	-	ENSRNOG00000013190	0006139:nucleobase, nucleoside, nucleotide and nucleic acid metabolism	0004540:ribonuclease activity	0005576:extracellular	-	-	AK001769	8635
3	M02	H300022392	GAGCCTACCAAGCCTTTCCAGATCATTCTACATCACGATCACACAGAGTGGGTGCAGAGTATTGGGATGC	ENSG00000026297	ENST00000358165,ENST00000310843	E	P	RNASET2	Ribonuclease T2 precursor (EC 3.1.27.-) (Ribonuclease 6). [Source:Uniprot/SWISSPROT;Acc:O00584]	6	-	ENSRNOG00000013190	0006139:nucleobase, nucleoside, nucleotide and nucleic acid metabolism	0004540:ribonuclease activity	0005576:extracellular	-	-	AK001769	8635
3	M04	H300013304	CCGGGGTCTGAGAGTCTGTGAAGATGGCCCAGTCTTCTATCCCCCACCTAAAAAGACCAAGCATTGATGC	ENSG00000026297	ENST00000359779,ENST00000028008	E	P	RNASET2	Ribonuclease T2 precursor (EC 3.1.27.-) (Ribonuclease 6). [Source:Uniprot/SWISSPROT;Acc:O00584]	6	-	ENSRNOG00000013190	0006139:nucleobase, nucleoside, nucleotide and nucleic acid metabolism	0004540:ribonuclease activity	0005576:extracellular	NM_003730	ribonuclease T2	-	8635
3	M06	H300022030	ATAATCAGCAAGAATTTGATCGTTCCAGTTCCCACTTGGAGGCCTTTCATCCCTCGGGTGTGCTATGGAT	ENSG00000026508	ENST00000278386,ENST00000263398,ENST00000352818,ENST00000278385,ENST00000279452	E	P	CD44	CD44 antigen precursor (Phagocytic glycoprotein I) (PGP-1) (HUTCH-I) (Extracellular matrix receptor-III) (ECMR-III) (GP90 lymphocyte homing/adhesion receptor) (Hermes antigen) (Hyaluronate receptor) (Heparan sulfate proteoglycan) (Epican) (CDw44). [Source:Uniprot/SWISSPROT;Acc:P16070]	11	ENSMUSG00000005087	ENSRNOG00000006094	0016337:cell-cell adhesion	0001871:pattern binding	0016021:integral to membrane	NM_001001389,NM_001001391,NM_000610,NM_001001390,NM_001001392	CD44 antigen (homing function and Indian blood group system)	AL832642	960
3	M08	H300019814	CCAGACCAGTTTATGACAGCTGATGAGACAAGGAACCTGCAGAATGTGGACATGAAGATTGGGGTGTAAC	ENSG00000026508	ENST00000278386,ENST00000352818,ENST00000278385,ENST00000263398,ENST00000279452	E	P	CD44	CD44 antigen precursor (Phagocytic glycoprotein I) (PGP-1) (HUTCH-I) (Extracellular matrix receptor-III) (ECMR-III) (GP90 lymphocyte homing/adhesion receptor) (Hermes antigen) (Hyaluronate receptor) (Heparan sulfate proteoglycan) (Epican) (CDw44). [Source:Uniprot/SWISSPROT;Acc:P16070]	11	ENSMUSG00000005087	ENSRNOG00000006094	0016337:cell-cell adhesion	0001871:pattern binding	0016021:integral to membrane	NM_001001392,NM_000610,NM_001001389,NM_001001390,NM_001001391	CD44 antigen (homing function and Indian blood group system)	AJ251595,AL832642,AF098641	960
3	M10	H300011646	AGCTTCTATTCCTTGGCCATTGTCAACGGAGAGCTGGCCAAGTCTTCACAAACCCTTGCAACATTGCCTG	ENSG00000026508	ENST00000278385,ENST00000263398,ENST00000279452,ENST00000278386,ENST00000352818	E	P	CD44	CD44 antigen precursor (Phagocytic glycoprotein I) (PGP-1) (HUTCH-I) (Extracellular matrix receptor-III) (ECMR-III) (GP90 lymphocyte homing/adhesion receptor) (Hermes antigen) (Hyaluronate receptor) (Heparan sulfate proteoglycan) (Epican) (CDw44). [Source:Uniprot/SWISSPROT;Acc:P16070]	11	ENSMUSG00000005087	ENSRNOG00000006094	0016337:cell-cell adhesion	0001871:pattern binding	0016021:integral to membrane	NM_000610,NM_001001389,NM_001001390,NM_001001391,NM_001001392	CD44 antigen (homing function and Indian blood group system)	AL832642	960
3	M12	H300010558	AACTGAGACAGCAACCAAGAGGCAAGAAACCTGGGATTGGTTTTCATGGTTGTTTCTACCATCAGAGTCA	ENSG00000026508	ENST00000278385	E	I	CD44	CD44 antigen precursor (Phagocytic glycoprotein I) (PGP-1) (HUTCH-I) (Extracellular matrix receptor-III) (ECMR-III) (GP90 lymphocyte homing/adhesion receptor) (Hermes antigen) (Hyaluronate receptor) (Heparan sulfate proteoglycan) (Epican) (CDw44). [Source:Uniprot/SWISSPROT;Acc:P16070]	11	ENSMUSG00000005087	ENSRNOG00000006094	0016337:cell-cell adhesion	0001871:pattern binding	0016021:integral to membrane	NM_000610	CD44 antigen (homing function and Indian blood group system)	AJ251595	960
3	M14	H300022654	AAGAGACCCAAATCATTCTGAAGGCTCAACTACTTTACTGGAAGGTTATACCTCTCATTACCCACACACG	ENSG00000026508	ENST00000352818,ENST00000278385,ENST00000279452	E	P	CD44	CD44 antigen precursor (Phagocytic glycoprotein I) (PGP-1) (HUTCH-I) (Extracellular matrix receptor-III) (ECMR-III) (GP90 lymphocyte homing/adhesion receptor) (Hermes antigen) (Hyaluronate receptor) (Heparan sulfate proteoglycan) (Epican) (CDw44). [Source:Uniprot/SWISSPROT;Acc:P16070]	11	ENSMUSG00000005087	ENSRNOG00000006094	0016337:cell-cell adhesion	0001871:pattern binding	0016021:integral to membrane	NM_001001389,NM_000610,NM_001001390	CD44 antigen (homing function and Indian blood group system)	AJ251595	960
3	M16	H200012140	CTGAGCGTGTCCCAGGACAGTGACATCTTGTTCGGAAGTGCCTCCTCGGACACCAGAGACAATAACTGA	ENSG00000026559	ENST00000299924	E	I	KCNG1	Potassium voltage-gated channel subfamily G member 1 (Voltage-gated potassium channel subunit Kv6.1) (kH2). [Source:Uniprot/SWISSPROT;Acc:Q9UIX4]	20	ENSMUSG00000046175	ENSRNOG00000012144	0015672:monovalent inorganic cation transport	0005488:binding	0008076:voltage-gated potassium channel complex	NM_002237	potassium voltage-gated channel, subfamily G, member 1	AK128721	3755
3	M18	H300017863	TGTTTTGGGCCTCGCTGGTGCTCTACCCTTTCTTCCAGTTCCTGGTCAGCATGATCAGGAGCGGGTCTTC	ENSG00000026652	ENST00000320285	E	I	AGPAT4	1-acyl-sn-glycerol-3-phosphate acyltransferase delta (EC 2.3.1.51) (1- AGP acyltransferase 4) (1-AGPAT 4) (Lysophosphatidic acid acyltransferase-delta) (LPAAT-delta) (1-acylglycerol-3-phosphate O- acyltransferase 4) (UNQ499/PRO1016). [Source:Uniprot/SWISSPROT;Acc:Q9NRZ5]	6	ENSMUSG00000023827	ENSRNOG00000017731	0006644:phospholipid metabolism	0003824:catalytic activity	0016021:integral to membrane	NM_020133	1-acylglycerol-3-phosphate O-acyltransferase 4 (lysophosphatidic acid acyltransferase, delta)	CR627395	56895
3	M20	H300018439	ACGGACCCGCGCGCCTACCTCAAGTATGGGAAGGAAAATGCCATCGTGGTTCTCAACCACAAGTTTGAAA	ENSG00000026652	ENST00000320285	E	I	AGPAT4	1-acyl-sn-glycerol-3-phosphate acyltransferase delta (EC 2.3.1.51) (1- AGP acyltransferase 4) (1-AGPAT 4) (Lysophosphatidic acid acyltransferase-delta) (LPAAT-delta) (1-acylglycerol-3-phosphate O- acyltransferase 4) (UNQ499/PRO1016). [Source:Uniprot/SWISSPROT;Acc:Q9NRZ5]	6	ENSMUSG00000023827	ENSRNOG00000017731	0006644:phospholipid metabolism	0003824:catalytic activity	0016021:integral to membrane	NM_020133	1-acylglycerol-3-phosphate O-acyltransferase 4 (lysophosphatidic acid acyltransferase, delta)	-	56895
3	M22	H300018922	GTGCCCCTCCTGCTCAGTCTCTTTGTACTGGGGCTATTTCTTTGGTTTCTGAAGAGAGAGAGACAAGAAG	ENSG00000026751	ENST00000360487,ENST00000241694,ENST00000359331,ENST00000337370	E	C	SLAMF7	SLAM family member 7; CD2-like receptor activating cytotoxic cells; 19A24 protein; novel LY9 (lymphocyte antigen 9) like protein [Homo sapiens]. [Source:RefSeq;Acc:NM_021181]	1	ENSMUSG00000038179	ENSRNOG00000023209	-	0004871:signal transducer activity	-	NM_021181	SLAM family member 7	AB027233,AJ276429	57823
3	M24	H300018482	AAGACTCAGTTCAGAAAGAAAAAGAGAGAGCAAGAGTTGAGAGAAATGGCATGGAGCACAATGAAGCAAG	ENSG00000026950	ENST00000082468,ENST00000289361,ENST00000229520	E	C	BTN3A1	butyrophilin, subfamily 3, member A1 isoform a [Homo sapiens]. [Source:RefSeq;Acc:NM_007048]	6	ENSMUSG00000000706	ENSRNOG00000017514	0008152:metabolism	-	-	NM_194441,NM_007048	butyrophilin, subfamily 3, member A1	U90552,BC065567	11119
3	O02	H200008787	CAGGCTTGAGCCACCGGGTGACCGGCTTACAGGGATATTTTTAATCCCGTTATGGACTCTGTCTCCAGG	ENSG00000026950	ENST00000289361	E	I	BTN3A1	butyrophilin, subfamily 3, member A1 isoform a [Homo sapiens]. [Source:RefSeq;Acc:NM_007048]	6	ENSMUSG00000000706	ENSRNOG00000017514	0008152:metabolism	-	-	NM_007048	butyrophilin, subfamily 3, member A1	U90552,BC065567	11119
3	O04	H200005651	CGTCACTGGGACCAGGTGCCCTACTGATTTTGCTGAGGTTCCTTCTATTCTGATGGAGTACTTTGCAAA	ENSG00000027001	ENST00000028585	T	I	MIPEP	Mitochondrial intermediate peptidase, mitochondrial precursor (EC 3.4.24.59) (MIP). [Source:Uniprot/SWISSPROT;Acc:Q99797]	13	ENSMUSG00000021993	ENSRNOG00000013876	0015031:protein transport	0030145:manganese ion binding	0005739:mitochondrion	NM_005932	mitochondrial intermediate peptidase	BC009934,U80034	4285
3	O06	H300008995	TGAGAGAGAGGGCACGAGAACCCAAAGGGAATAGAGATTCTCCAGGAATTTCCTCTATGGGACCTTCCCA	ENSG00000027075	ENST00000332981	E	I	PRKCH	Protein kinase C, eta type (EC 2.7.1.-) (nPKC-eta) (PKC-L). [Source:Uniprot/SWISSPROT;Acc:P24723]	14	ENSMUSG00000021108	ENSRNOG00000004873	0007154:cell communication	0008289:lipid binding	-	NM_006255	protein kinase C, eta	BC037268	5583
3	O08	H200016082	ATCATGGAGTTAATGACCCGTGGGGACCTCAAGAGCCATCTTCGATCTTTGCGGCCTGAGGCAGAGAAC	ENSG00000027644	ENST00000265213	T	I	INSRR	Insulin receptor-related protein precursor (EC 2.7.1.112) (IRR) (IR- related receptor). [Source:Uniprot/SWISSPROT;Acc:P14616]	1	ENSMUSG00000005640	ENSRNOG00000013344	0007154:cell communication	0005488:binding	0016021:integral to membrane	NM_014215	insulin receptor-related receptor	J05046	3645
3	O10	H200008474	ATATTCCTGACGTGGTCCCGGGCAGCCATCTGACTCCAATAGAGAGAGAGAGTTCTTCACCTTTAAGTA	ENSG00000027697	ENST00000029439	E	I	IFNGR1	Interferon-gamma receptor alpha chain precursor (IFN-gamma-R1) (CD119 antigen) (CDw119). [Source:Uniprot/SWISSPROT;Acc:P15260]	6	ENSMUSG00000020009	ENSRNOG00000012074	0042828:response to pathogen	0019964:interferon-gamma binding	0016021:integral to membrane	NM_000416	interferon gamma receptor 1	AK127636	3459
3	O12	H200005122	TGGACTGTGACAAGACCGCCACACCCTGGTGCACATTCAGCTGAGCTGGATGGACAGTGAGGAAGCCTG	ENSG00000027847	ENST00000029410	E	I	B4GALT7	Beta-1,4-galactosyltransferase 7 (EC 2.4.1.-) (Beta-1,4-GalTase 7) (Beta4Gal-T7) (b4Gal-T7) (UDP-galactose:beta-N-acetylglucosamine beta- 1,4-galactosyltransferase 7) (UDP-Gal:beta-GlcNAc beta-1,4- galactosyltransferase 7) (UNQ748/PRO1478) [Includes: Xylosylprotein 4- beta-galactosyltransferase (EC 2.4.1.133) (UDP-galactose:beta-xylose beta-1,4-galactosyltransferase) (Xylosylprotein beta-1,4- gal…	5	ENSMUSG00000021504	ENSRNOG00000021886	0006464:protein modification	0016758:transferase activity, transferring hexosyl groups	0016021:integral to membrane	NM_007255	xylosylprotein beta 1,4-galactosyltransferase, polypeptide 7 (galactosyltransferase I)	AB028600,AK022566	11285
3	O14	H300015054	GCATGGTAGTGGCATGAGCAGAAACATTAAAGTTGCTTCTGTACTAATTCCCAGGTGCTTGGGGTAGACG	-	-	-	-	-	-	-	-	-	-	-	-	-	-	-	-
3	O16	H200011250	AGAATCCAATGGCTCAGTCCTTGGTGATCTAAGACAGCAAAGAAGTGTGCAAGGAGGGCCCTGTTAGCT	ENSG00000027869	ENST00000029627	E	I	SH2D2A	SH2 domain protein 2A (T cell-specific adapter protein) (TSAd) (VEGF receptor-associated protein) (SH2 domain containing adapter protein). [Source:Uniprot/SWISSPROT;Acc:Q9NP31]	1	ENSMUSG00000028071	ENSRNOG00000013294	0007154:cell communication	-	-	NM_003975	SH2 domain protein 2A	AF051325,BC012107	9047
3	O18	H200006974	TGTGCAGACTGCTAAAACAAATCTGTTGGACGAGCTCCCCCAGTCAGTGCTTAAATGGGCTCCTTCTGG	ENSG00000028116	ENST00000340157,ENST00000347487	T	C	VRK2	Serine/threonine-protein kinase VRK2 (EC 2.7.1.37) (Vaccinia-related kinase 2). [Source:Uniprot/SWISSPROT;Acc:Q86Y07]	2	ENSMUSG00000064090	ENSRNOG00000007864	0043170:macromolecule metabolism	0005488:binding	0016021:integral to membrane	NM_006296	vaccinia related kinase 2	BC036434,AB000450	7444
3	O20	H300018440	GACTGATTGTGGGTGTGACAGCCTTGGGTCTACTAATAATAGGAGTGGTGAACTGTGTCATCATGACCCA	ENSG00000028137	ENST00000029717,ENST00000349152	E	C	TNFRSF1B	Tumor necrosis factor receptor superfamily member 1B precursor (Tumor necrosis factor receptor 2) (p80) (TNF-R2) (p75) (CD120b) (Etanercept) [Contains: Tumor necrosis factor binding protein 2 (TBPII)]. [Source:Uniprot/SWISSPROT;Acc:P20333]	1	ENSMUSG00000028599	ENSRNOG00000016575	0007154:cell communication	0005488:binding	0016021:integral to membrane	NM_001066	tumor necrosis factor receptor superfamily, member 1B	BC052977,M32315	7133
3	O22	H200016403	GCCATTACCATGGAGACAAGAAGGGTTTTCCACCCTGGAATCAAGATGTCAGACTGGCTGGCTGCAGTG	ENSG00000028137	ENST00000029717,ENST00000349152	E	C	TNFRSF1B	Tumor necrosis factor receptor superfamily member 1B precursor (Tumor necrosis factor receptor 2) (p80) (TNF-R2) (p75) (CD120b) (Etanercept) [Contains: Tumor necrosis factor binding protein 2 (TBPII)]. [Source:Uniprot/SWISSPROT;Acc:P20333]	1	ENSMUSG00000028599	ENSRNOG00000016575	0007154:cell communication	0005488:binding	0016021:integral to membrane	NM_001066	tumor necrosis factor receptor superfamily, member 1B	M32315,BC052977	7133
3	O24	H200003371	CTGGCCTTGCTGCAGAAGTGGCTGCTAGATCTCTCTCCTTTACCACCATGCAGGAACAGACTTTTGGTG	ENSG00000028203	ENST00000360866,ENST00000334887,ENST00000356859,ENST00000261219	E	C	VEZA_HUMAN	Vezatin. [Source:Uniprot/SWISSPROT;Acc:Q9HBM0]	12	ENSMUSG00000036099	ENSRNOG00000006514	-	-	0016021:integral to membrane	NM_017599	transmembrane protein vezatin	AF216644,AL133113	55591
3	B02	-	-	-	-	-	-	-	-	-	-	-	-	-	-	-	-	-	-
3	B04	H300011907	AGTGGTGGGGACGCAGAGGGTCCTCAGAGCAGGAGTGACAAGGGAGGAAAGACCAAAAAAACAACCAACC	ENSG00000028277	ENST00000292077	E	I	POU2F2	POU domain, class 2, transcription factor 2 (Octamer-binding transcription factor 2) (Oct-2) (OTF-2) (Lymphoid-restricted immunoglobulin octamer binding protein NF-A2). [Source:Uniprot/SWISSPROT;Acc:P09086]	19	ENSMUSG00000008496	ENSRNOG00000020381	0006950:response to stress	0030528:transcription regulator activity	0005622:intracellular	NM_002698	POU domain, class 2, transcription factor 2	M36542	5452
3	B06	H300020749	ACGGCCTGCCCGGCCGGAGACGCAAGAAGAGGACCAGCATCGAGACAAACGTCCGCTTCGCCTTAGAGAA	ENSG00000028277	ENST00000292077	E	I	POU2F2	POU domain, class 2, transcription factor 2 (Octamer-binding transcription factor 2) (Oct-2) (OTF-2) (Lymphoid-restricted immunoglobulin octamer binding protein NF-A2). [Source:Uniprot/SWISSPROT;Acc:P09086]	19	ENSMUSG00000008496	ENSRNOG00000020381	0006950:response to stress	0030528:transcription regulator activity	0005622:intracellular	NM_002698	POU domain, class 2, transcription factor 2	M36542	5452
3	B08	H300010867	ACAATGGTGGGGTTGAGCTCCGGGCTGAGTCCAGCCCTCATGAGCAACAACCCTTTGGCCACTATCCAAG	ENSG00000028277	ENST00000342301	E	I	POU2F2	POU domain, class 2, transcription factor 2 (Octamer-binding transcription factor 2) (Oct-2) (OTF-2) (Lymphoid-restricted immunoglobulin octamer binding protein NF-A2). [Source:Uniprot/SWISSPROT;Acc:P09086]	19	ENSMUSG00000008496	ENSRNOG00000020381	0006950:response to stress	0030528:transcription regulator activity	0005622:intracellular	-	-	-	-
3	B10	H300022853	TGCAGTCTCAGGCTTCCTAGCAGCCCTGATAAGAGAAGTAGAGCAATGCAGGTGACATTAATCCTTGCAG	ENSG00000028310	ENST00000323547	E	I	BRD9	bromodomain containing 9 [Homo sapiens]. [Source:RefSeq;Acc:NM_023924]	5	ENSMUSG00000057649	ENSRNOG00000028151	-	-	-	-	-	AK024392	65980
3	B12	H200015452	TTTGGCATGCGGGAAGCAGCCGCGGGGAGGTAATGAATTGTCTGTGGTATCATGTCAGCAGAGTCTCCA	ENSG00000028310	ENST00000323547,ENST00000323510	E	P	BRD9	bromodomain containing 9 [Homo sapiens]. [Source:RefSeq;Acc:NM_023924]	5	ENSMUSG00000057649	ENSRNOG00000028151	-	-	-	NM_001009877,NM_023924	bromodomain containing 9	AK024392	65980
3	B14	H300015253	GCGGCTGTTAGCTTTGAAGCGCAGCATGTCGTTTATGCAGGACATGGATTTTTCTCAGCAGGCAGCTCTT	ENSG00000028310	ENST00000323510	E	I	BRD9	bromodomain containing 9 [Homo sapiens]. [Source:RefSeq;Acc:NM_023924]	5	ENSMUSG00000057649	ENSRNOG00000028151	-	-	-	NM_023924	bromodomain containing 9	-	65980
3	B16	H300017034	TCTAGGAAATTCATAGAGCTCAAGTCTGGTCTTCTGGGAACCCCATTTGATAGCTGGTTAGTCGGAAGCA	-	-	-	-	-	-	-	-	-	-	-	-	-	-	-	-
3	B18	H300017989	TTCCCTTTCAGTTTTGTATCTGCGCCGTGAGGACTTGTCTCCTAATCTTCGTATCAACTCCGTGTCCCAT	-	-	-	-	-	-	-	-	-	-	-	-	-	-	AK024392	65980
3	B20	H300001504	AGAGTATGCTAGAGAGAGCGCTGACCAGGAAGATCACATCAAACCAACGGTGATAGAAGTTGAACTGCAG	-	-	-	-	-	-	-	-	-	-	-	-	-	-	BG745795	-
3	B22	H200006059	AAAGGCCATCTCCTAATGGACCAAGGACCCCAGAGCCCACCTGTGTGACGCTGCCTTTTTATACACTGT	ENSG00000028528	ENST00000261889,ENST00000353874	E	C	SNX1	Sorting nexin 1. [Source:Uniprot/SWISSPROT;Acc:Q13596]	15	ENSMUSG00000032382	ENSRNOG00000017029	0007154:cell communication	0005215:transporter activity	0005737:cytoplasm	NM_152826,NM_003099,NM_148955	sorting nexin 1	-	6642
3	B24	H300018235	TTTATCAAAGCAGCAGCCAAAGAAGTCAGGACAAATCTTCAGGACTTGTGAAATGAACTGAAAGAGCTTG	-	-	-	-	-	-	-	-	-	-	-	-	-	-	AB014575	9666
3	D02	H300019916	TGGACCAATCATCCTTTGGGTGGATCATGGCATCTGCTTTATCCTCCTAACAAGGAGTTACCGCAATCCA	ENSG00000198919	ENST00000361582,ENST00000361865	E	C	NP_055463	zinc finger DAZ interacting protein 3 [Homo sapiens]. [Source:RefSeq;Acc:NM_014648]	3	ENSMUSG00000044829	ENSRNOG00000025872	0008152:metabolism	0046872:metal ion binding	0000151:ubiquitin ligase complex	NM_014648	zinc finger DAZ interacting protein 3	BC063882,AB014575	9666
3	D04	H300012870	CATGAAGAGATTATGAACTACTTGAAGGTGGAGACTGTACGGTGGTGTGTTGGAGCTGGCTTGTAATGTC	ENSG00000198919	ENST00000361582,ENST00000361865	E	C	NP_055463	zinc finger DAZ interacting protein 3 [Homo sapiens]. [Source:RefSeq;Acc:NM_014648]	3	ENSMUSG00000044829	ENSRNOG00000025872	0008152:metabolism	0046872:metal ion binding	0000151:ubiquitin ligase complex	NM_014648	zinc finger DAZ interacting protein 3	BC063882	9666
3	D06	H200002340	ATAGACCTCATGCCAGTTACGAACCTGAACTTCATCCTGCTGTGTGCTATCGGATAAAATCTCTAAGAG	ENSG00000028839	ENST00000237264	T	I	TBPL1	TBP-like 1; TBP-like protein; TBP-related factor 2; TATA box binding protein-related factor 2; 21-kDA TBP-like protein; second TBP of unique DNA [Homo sapiens]. [Source:RefSeq;Acc:NM_004865]	6	ENSMUSG00000019953	ENSRNOG00000011114	0006352:transcription initiation	0030528:transcription regulator activity	0005669:transcription factor TFIID complex	NM_004865	TBP-like 1	BC000381	9519
3	D08	H300019536	AGGAGTTGTTTCCACCAAGTCCTTCTGAAATGGGGGAGCTAGAGGCTACCAGGCAAAACCAGAGTACTGT	ENSG00000029153	ENST00000311001,ENST00000261178,ENST00000266503	E	C	ARNTL2	aryl hydrocarbon receptor nuclear translocator-like 2; transcription factor BMAL2 [Homo sapiens]. [Source:RefSeq;Acc:NM_020183]	12	ENSMUSG00000040187	ENSRNOG00000001830	0007154:cell communication	0004871:signal transducer activity	0005622:intracellular	NM_020183	aryl hydrocarbon receptor nuclear translocator-like 2	AF231338	56938
3	D10	H300012755	CAGGCATCTCCTACTGCCTTAATTTGGGGGCATCTTTCTAGGACCCTGATCTGCCTCCACATCTTGAAGG	ENSG00000172915	ENST00000339256	E	I	NBEA	Neurobeachin protein (Lysosomal trafficking regulator 2) (BCL8B protein). [Source:Uniprot/SWISSPROT;Acc:Q8NFP9]	13	ENSMUSG00000027799	ENSRNOG00000027698	0045045:secretory pathway	0005488:binding	0045211:postsynaptic membrane	-	-	AL137748	26960
3	D12	H300019586	CAAGTGCTGCATGGAAAGGCAATATCTCTGGTGGAAAAAACTCGTCTACATCGACCTCCGTTTGTACATT	ENSG00000172915	ENST00000310336,ENST00000339256	E	C	NBEA	Neurobeachin protein (Lysosomal trafficking regulator 2) (BCL8B protein). [Source:Uniprot/SWISSPROT;Acc:Q8NFP9]	13	ENSMUSG00000027799	ENSRNOG00000027698	0045045:secretory pathway	0005488:binding	0045211:postsynaptic membrane	NM_015678	neurobeachin	AF467288,AB046764,AL137748	26960
3	D14	H200006753	TGAATGTAGATGGCTAAACGATTCTTACTCAGTGTGATGTATAATGATGCAACAGGGACCCTTGTAAAT	ENSG00000029363	ENST00000031135	E	I	BCLAF1	Bcl-2-associated transcription factor 1 (Btf). [Source:Uniprot/SWISSPROT;Acc:Q9NYF8]	6	ENSMUSG00000037608	ENSRNOG00000013052	0006915:apoptosis	0030528:transcription regulator activity	0005622:intracellular	NM_014739	BCL2-associated transcription factor 1	D79986	9774
3	D16	H300018441	ATTTAAAACTCACCATGAAATGAAAGAATACTCAGGCTTTGCAGGAGTTAGCCGACCACGAGGAACCTTT	ENSG00000029363	ENST00000353331,ENST00000031135	E	C	BCLAF1	Bcl-2-associated transcription factor 1 (Btf). [Source:Uniprot/SWISSPROT;Acc:Q9NYF8]	6	ENSMUSG00000037608	ENSRNOG00000013052	0006915:apoptosis	0030528:transcription regulator activity	0005622:intracellular	NM_014739	BCL2-associated transcription factor 1	D79986	9774
3	D18	H200002706	ACCATGTAAGACTGGTGCTTTAGCATCTATGCCACATGCGTTGATGGAAGGTCATAGCACCCACTCACT	ENSG00000029364	ENST00000336643	E	I	SLC39A9	solute carrier family 39 (zinc transporter), member 9 [Homo sapiens]. [Source:RefSeq;Acc:NM_018375]	14	ENSMUSG00000048833	ENSRNOG00000005052	0008151:cell growth and/or maintenance	0005215:transporter activity	0016020:membrane	NM_018375	solute carrier family 39 (zinc transporter), member 9	AY358687	55334
3	D20	H200011887	CCAAACAGCATGCTGGGCAGGGCACGTCATCTTGAAAAATGAAATAAAGGTCATGGGAAAATGATATTT	ENSG00000197816	ENST00000357054	E	I	KIAA1529	-	9	ENSMUSG00000028327	ENSRNOG00000010497	-	-	-	NM_020893	KIAA1529	AB040962,CR627453	57653
3	D22	H300011922	AGTTCCTCGGCGGCTGCAGGATGGGGGACTCCAAAGTGAAAGTGGCGGTGCGGATACGACCCATGAACCG	ENSG00000197892	ENST00000355514,ENST00000357808,ENST00000361438	E	C	KIF13B	Kinesin-like protein KIF13B (Kinesin-like protein GAKIN). [Source:Uniprot/SWISSPROT;Acc:Q9NQT8]	8	ENSMUSG00000053222	ENSRNOG00000028510	0050874:organismal physiological process	0005515:protein binding	0015630:microtubule cytoskeleton	NM_015254	kinesin family member 13B	AB014539,AF279865	23303
3	D24	H300020027	TATCCAACTGTGCGGCATGGGAATTCTTCCTGAACACTGTATTATAGACATCACGTCAGAAGGCCAGGTT	ENSG00000197892	ENST00000361438,ENST00000357808,ENST00000355514	E	C	KIF13B	Kinesin-like protein KIF13B (Kinesin-like protein GAKIN). [Source:Uniprot/SWISSPROT;Acc:Q9NQT8]	8	ENSMUSG00000053222	ENSRNOG00000028510	0050874:organismal physiological process	0005515:protein binding	0015630:microtubule cytoskeleton	NM_015254	kinesin family member 13B	AF279865,AB014539	23303
3	F02	H200002500	GGGAATGTGACTGCTGGAGCCTGAGAGGTGGAGGAGTTCTGATCCCCCGTTACTTCCTAGCATTTTCTC	ENSG00000197892	ENST00000361438,ENST00000355514,ENST00000357808	E	C	KIF13B	Kinesin-like protein KIF13B (Kinesin-like protein GAKIN). [Source:Uniprot/SWISSPROT;Acc:Q9NQT8]	8	ENSMUSG00000053222	ENSRNOG00000028510	0050874:organismal physiological process	0005515:protein binding	0015630:microtubule cytoskeleton	NM_015254	kinesin family member 13B	AF279865,AB014539	23303
3	F04	H300022100	TCTTGACTCTCCCACATGCTCTGTTATGGGAGAGAATCCCCTACCCTACTCTGATGTATAGACCATTCTC	ENSG00000029534	ENST00000289734,ENST00000347528	E	P	ANK1	Ankyrin 1 (Erythrocyte ankyrin) (Ankyrin R). [Source:Uniprot/SWISSPROT;Acc:P16157]	8	ENSMUSG00000031543	ENSRNOG00000018241	0030011:maintenance of cell polarity	0030507:spectrin binding	0015629:actin cytoskeleton	NM_020477,NM_020476,NM_020475,NM_000037	ankyrin 1, erythrocytic	-	286
3	F06	H300022408	CAGATAGTGAAGCGGGCCAGCCTGAAAAGGGGGAAACAGTGACCCCGAGCCGCTCTCCTTGGAGTAGCCT	ENSG00000029534	ENST00000314214,ENST00000352337,ENST00000265709,ENST00000348036,ENST00000289734	E	P	ANK1	Ankyrin 1 (Erythrocyte ankyrin) (Ankyrin R). [Source:Uniprot/SWISSPROT;Acc:P16157]	8	ENSMUSG00000031543	ENSRNOG00000018241	0030011:maintenance of cell polarity	0030507:spectrin binding	0015629:actin cytoskeleton	NM_020478,NM_020479,NM_020481,NM_000037	ankyrin 1, erythrocytic	-	286
3	F08	H300020036	TCCCCTCTTGGCATGAATGACTGACTGTAGACGCATGACCTCCAGGCTTCAATCCTGCCTCTTGCAATGA	ENSG00000029534	ENST00000347528,ENST00000348036,ENST00000289734,ENST00000314214,ENST00000352337	E	P	ANK1	Ankyrin 1 (Erythrocyte ankyrin) (Ankyrin R). [Source:Uniprot/SWISSPROT;Acc:P16157]	8	ENSMUSG00000031543	ENSRNOG00000018241	0030011:maintenance of cell polarity	0030507:spectrin binding	0015629:actin cytoskeleton	NM_020481,NM_000037,NM_020475,NM_020476,NM_020480,NM_020478,NM_020477,NM_020479	ankyrin 1, erythrocytic	X16609	286
3	F10	H300008714	TCTATAGAACCACTTCCCCACCTTTTGGGAAAACCACCACCGTTGAATACGAGGGGGAGTACGAATACAC	ENSG00000029559	ENST00000226284	E	I	IBSP	Bone sialoprotein II precursor (BSP II) (Cell-binding sialoprotein) (Integrin-binding sialoprotein). [Source:Uniprot/SWISSPROT;Acc:P21815]	4	ENSMUSG00000029306	ENSRNOG00000002158	0007154:cell communication	0005488:binding	0005576:extracellular	NM_004967	integrin-binding sialoprotein (bone sialoprotein, bone sialoprotein II)	J05213	3381
3	F12	H200017543	GCCATCGAGGGCTCAGAATGTTATTCCCTGAAGCGCAGCGCTTGGAAAGCACGGGCAGGCTGTTAGAGT	ENSG00000029639	ENST00000031512	T	I	TFB1M	transcription factor B1, mitochondrial; CGI-75 protein; homolog of yeast mitochondrial transcription factor B [Homo sapiens]. [Source:RefSeq;Acc:NM_016020]	6	ENSMUSG00000036983	ENSRNOG00000016549	0016072:rRNA metabolism	0008757:S-adenosylmethionine-dependent methyltransferase activity	-	NM_016020	transcription factor B1, mitochondrial	-	51106
3	F14	H200019158	GACAGACATTAACCAGCTTCCTGAGACATGACACCCTCATGGCAGGATTCTAGCCTGCACTTTGGGTTT	-	-	-	-	-	-	17	-	-	-	-	-	NM_004703	rabaptin, RAB GTPase binding effector protein 1	BC041700,X77723	9135
3	F16	H300019686	CTCAGAGATTACAGACAGAATTAGATGTCAGTGAGCAAGTCCAGAGGGATTTTGTAAAGCTTTCACAGAC	ENSG00000029725	ENST00000341923,ENST00000262477	E	C	RABEP1	Rab GTPase binding effector protein 1 (Rabaptin-5) (Rabaptin-5alpha) (Rabaptin-4). [Source:Uniprot/SWISSPROT;Acc:Q15276]	17	ENSMUSG00000020817	ENSRNOG00000005015	0015031:protein transport	0004871:signal transducer activity	0005769:early endosome	NM_004703	rabaptin, RAB GTPase binding effector protein 1	BC041700,X77723	9135
3	F18	H300007452	GTATATAGTGACATAGCATTCTGCTGCCATCTTAGCTGTGGACAAAGGGGGGTCAGCTGGCATGAGAATA	ENSG00000029993	ENST00000031803	E	I	HMGB3	High mobility group protein 4 (HMG-4) (High mobility group protein 2a) (HMG-2a). [Source:Uniprot/SWISSPROT;Acc:O15347]	X	ENSMUSG00000015217	ENSRNOG00000011096	0007275:development	0005488:binding	0000785:chromatin	NM_005342	high-mobility group box 3	BX537505,Y10043	3149
3	F20	H300005143	CTTGGTGCCTCTTAGGACTTAAGACTACCCTACAGGAACCCTGTACTCAAGGCCGATTTTTGTAACTGTA	-	-	-	-	-	-	11	-	-	-	-	-	NM_015231	nucleoporin 160kDa	BX647634,D83781	23279
3	F22	H200010571	CTGGCACAGTGTAATCCAGGGGTGTAGATGGGGGAACTGTGAATACTTGAACTCTGTTCCCCCACCCTC	ENSG00000030110	ENST00000032294	E	I	BAK1	Bcl-2 homologous antagonist/killer (Apoptosis regulator BAK) (BCL2- like 7 protein). [Source:Uniprot/SWISSPROT;Acc:Q16611]	6	ENSMUSG00000057789	ENSRNOG00000000485	0008632:apoptotic program	-	0016021:integral to membrane	NM_001188	BCL2-antagonist/killer 1	CR627020,CR615881	578
3	F24	H200007215	GTATTCACCGAATTCTGGAACGCATGTGTGAGAGGGCAGAGGGAACTGTGAGTGTCTAAGGTTGAAGAC	ENSG00000030304	ENST00000189978	E	I	MUSK	Muscle, skeletal receptor tyrosine protein kinase precursor (EC 2.7.1.112) (Muscle-specific tyrosine protein kinase receptor) (Muscle-specific kinase receptor) (MuSK). [Source:Uniprot/SWISSPROT;Acc:O15146]	9	ENSMUSG00000057280	ENSRNOG00000013188	0009653:morphogenesis	0005488:binding	0016021:integral to membrane	NM_005592	muscle, skeletal, receptor tyrosine kinase	AF006464	4593
3	H02	H300019891	ACATTGTTCGAGGGGAGCACACATTCCACTAGGCCTTTTCATTCCAAAGGGGACCCCTATGAAGTAAAGA	ENSG00000030419	ENST00000264190,ENST00000342002	E	C	ZNFN1A2	Zinc finger protein Helios. [Source:Uniprot/SWISSPROT;Acc:Q9UKS7]	2	ENSMUSG00000025997	ENSRNOG00000014583	0006351:transcription, DNA-dependent	0003677:DNA binding	0005622:intracellular	NM_016260	zinc finger protein, subfamily 1A, 2 (Helios)	-	22807
3	H04	H300010920	ACAGAGGACACATTAACAGTAAACACAAACAAAAGGGTGATGGGATTATTTTACTGCATGCACTGCTGAG	ENSG00000030419	ENST00000264190	E	I	ZNFN1A2	Zinc finger protein Helios. [Source:Uniprot/SWISSPROT;Acc:Q9UKS7]	2	ENSMUSG00000025997	ENSRNOG00000014583	0006351:transcription, DNA-dependent	0003677:DNA binding	0005622:intracellular	-	-	-	-
3	H06	H300014650	GAGAGAAGGGGGAAACACAAAAAACTTCTTTCTTTCTCCCTCCGTTTATCTTCAGCCCGACATTGTCACC	ENSG00000030419	ENST00000342002	E	I	ZNFN1A2	Zinc finger protein Helios. [Source:Uniprot/SWISSPROT;Acc:Q9UKS7]	2	ENSMUSG00000025997	ENSRNOG00000014583	0006351:transcription, DNA-dependent	0003677:DNA binding	0005622:intracellular	NM_016260	zinc finger protein, subfamily 1A, 2 (Helios)	-	22807
3	H08	H300016032	GTAGAAAAGAAACACAGCATTCCAGGCTGGCCCCACCTCTATATTGATAAGTAGCCAATGGGAGCGGGTA	-	-	-	-	-	-	-	-	-	-	-	-	-	-	-	-
3	H10	H300018457	TGTGAAATGTGACATGGAGGTGAGCTGCCCAGATGGCTATACCTGCTGCCGTCTACAGTCGGGGGCCTGG	ENSG00000030582	ENST00000357351,ENST00000053867	E	C	GRN	Granulins precursor (Acrogranin) (Proepithelin) (PEPI) [Contains: Paragranulin; Granulin 1 (Granulin G); Granulin 2 (Granulin F); Granulin 3 (Granulin B); Granulin 4 (Granulin A); Granulin 5 (Granulin C); Granulin 6 (Granulin D); Granulin 7 (Granulin E)]. [Source:Uniprot/SWISSPROT;Acc:P28799]	17	ENSMUSG00000034708	ENSRNOG00000021031	0050794:regulation of cellular process	0008083:growth factor activity	0005576:extracellular	NM_002087	granulin	AF055008	2896
3	H12	H300022723	TTACACAGATGTGGAAGACATGAAAGAGCAAGAAATAGTGAGCAGGATAATGGCTGGACTTCTGGAAAAC	ENSG00000031003	ENST00000033079	E	I	C5orf5	Protein C5orf5 (GAP-like protein N61). [Source:Uniprot/SWISSPROT;Acc:Q9NYF5]	5	ENSMUSG00000036501	ENSRNOG00000020384	-	0030695:GTPase regulator activity	-	NM_016603	chromosome 5 open reading frame 5	AF251038	51306
3	H14	H300021658	CCACATGCTGCCTATGGGACTTCAGTTACTGTTTCCTGAGTTACTGTTTATCCGCTGGCAATGGTGTGAT	ENSG00000031003	ENST00000033079	E	I	C5orf5	Protein C5orf5 (GAP-like protein N61). [Source:Uniprot/SWISSPROT;Acc:Q9NYF5]	5	ENSMUSG00000036501	ENSRNOG00000020384	-	0030695:GTPase regulator activity	-	NM_016603	chromosome 5 open reading frame 5	AF251038	51306
3	H16	H300016816	TCATTTGGTAGAAGAGAAAGCTTCTCTTCAGAAAAGTCTTCTTTACTATGAAAGTCAACATGGAAGGCCG	ENSG00000031003	ENST00000033079	E	I	C5orf5	Protein C5orf5 (GAP-like protein N61). [Source:Uniprot/SWISSPROT;Acc:Q9NYF5]	5	ENSMUSG00000036501	ENSRNOG00000020384	-	0030695:GTPase regulator activity	-	NM_016603	chromosome 5 open reading frame 5	AF251038	51306
3	H18	H200009914	CCTAGCAGGGCGGCCATCACAACCACTCACTGAGAGTTGCCCTTCTTAAAAATGTATTTTATTTTAGCC	ENSG00000031081	ENST00000264245	E	I	Q9ULL6	-	3	ENSMUSG00000022799	ENSRNOG00000003088	-	-	-	NM_020754	KIAA1204 protein	AB033030	57514
3	H20	H300018442	GAGGCGTGGAGTGAACTCTTTCTCCTCGGGGCCATCCAGTGGTCTCTGCCTCTGGACAGCTGTCCTCTGC	ENSG00000031544	ENST00000299224,ENST00000326995	E	C	NR2E3	Photoreceptor-specific nuclear receptor (Retina-specific nuclear receptor). [Source:Uniprot/SWISSPROT;Acc:Q9Y5X4]	15	ENSMUSG00000032292	-	0009314:response to radiation	0005496:steroid binding	0005622:intracellular	NM_014249,NM_016346	nuclear receptor subfamily 2, group E, member 3	-	10002
3	H22	H200014369	CAGTGACCTCACTGAAGACAAAAACTGCCCTAGCCAGGTACTGAGGGTTGCATGAATCTGCAGGAGACA	ENSG00000031544	ENST00000299224	E	I	NR2E3	Photoreceptor-specific nuclear receptor (Retina-specific nuclear receptor). [Source:Uniprot/SWISSPROT;Acc:Q9Y5X4]	15	ENSMUSG00000032292	-	0009314:response to radiation	0005496:steroid binding	0005622:intracellular	NM_016346	nuclear receptor subfamily 2, group E, member 3	-	10002
3	H24	H300014315	GAAAAACCTGGCAACCTCTGTCAAAGAGTACCAGAGACCATTTGCAAACTATGATGGAATCAGTAATAAT	ENSG00000031691	ENST00000335783	E	I	C6orf139	-	6	ENSMUSG00000023919	-	-	-	-	NM_018132	chromosome 6 open reading frame 139	BC072444	55166
3	J02	H200010289	ACCTAACTCCCTAGTCTTTTTGGGAAGTAGTTAAGATATGCCTGCTATCTTTAACTTTGGAGGTAGTAT	ENSG00000031691	ENST00000335783	E	I	C6orf139	-	6	ENSMUSG00000023919	-	-	-	-	NM_018132	chromosome 6 open reading frame 139	AK001407	55166
3	J04	H200000946	TCTCCTGTTCTAATTGCACGGATTACCAGGCTCGCCGGCTTCGAATCCGATATGGGCAAACCAAGAAGA	ENSG00000031698	ENST00000234677	E	I	SARS	Seryl-tRNA synthetase (EC 6.1.1.11) (Serine--tRNA ligase) (SerRS). [Source:Uniprot/SWISSPROT;Acc:P49591]	1	ENSMUSG00000061294	ENSRNOG00000020255	0006396:RNA processing	0000166:nucleotide binding	0005625:soluble fraction	NM_006513	seryl-tRNA synthetase	X91257,AK093718	6301
3	J06	H300018926	AGGGGAACAGTGCCATGTACCACACAGATGTTCCTGTCTCCTCGCATGGGCATAGGGACCCATCATTGAT	ENSG00000031698	ENST00000234677	E	I	SARS	Seryl-tRNA synthetase (EC 6.1.1.11) (Serine--tRNA ligase) (SerRS). [Source:Uniprot/SWISSPROT;Acc:P49591]	1	ENSMUSG00000061294	ENSRNOG00000020255	0006396:RNA processing	0000166:nucleotide binding	0005625:soluble fraction	NM_006513	seryl-tRNA synthetase	X91257,AK093718	6301
3	J08	H300015298	GCTCCAGCTGCCAGCTCGTCCGTGACCCTCTTAGTGTCAAAATGGACAAAAGTCTATGGAAGTTTTTAAG	-	-	-	-	-	-	19	-	-	-	-	-	NM_007321	RAN binding protein 3	-	8498
3	J10	H200008247	TTTGGTTTCTTAGGTTAAGATGCTCTCGAGCGTTGAGCAGGCACAGCTCTGTCGAGGTCCCTGTCCCCC	ENSG00000031823	ENST00000340578	E	I	RANBP3	RAN-binding protein 3 (RanBP3). [Source:Uniprot/SWISSPROT;Acc:Q9H6Z4]	19	ENSMUSG00000002372	ENSRNOG00000018041	0008151:cell growth and/or maintenance	-	0005622:intracellular	NM_003624	RAN binding protein 3	AK025300,Y08698	8498
3	J12	H300018443	TCTGCCAAGCCAGAAGCCCAAGGAGCAGCAGCGGAGCGTGCTTCGCCCGGCAGTGTTACA	ENSG00000031823	ENST00000340578,ENST00000034275,ENST00000324807	E	C	RANBP3	RAN-binding protein 3 (RanBP3). [Source:Uniprot/SWISSPROT;Acc:Q9H6Z4]	19	ENSMUSG00000002372	ENSRNOG00000018041	0008151:cell growth and/or maintenance	-	0005622:intracellular	NM_007320,NM_007322,NM_003624,NM_007321	RAN binding protein 3	AK025300,Y08698	8498
3	J14	H300012865	CATCTTAATGTATCTAAGCCACAGAAACTTGCACGATCTCCTGCAAGAATATCCCCGCACATCAAAGATG	ENSG00000032219	ENST00000355431	E	I	ARID4A	Retinoblastoma-binding protein 1 (RBBP-1). [Source:Uniprot/SWISSPROT;Acc:P29374]	14	ENSMUSG00000034629	ENSRNOG00000008162	0006350:transcription	0005515:protein binding	0000785:chromatin	NM_002892	AT rich interactive domain 4A (RBP1-like)	S66427	5926
3	J16	H300019543	ATCCCCAAACCCTGAATTACAACCACAGAAAGCACTCAACTGGTTTGACATTGCTAAGTATATCCTGTAT	ENSG00000032219	ENST00000355431,ENST00000348476	E	C	ARID4A	Retinoblastoma-binding protein 1 (RBBP-1). [Source:Uniprot/SWISSPROT;Acc:P29374]	14	ENSMUSG00000034629	ENSRNOG00000008162	0006350:transcription	0005515:protein binding	0000785:chromatin	NM_023001,NM_023000,NM_002892	AT rich interactive domain 4A (RBP1-like)	S66427	5926
3	J18	H200000966	GAGCATGAGCCAGATCTACTGCATAGAGAATGCCCACGGACAGCTGGTGCGGGACCTTGACTTTAATCC	ENSG00000032389	ENST00000263884	T	I	TSSC1	tumor suppressing subtransferable candidate 1; tumor-suppressing STF cDNA 1 [Homo sapiens]. [Source:RefSeq;Acc:NM_003310]	2	ENSMUSG00000036613	ENSRNOG00000009285	-	-	-	NM_003310	tumor suppressing subtransferable candidate 1	AF019952	7260
3	J20	H200000983	GTCATTGAGAAAATGCTCACAGACCGGCGGTCTACAGACCTTAATGAGAGCCGCCGTGCAGACGTGCTT	ENSG00000032444	ENST00000221249	T	I	NP_006693	neuropathy target esterase [Homo sapiens]. [Source:RefSeq;Acc:NM_006702]	19	ENSMUSG00000004565	ENSRNOG00000000977	-	0045735:nutrient reservoir activity	-	NM_006702	neuropathy target esterase	BC050553,AJ004832	10908
3	J22	H200003210	GCCATTATCTGGAGACCCATGGTCATCCTCCAGAACCTGGCCAAAAAGGAAGACCTCAGAAGCGTAACA	ENSG00000032514	ENST00000342592	E	I	ERCC6	DNA excision repair protein ERCC-6 (Cockayne syndrome protein CSB). [Source:Uniprot/SWISSPROT;Acc:Q03468]	10	ENSMUSG00000021921	ENSRNOG00000024950	0050874:organismal physiological process	0000166:nucleotide binding	0005622:intracellular	NM_170753	piggyBac transposable element derived 3	AL133084	267004
3	J24	H200011022	GGAAAAGCTTTTCAAAAAATCAGTTGGCGTGCACAGTGTCATGAAGCACGATGCCATCATGGATGGAGC	ENSG00000032514	ENST00000265899,ENST00000355832	T	P	ERCC6	DNA excision repair protein ERCC-6 (Cockayne syndrome protein CSB). [Source:Uniprot/SWISSPROT;Acc:Q03468]	10	ENSMUSG00000021921	ENSRNOG00000024950	0050874:organismal physiological process	0000166:nucleotide binding	0005622:intracellular	NM_000124	excision repair cross-complementing rodent repair deficiency, complementation group 6	L04791	2074
3	L02	H300011754	AGGGAGAAGGGGACGAAACAGAAGTACAGAGGCAAGGAACTGCTGGGAGGGAAGTGTGTATAAGAGTCAT	-	-	-	-	-	-	-	-	-	-	-	-	-	-	-	-
3	L04	H300017447	TGCCTGATGAAAGTTGAATCAGGAATGAAGATAAAAGTACACAACAATGCAGAAAGCGGTACTTAGCCTC	ENSG00000032742	ENST00000358924,ENST00000319980	E	P	TTC10	Tetratricopeptide repeat protein 10 (TPR repeat protein 10) (Recessive polycystic kidney disease protein Tg737 homolog). [Source:Uniprot/SWISSPROT;Acc:Q13099]	13	ENSMUSG00000040040	ENSRNOG00000009278	0050874:organismal physiological process	0005198:structural molecule activity	0005840:ribosome	NM_175605	tetratricopeptide repeat domain 10	AK126668	8100
3	L06	H300019591	GTGCGTGGAAGTGGTGAAAGCTTCTCAATATGTAGAGCTAGCCAATGATCTGGAAATAAACAAAGCAGTT	ENSG00000032742	ENST00000351808,ENST00000319980,ENST00000358924	E	C	TTC10	Tetratricopeptide repeat protein 10 (TPR repeat protein 10) (Recessive polycystic kidney disease protein Tg737 homolog). [Source:Uniprot/SWISSPROT;Acc:Q13099]	13	ENSMUSG00000040040	ENSRNOG00000009278	0050874:organismal physiological process	0005198:structural molecule activity	0005840:ribosome	NM_006531,NM_175605	tetratricopeptide repeat domain 10	AK126668,U20362	8100
3	L08	H200004717	GGCAAACCCTTTCGAGCAGCACCTCCCAGTGGCCAGAAGCTGAAATGACAGCAGTGGTACTGCCTGGTA	ENSG00000033011	ENST00000262374	E	I	ALG1	beta-1,4-mannosyltransferase; beta-1,4 mannosyltransferase [Homo sapiens]. [Source:RefSeq;Acc:NM_019109]	16	ENSMUSG00000039427	ENSRNOG00000002883	-	-	-	NM_019109	asparagine-linked glycosylation 1 homolog (yeast, beta-1,4-mannosyltransferase)	AB019038,BC031095	56052
3	L10	H300011564	AGCCCTGGTGGCCGGCTCCGCCTCTTCTCGAATCTTTTCCACAGCCCAAAATGGCCGCAGAGGTGTATTT	ENSG00000033030	ENST00000336229	E	I	ZCCHC8	zinc finger, CCHC domain containing 8 [Homo sapiens]. [Source:RefSeq;Acc:NM_017612]	12	ENSMUSG00000029427	ENSRNOG00000001243	-	0005488:binding	-	NM_017612	zinc finger, CCHC domain containing 8	AK074638	55596
3	L12	H200004406	CTCCGGTAAACACTGAAGGTGCCCTTCTTGATAATGGCAGTGTCGTACCAAACTGTGACATCAGCAATG	ENSG00000033030	ENST00000336229	E	I	ZCCHC8	zinc finger, CCHC domain containing 8 [Homo sapiens]. [Source:RefSeq;Acc:NM_017612]	12	ENSMUSG00000029427	ENSRNOG00000001243	-	0005488:binding	-	NM_017612	zinc finger, CCHC domain containing 8	AK074638	55596
3	L14	H300014865	GATGGGAAATACCCAAGTATCCTACATAGTGAATGAAGATCTTTTATGCATCTTGCCACTAAGTTCACCT	-	-	-	-	-	-	-	-	-	-	-	-	-	-	-	-
3	L16	H300018758	AAGTGCTACCCAGAGATCAAGGAGAAGGAAGAAATGAGGAAGATCATTGGGCGATACGGTCTCACTGGGA	ENSG00000033050	ENST00000222388,ENST00000287844	E	C	ABCF2	ATP-binding cassette, sub-family F, member 2 (Iron inhibited ABC transporter 2) (HUSSY-18). [Source:Uniprot/SWISSPROT;Acc:Q9UG63]	7	ENSMUSG00000028953	ENSRNOG00000010609	0008151:cell growth and/or maintenance	0016820:hydrolase activity, acting on acid anhydrides, catalyzing transmembrane movement of substances	0043190:ATP-binding cassette (ABC) transporter complex	NM_005692,NM_007189	ATP-binding cassette, sub-family F (GCN20), member 2	AJ005016,AF261091	10061
3	L18	H200013888	CTGTCCAGGAGCGTGGTTTTCTGATTGTGATCTGAGGTTCTGCCCCAACTGCACAGCAGTTGGGCTGCT	ENSG00000033050	ENST00000287844	E	I	ABCF2	ATP-binding cassette, sub-family F, member 2 (Iron inhibited ABC transporter 2) (HUSSY-18). [Source:Uniprot/SWISSPROT;Acc:Q9UG63]	7	ENSMUSG00000028953	ENSRNOG00000010609	0008151:cell growth and/or maintenance	0016820:hydrolase activity, acting on acid anhydrides, catalyzing transmembrane movement of substances	0043190:ATP-binding cassette (ABC) transporter complex	NM_007189	ATP-binding cassette, sub-family F (GCN20), member 2	AF261091	10061
3	L20	H200007194	CGAGGCCTTTGCAGCCAATGTCCTGGAGCCACGAGAACATGCATTGCTCACCCTGTTGCTGGTCTACGG	ENSG00000033100	ENST00000035307	E	I	NP_061888	chondroitin sulfate glucuronyltransferase [Homo sapiens]. [Source:RefSeq;Acc:NM_019015]	7	ENSMUSG00000038181	ENSRNOG00000010466	-	-	-	NM_019015	chondroitin sulfate glucuronyltransferase	BC052944,AB037823	54480
3	L22	H300012201	ATGGGTGGCAGGAAAGGTATTGCTTTATTTCTTTCAAGTTCATGTTGATTATAAACTGTAGCCCCTGTGA	ENSG00000033122	ENST00000310961	E	I	NP_065845	LAP1 protein (Densin-180). [Source:Uniprot/SWISSPROT;Acc:Q96NW7]	1	ENSMUSG00000028176	ENSRNOG00000011980	-	0005488:binding	-	-	-	AB037786	57554
3	L24	H200007259	CCTCAGCCTGGACGGTGCTTAATTCAAACTAAAGGGCAAAGGAGTATGGATGGATATCCAGAGCAGTTT	ENSG00000033122	ENST00000310961,ENST00000035383	T	P	NP_065845	LAP1 protein (Densin-180). [Source:Uniprot/SWISSPROT;Acc:Q96NW7]	1	ENSMUSG00000028176	ENSRNOG00000011980	-	0005488:binding	-	NM_020794	leucine rich repeat containing 7	AB037786	57554
3	N02	H200012141	CTATATCCCTCCTACAAAGTTCGAGAGAAGATAGAAACGGTCAAGTACCCCACATATCCTGAGGCTGAG	ENSG00000033170	ENST00000315759,ENST00000342677,ENST00000358307,ENST00000360689	E	C	FUT8	Alpha-(1,6)-fucosyltransferase (EC 2.4.1.68) (Glycoprotein 6-alpha-L- fucosyltransferase) (GDP-fucose--glycoprotein fucosyltransferase) (GDP-L-Fuc:N-acetyl-beta-D-glucosaminide alpha1,6-fucosyltransferase) (alpha1-6FucT) (Fucosyltransferase 8). [Source:Uniprot/SWISSPROT;Acc:Q9BYC5]	14	ENSMUSG00000021065	ENSRNOG00000008451	-	0016758:transferase activity, transferring hexosyl groups	0016021:integral to membrane	NM_178156,NM_178154,NM_004480,NM_178155,NM_178157	fucosyltransferase 8 (alpha (1,6) fucosyltransferase)	AJ536056,Y17979	2530
3	N04	H300015679	GGCGGCGGTTCCTGTTTCCGTTTCTTCCTCTCCGTTCGGTCGGGAGTAGCATCCTCCACTCAGCCACCCT	ENSG00000033170	ENST00000358307	E	I	FUT8	Alpha-(1,6)-fucosyltransferase (EC 2.4.1.68) (Glycoprotein 6-alpha-L- fucosyltransferase) (GDP-fucose--glycoprotein fucosyltransferase) (GDP-L-Fuc:N-acetyl-beta-D-glucosaminide alpha1,6-fucosyltransferase) (alpha1-6FucT) (Fucosyltransferase 8). [Source:Uniprot/SWISSPROT;Acc:Q9BYC5]	14	ENSMUSG00000021065	ENSRNOG00000008451	-	0016758:transferase activity, transferring hexosyl groups	0016021:integral to membrane	NM_004480,NM_178154	fucosyltransferase 8 (alpha (1,6) fucosyltransferase)	-	2530
3	N06	H300016566	TAGAGATTCACACAGCTATGCTTGCCTTGGACCAGTTTCAGGAGAAATACAGTCGCAAGCCAAATGTTGG	ENSG00000033178	ENST00000322244	E	I	NP_060697	-	4	ENSMUSG00000035898	ENSRNOG00000021931	0008152:metabolism	0008641:small protein activating enzyme activity	-	NM_018227	hypothetical protein FLJ10808	AL832015	55236
3	N08	H200005387	TGCAAATAGTGTTTGGCATCCTGCACCTCTGATATGATTTGGCTTTGAGAATTTAATACCACTGGGAAG	ENSG00000033178	ENST00000322244	E	I	NP_060697	-	4	ENSMUSG00000035898	ENSRNOG00000021931	0008152:metabolism	0008641:small protein activating enzyme activity	-	NM_018227	hypothetical protein FLJ10808	AK001670,AL832015	55236
3	N10	H300010604	AAGAGAGGAGTAACTGAGACAAAGGCGAGGCTAGCAATAGAGAGACAAGTGAGGGAATTAGACCTTTGGT	ENSG00000033327	ENST00000340149	E	I	GAB2	GRB2-associated binding protein 2 (GRB2-associated binder-2) (pp100). [Source:Uniprot/SWISSPROT;Acc:Q9UQC2]	11	ENSMUSG00000004508	ENSRNOG00000011882	-	-	-	NM_012296	GRB2-associated binding protein 2	AB011143	9846
3	N12	H200004022	CAAAGTATGCCCCATTCCTGTGACAAAAGCACAACCATTCTGAAGTTACTGGAGCATGGGCTCAGCTCA	ENSG00000033327	ENST00000304401,ENST00000340149,ENST00000361507	E	C	GAB2	GRB2-associated binding protein 2 (GRB2-associated binder-2) (pp100). [Source:Uniprot/SWISSPROT;Acc:Q9UQC2]	11	ENSMUSG00000004508	ENSRNOG00000011882	-	-	-	NM_080491,NM_012296	GRB2-associated binding protein 2	AB011143	9846
3	N14	H300007367	GGTTATCCTTATTTTTTACAAGTGGACGGCCTATGATGCTCATACCTCTGAGAATGCACCAAGCCTTCTG	ENSG00000033627	ENST00000264649,ENST00000343619	E	C	ATP6V0A1	Vacuolar proton translocating ATPase 116 kDa subunit a isoform 1 (V- ATPase 116-kDa isoform a1) (Clathrin-coated vesicle/synaptic vesicle proton pump 116 kDa subunit) (Vacuolar proton pump subunit 1) (Vacuolar adenosine triphosphatase subunit Ac116). [Source:Uniprot/SWISSPROT;Acc:Q93050]	17	ENSMUSG00000019302	ENSRNOG00000019806	0006811:ion transport	0005215:transporter activity	0016021:integral to membrane	NM_005177	ATPase, H+ transporting, lysosomal V0 subunit a isoform 1	Z71460	535
3	N16	H200006045	GGAGCAGCACGGACACGGCATCCATCTTTGGCATCATACCAGACATTATTTCATTGGACTGATTCCCAG	ENSG00000033800	ENST00000249636	E	I	PIAS1	Protein inhibitor of activated STAT protein 1 (Gu binding protein) (GBP) (RNA helicase II binding protein) (DEAD/H box-binding protein 1). [Source:Uniprot/SWISSPROT;Acc:O75925]	15	ENSMUSG00000032405	ENSRNOG00000007429	0007242:intracellular signaling cascade	0046872:metal ion binding	0005622:intracellular	NM_016166	protein inhibitor of activated STAT, 1	AK128379	8554
3	N18	H300013448	CCTGTGGAATATCCTCACCGAAAGAGCTTTTCTCCTAATAACTTCACAATGTTTACACTCCAAGATTCGT	-	-	-	-	-	-	-	-	-	-	-	-	-	-	-	-
3	N20	H300015669	GGCGAAGTTCACTGCGCTTGCGCTGACAGACGCAAGATGGCGGACAGTGCGGAACTAAAG	ENSG00000033800	ENST00000249636	E	I	PIAS1	Protein inhibitor of activated STAT protein 1 (Gu binding protein) (GBP) (RNA helicase II binding protein) (DEAD/H box-binding protein 1). [Source:Uniprot/SWISSPROT;Acc:O75925]	15	ENSMUSG00000032405	ENSRNOG00000007429	0007242:intracellular signaling cascade	0046872:metal ion binding	0005622:intracellular	NM_016166	protein inhibitor of activated STAT, 1	-	8554
3	N22	H300020870	GATGATGATGATACTGTGCACCTTCCATTTGAAGGGGGAAGTCTCTTGCAAATTCCAGTCAAGGCCCTAA	ENSG00000033867	ENST00000349751,ENST00000295740,ENST00000295736	E	C	SLC4A7	solute carrier family 4, sodium bicarbonate cotransporter, member 7; sodium bicarbonate cotransporter 2; solute carrier family 4, sodium bicarbonate cotransporter, member 6 [Homo sapiens]. [Source:RefSeq;Acc:NM_003615]	3	ENSMUSG00000021733	ENSRNOG00000005957	0015698:inorganic anion transport	0015293:symporter activity	0016021:integral to membrane	NM_003615	solute carrier family 4, sodium bicarbonate cotransporter, member 7	AB012130,AF047033	9497
3	N24	H200003645	TCGAGGAGTGCCGTGTGTTGCATGCAGCTACCCGTAGGAAGACTTCGCGCATATCACTAATAAACCTGA	ENSG00000034053	ENST00000219865	E	I	APBA2	Amyloid beta A4 precursor protein-binding family A member 2 (Neuron- specific X11L protein) (Neuronal Munc18-1-interacting protein 2) (Mint-2) (Adapter protein X11beta). [Source:Uniprot/SWISSPROT;Acc:Q99767]	15	ENSMUSG00000030519	ENSRNOG00000016358	0008151:cell growth and/or maintenance	0005488:binding	-	NM_005503	amyloid beta (A4) precursor protein-binding, family A, member 2 (X11-like)	AF047348	321
3	P02	H300018710	GGTCACCACGGTCCTTATCAAGCGGCCAGACCTCAAGTACCAGCTGGGCTTCAGCGTGCAGAATGGAATT	ENSG00000034053	ENST00000219865	E	I	APBA2	Amyloid beta A4 precursor protein-binding family A member 2 (Neuron- specific X11L protein) (Neuronal Munc18-1-interacting protein 2) (Mint-2) (Adapter protein X11beta). [Source:Uniprot/SWISSPROT;Acc:Q99767]	15	ENSMUSG00000030519	ENSRNOG00000016358	0008151:cell growth and/or maintenance	0005488:binding	-	NM_005503	amyloid beta (A4) precursor protein-binding, family A, member 2 (X11-like)	AF047348	321
3	P04	H200011551	GGGCCTAGTTCAAACCTTTGCCTCAAAGCCATCCCCCACCAGACTGCTTAGCGTCTGAGATCCGCGTGA	ENSG00000034063	ENST00000262952	E	I	UHRF1	ubiquitin-like, containing PHD and RING finger domains, 1; transcription factor ICBP90 [Homo sapiens]. [Source:RefSeq;Acc:NM_013282]	19	ENSMUSG00000001228	ENSRNOG00000018919	-	-	-	NM_013282	ubiquitin-like, containing PHD and RING finger domains, 1	AK074377	29128
3	P06	H300014215	CTTCTCACCCCACATCCCATTGACTAGTCAGGCAGGGCAGTGAGGACACCTCACAGATGGGGAAACTGAG	-	-	-	-	-	-	-	-	-	-	-	-	-	-	-	-
3	P08	H300012468	CACAACAGGTCCCCATCTGCGCAGTGAACCCTGTGCTGAGCACCTTGCAGACGTGATCTTGCTTCGTCCT	ENSG00000034152	ENST00000361818,ENST00000347062	E	P	MAP2K3	Dual specificity mitogen-activated protein kinase kinase 3 (EC 2.7.1.-) (MAP kinase kinase 3) (MAPKK 3) (MAPK/ERK kinase 3). [Source:Uniprot/SWISSPROT;Acc:P46734]	17	ENSMUSG00000018932	ENSRNOG00000006612	0007154:cell communication	0005488:binding	-	NM_002756	mitogen-activated protein kinase kinase 3	AK093838	5606
3	P10	H300019578	ATTGAGATGGCCATCCTGCGGTTCCCTTACGAGTCCTGGGGGACCCCGTTCCAGCAGCTGAAGCAGGTGG	ENSG00000034152	ENST00000342679,ENST00000361818,ENST00000316920,ENST00000347062	E	C	MAP2K3	Dual specificity mitogen-activated protein kinase kinase 3 (EC 2.7.1.-) (MAP kinase kinase 3) (MAPKK 3) (MAPK/ERK kinase 3). [Source:Uniprot/SWISSPROT;Acc:P46734]	17	ENSMUSG00000018932	ENSRNOG00000006612	0007154:cell communication	0005488:binding	-	NM_145110,NM_002756,NM_145109	mitogen-activated protein kinase kinase 3	AK093838,D87116	5606
3	P12	H200003257	GGCTAAATAACGTTACTGATTGTAAGCACCTGAAGGCAAGGGTTTTATCCACCACATCTTTGTCTGCCA	ENSG00000034239	ENST00000262103	E	I	NP_078869	-	8	ENSMUSG00000060009	ENSRNOG00000016268	-	0046872:metal ion binding	-	NM_024593	hypothetical protein FLJ11767	BC025676	79645
3	P14	H300016632	TATCAGGGCACGACCTAACTGTGCCCTGCTGGCTGTGACCTCCTGAAGACAGACCTGGCTTCTCCCTGCA	ENSG00000034239	ENST00000262103	E	I	NP_078869	-	8	ENSMUSG00000060009	ENSRNOG00000016268	-	0046872:metal ion binding	-	NM_024593	hypothetical protein FLJ11767	BC025676	79645
3	P16	H200006277	GGAGCACCAGGATCTCGGGCTCGGAACGAGACTGCACGGATTGTTTTAAGAAAATGGCAGACAAACCAG	ENSG00000034510	ENST00000233143	T	I	TMSB10	Thymosin beta-10. [Source:Uniprot/SWISSPROT;Acc:P13472]	2	ENSMUSG00000050347	ENSRNOG00000027624	0030029:actin filament-based process	0005488:binding	0005856:cytoskeleton	NM_021103	thymosin, beta 10	S54005	9168
3	P18	H200017424	AAGAACAGAGGGAGAACCACTGCACACACCAAGTGTTGGTATGAGGGAAACAACCGGTTTGGGTTGTTA	ENSG00000034533	ENST00000264992	E	I	NP_054784	HT001 protein [Homo sapiens]. [Source:RefSeq;Acc:NM_014065]	3	ENSMUSG00000032567	ENSRNOG00000013059	0006950:response to stress	0003824:catalytic activity	-	NM_014065	HT001 protein	BC069265	28990
3	P20	H300012187	ATGGCCCATTCCCTTTCTGTTGGTGGGAGTGGGTACGTATGTCCCTTACTCATCCGGGAAGTATTCATAC	ENSG00000034533	ENST00000264992	E	I	NP_054784	HT001 protein [Homo sapiens]. [Source:RefSeq;Acc:NM_014065]	3	ENSMUSG00000032567	ENSRNOG00000013059	0006950:response to stress	0003824:catalytic activity	-	NM_014065	HT001 protein	BC069265	28990
3	P22	H200004867	GGGGAAGTTTGTACCCCATTGATTCTTGGTGCCTTTGGGATCGACTGGGTTTTAATGGCCTAGTTATTT	ENSG00000034677	ENST00000341084	E	I	RNF19	RING finger protein 19 (Dorfin) (Double ring-finger protein) (p38 protein). [Source:Uniprot/SWISSPROT;Acc:Q9NV58]	8	ENSMUSG00000022280	ENSRNOG00000009658	0006512:ubiquitin cycle	0046872:metal ion binding	0015630:microtubule cytoskeleton	NM_183419,NM_015435	ring finger protein 19	AL122096,AB029316	25897
3	P24	H200001401	AGTAAACGGACAGATCCATTCAGTTTGCAGTGAAACACCTAGTCATTTTGTTCAGGATCTGTTGACAAT	ENSG00000034693	ENST00000344281,ENST00000036971	T	C	PEX3	Peroxisomal assembly protein PEX3 (Peroxin-3). [Source:Uniprot/SWISSPROT;Acc:P56589]	6	ENSMUSG00000019809	ENSRNOG00000015660	0008151:cell growth and/or maintenance	-	0005779:integral to peroxisomal membrane	NM_003630	peroxisomal biogenesis factor 3	-	8504
3	B01	-	-	-	-	-	-	-	-	-	-	-	-	-	-	-	-	-	-
3	B03	H200001245	AGAGAACACTTTTGGCTTCTGAGGGCCATTGCTGGGCTAGGTGCACCGTAACTGCTTGTGTATCTTGTA	ENSG00000034713	ENST00000037243	E	I	GRL2_HUMAN	Gamma-aminobutyric acid receptor-associated protein-like 2 (GABA(A) receptor-associated protein-like 2) (Ganglioside expression factor 2) (GEF-2) (General protein transport factor p16) (MAP1 light chain 3 related protein). [Source:Uniprot/SWISSPROT;Acc:P60520]	16	ENSMUSG00000031950	ENSRNOG00000026692	0008151:cell growth and/or maintenance	-	0005737:cytoplasm	NM_007285	GABA(A) receptor-associated protein-like 2	BC040312	11345
3	B05	H300016611	TATAAGGATATGTACAAATTAGTGCGGGTGATCTCGCCTCCTCTGGGCCTGGGAGAGAACTGCCCCTACA	ENSG00000198216	ENST00000360108	E	I	CACNA1E	Voltage-dependent R-type calcium channel alpha-1E subunit (Voltage- gated calcium channel alpha subunit Cav2.3) (Calcium channel, L type, alpha-1 polypeptide, isoform 6) (Brain calcium channel II) (BII). [Source:Uniprot/SWISSPROT;Acc:Q15878]	1	ENSMUSG00000004110	ENSRNOG00000002863	0050879:organismal movement	0046872:metal ion binding	0005891:voltage-gated calcium channel complex	-	-	-	-
3	B07	H300010391	AAACTCCGTAGTCATTGGAATTCTTTCCTTCTTCTTCCCTCTTTTTACCCAGAAAAATGCCCCCATGTTC	-	-	-	-	-	-	-	-	-	-	-	-	-	-	-	-
3	B09	H300019234	AGCCTGACACCACCGCACCATCAGGGCAGAACGAGAACGAACGCTGCGGCACCGATCTGGCCTACGTGTA	ENSG00000198216	ENST00000358338,ENST00000360108,ENST00000357570	E	C	CACNA1E	Voltage-dependent R-type calcium channel alpha-1E subunit (Voltage- gated calcium channel alpha subunit Cav2.3) (Calcium channel, L type, alpha-1 polypeptide, isoform 6) (Brain calcium channel II) (BII). [Source:Uniprot/SWISSPROT;Acc:Q15878]	1	ENSMUSG00000004110	ENSRNOG00000002863	0050879:organismal movement	0046872:metal ion binding	0005891:voltage-gated calcium channel complex	NM_000721	calcium channel, voltage-dependent, alpha 1E subunit	L27745	777
[truncated: 34,267 more rows]
